# Supplementary material for: RBPMS inhibits bladder cancer metastasis by downregulating MYC pathway through alternative splicing of ANKRD10
Source: Commun Biol. 2025 Mar 5;8:367. doi: 10.1038/s42003-025-07842-1 (PMC11882939; doi:10.1038/s42003-025-07842-1)
Supplement: Supplementary file 4 — Supplementary Data 1 [file 42003_2025_7842_MOESM4_ESM.xlsx]

## Sheet: A3SS (sgRBPMS-1)
ID	GeneID	geneSymbol	chr	strand	longExonStart_0base	longExonEnd	shortES	shortEE	flankingES	flankingEE	ID	IJC_SAMPLE_1	SJC_SAMPLE_1	IJC_SAMPLE_2	SJC_SAMPLE_2	IncFormLen	SkipFormLen	PValue	FDR	IncLevel1	IncLevel2	IncLevelDifference
5	ENSG00000182871	COL18A1	chr21	+	45505834	45505966	45505837	45505966	45505357	45505431	5	3,1,4	21,10,15	5,0,2	23,27,23	152	149	0.338822	1	0.123,0.089,0.207	0.176,0.0,0.079	0.055
6	ENSG00000186866	POFUT2	chr21	-	45263927	45267713	45263927	45265635	45269838	45270019	6	85,42,35	0,4,0	63,53,64	0,3,0	298	149	0.787261	1	1.0,0.84,1.0	1.0,0.898,1.0	-0.019
13	ENSG00000160216	AGPAT3	chr21	+	43967868	43968115	43967945	43968115	43960631	43960779	13	2,1,0	8,3,4	3,0,3	9,1,5	226	149	0.118191	0.76555	0.142,0.18,0.0	0.18,0.0,0.283	-0.047
14	ENSG00000160209	PDXK	chr21	+	43743668	43743807	43743723	43743807	43741666	43741771	14	0,1,2	255,175,241	2,1,1	353,411,405	204	149	1	1	0.0,0.004,0.006	0.004,0.002,0.002	0.001
15	ENSG00000160209	PDXK	chr21	+	43755476	43755764	43755697	43755764	43753582	43753719	15	0,0,0	259,151,206	0,1,1	373,323,424	298	149	1	1	0.0,0.0,0.0	0.0,0.002,0.001	-0.001
16	ENSG00000160191	PDE9A	chr21	+	42698912	42699011	42698967	42699011	42697414	42697490	16	0,0,0	0,0,1	5,0,0	4,4,1	204	149	1	1	NA,NA,0.0	0.477,0.0,0.0	-0.159
18	ENSG00000141959	PFKL	chr21	+	44313912	44316339	44316243	44316339	44313637	44313682	18	118,76,114	1,0,0	108,129,141	0,0,0	298	149	1	1	0.983,1.0,1.0	1.0,1.0,1.0	-0.006
19	ENSG00000141959	PFKL	chr21	+	44325731	44326060	44325960	44326060	44325152	44325264	19	7,11,8	160,97,135	7,2,13	173,169,182	298	149	0.138162	0.824711	0.021,0.054,0.029	0.02,0.006,0.034	0.015
21	ENSG00000159267	HLCS	chr21	-	36756541	36756980	36756541	36756755	36759726	36759841	21	8,0,5	69,30,50	3,2,5	68,87,86	298	149	0.112235	0.739807	0.055,0.0,0.048	0.022,0.011,0.028	0.014
22	ENSG00000185917	SETD4	chr21	-	36058815	36058973	36058815	36058924	36059821	36060242	22	9,0,1	0,0,0	2,3,5	1,0,0	198	149	1	1	1.0,NA,1.0	0.601,1.0,1.0	0.133
23	ENSG00000185917	SETD4	chr21	-	36058815	36058973	36058815	36058924	36060281	36060313	23	10,5,1	16,1,4	3,6,5	4,7,6	198	149	0.936772	1	0.32,0.79,0.158	0.361,0.392,0.385	0.043
24	ENSG00000185917	SETD4	chr21	-	36058815	36058973	36058815	36058924	36060346	36060526	24	11,5,5	36,8,29	7,7,7	32,45,42	198	149	0.222513	1	0.187,0.32,0.115	0.141,0.105,0.111	0.088
25	ENSG00000237945	LINC00649	chr21	+	33969236	33969598	33969240	33969598	33945809	33945895	25	15,12,15	0,1,0	19,14,34	0,0,0	153	149	1	1	1.0,0.921,1.0	1.0,1.0,1.0	-0.026
26	ENSG00000241837	ATP5PO	chr21	-	33903455	33903656	33903455	33903639	33903934	33904021	26	3,0,1	644,367,554	2,0,2	486,508,720	166	149	1	1	0.004,0.0,0.002	0.004,0.0,0.002	0
27	ENSG00000159131	GART	chr21	-	33539170	33539356	33539170	33539323	33542547	33542820	27	62,47,43	3,2,0	31,41,75	1,1,3	182	149	0.951222	1	0.944,0.951,1.0	0.962,0.971,0.953	0.003
28	ENSG00000159131	GART	chr21	-	33539170	33539356	33539170	33539323	33542586	33542842	28	58,44,38	2,2,4	24,29,65	0,0,3	182	149	0.0427612	0.444656	0.96,0.947,0.886	1.0,1.0,0.947	-0.051
29	ENSG00000243646	IL10RB	chr21	+	33308184	33310187	33308975	33310187	33288132	33288261	29	1,5,5	1,2,0	3,0,5	0,0,0	298	149	1	1	0.333,0.556,1.0	1.0,NA,1.0	-0.37
33	ENSG00000156304	SCAF4	chr21	-	31685048	31685240	31685048	31685174	31685397	31685484	33	148,72,97	48,30,52	163,135,199	26,43,52	215	149	0.00592876	0.147344	0.681,0.625,0.564	0.813,0.685,0.726	-0.118
34	ENSG00000156304	SCAF4	chr21	-	31696568	31696750	31696568	31696736	31700994	31701171	34	143,93,119	2,1,1	94,134,120	1,3,1	163	149	1	1	0.985,0.988,0.991	0.988,0.976,0.991	0.003
35	ENSG00000156299	TIAM1	chr21	-	31118417	31120837	31118417	31118670	31124521	31124694	35	27,17,34	0,0,0	32,35,33	1,0,0	298	149	1	1	1.0,1.0,1.0	0.941,1.0,1.0	0.02
46	ENSG00000251322	SHANK3	chr22	+	50705375	50706152	50706071	50706152	50704963	50705096	46	3,0,3	36,18,8	1,2,0	19,24,23	298	149	0.259335	1	0.04,0.0,0.158	0.026,0.04,0.0	0.044
47	ENSG00000254413	CHKB-CPT1B	chr22	-	50571374	50571539	50571374	50571533	50572005	50572122	47	35,14,23	2,0,1	33,18,22	0,0,6	155	149	0.417961	1	0.944,1.0,0.957	1.0,1.0,0.779	0.041
48	ENSG00000254413	CHKB-CPT1B	chr22	-	50576535	50576637	50576535	50576593	50576856	50577034	48	22,19,22	0,0,1	21,21,24	1,2,0	193	149	0.69189	1	1.0,1.0,0.944	0.942,0.89,1.0	0.037
50	ENSG00000025770	NCAPH2	chr22	+	50522497	50522569	50522500	50522569	50522342	50522415	50	18,10,11	119,101,131	13,13,29	133,110,137	152	149	0.255027	1	0.129,0.088,0.076	0.087,0.104,0.172	-0.023
53	ENSG00000100241	SBF1	chr22	-	50467531	50467693	50467531	50467690	50467785	50467923	53	26,14,22	92,77,68	20,21,23	92,67,67	152	149	0.707265	1	0.217,0.151,0.241	0.176,0.235,0.252	-0.018
54	ENSG00000100239	PPP6R2	chr22	+	50419345	50419462	50419348	50419462	50418866	50418979	54	5,2,2	45,41,59	4,2,3	35,57,55	152	149	0.913684	1	0.098,0.046,0.032	0.101,0.033,0.051	-0.003
55	ENSG00000100239	PPP6R2	chr22	+	50439697	50439857	50439700	50439857	50438598	50438762	55	6,2,9	61,41,78	11,3,1	69,49,69	152	149	0.726545	1	0.088,0.046,0.102	0.135,0.057,0.014	0.01
56	ENSG00000100239	PPP6R2	chr22	+	50440800	50441026	50440821	50441026	50439960	50440049	56	1,0,0	47,28,52	0,0,3	47,37,59	170	149	1	1	0.018,0.0,0.0	0.0,0.0,0.043	-0.008
58	ENSG00000205593	DENND6B	chr22	-	50316565	50316712	50316565	50316626	50317292	50317373	58	2,0,1	1,0,1	0,2,1	0,1,1	235	149	1	1	0.559,NA,0.388	NA,0.559,0.388	0
59	ENSG00000128159	TUBGCP6	chr22	-	50218188	50218402	50218188	50218370	50218487	50218620	59	12,7,14	1,0,1	10,17,23	0,0,0	181	149	1	1	0.908,1.0,0.92	1.0,1.0,1.0	-0.057
60	ENSG00000128159	TUBGCP6	chr22	-	50219956	50221874	50219956	50220015	50222027	50222102	60	31,18,25	0,0,0	37,15,34	0,0,5	298	149	0.105162	0.719599	1.0,1.0,1.0	1.0,1.0,0.773	0.076
61	ENSG00000128159	TUBGCP6	chr22	-	50222453	50222592	50222453	50222588	50224140	50224256	61	19,11,25	1,0,0	17,21,32	0,0,0	153	149	1	1	0.949,1.0,1.0	1.0,1.0,1.0	-0.017
62	ENSG00000170638	TRABD	chr22	+	50197822	50198186	50198074	50198186	50197448	50197588	62	101,54,63	0,0,1	66,48,66	0,0,0	298	149	1	1	1.0,1.0,0.969	1.0,1.0,1.0	-0.01
64	ENSG00000075275	CELSR1	chr22	-	46369691	46370237	46369691	46369804	46372882	46373057	64	1,0,0	49,17,31	0,0,2	20,42,28	298	149	1	1	0.01,0.0,0.0	0.0,0.0,0.034	-0.008
65	ENSG00000248405	PRR5-ARHGAP8	chr22	+	44859679	44859834	44859730	44859834	44848931	44849060	65	9,2,2	23,17,11	3,4,9	17,26,15	200	149	0.761339	1	0.226,0.081,0.119	0.116,0.103,0.309	-0.034
68	ENSG00000189306	RRP7A	chr22	-	42516010	42516296	42516010	42516136	42518004	42518147	68	9,0,6	286,152,238	1,5,0	117,133,157	298	149	0.953406	1	0.015,0.0,0.012	0.004,0.018,0.0	0.002
69	ENSG00000100207	TCF20	chr22	-	42168608	42168736	42168608	42168703	42169846	42169896	69	18,7,13	14,5,12	11,17,11	12,10,21	182	149	0.423162	1	0.513,0.534,0.47	0.429,0.582,0.3	0.069
71	ENSG00000100162	CENPM	chr22	-	41945224	41945389	41945224	41945304	41945912	41946005	71	2,0,1	73,40,44	4,5,5	39,54,63	234	149	0.00163842	0.0685157	0.017,0.0,0.014	0.061,0.056,0.048	-0.045
72	ENSG00000100417	PMM1	chr22	-	41583958	41584372	41583958	41584058	41584526	41584603	72	59,31,37	5,1,4	57,62,70	7,4,3	298	149	0.924824	1	0.855,0.939,0.822	0.803,0.886,0.921	0.002
74	ENSG00000100335	MIEF1	chr22	+	39509337	39509571	39509421	39509571	39504202	39504534	74	5,0,0	8,1,2	3,2,3	2,2,1	233	149	0.0397169	0.424912	0.286,0.0,0.0	0.49,0.39,0.657	-0.417
75	ENSG00000100335	MIEF1	chr22	+	39512231	39512494	39512317	39512494	39511848	39512026	75	79,37,59	35,14,10	50,33,60	21,13,13	235	149	0.950094	1	0.589,0.626,0.789	0.602,0.617,0.745	0.013
76	ENSG00000100307	CBX7	chr22	-	39134400	39134752	39134400	39134473	39138635	39138702	76	12,6,6	2,1,0	1,17,7	2,2,5	298	149	0.0107074	0.203914	0.75,0.75,1.0	0.2,0.81,0.412	0.359
77	ENSG00000100242	SUN2	chr22	-	38739341	38739426	38739341	38739423	38739721	38739943	77	112,61,84	1,1,2	113,96,121	0,1,3	152	149	1	1	0.991,0.984,0.976	1.0,0.989,0.975	-0.004
78	ENSG00000100242	SUN2	chr22	-	38750224	38750383	38750224	38750320	38750897	38751035	78	0,0,0	76,58,65	0,2,0	121,102,82	212	149	1	1	0.0,0.0,0.0	0.0,0.014,0.0	-0.005
79	ENSG00000100242	SUN2	chr22	-	38754641	38754706	38754641	38754690	38755762	38756000	79	26,10,13	1,0,0	27,24,32	0,2,0	165	149	1	1	0.959,1.0,1.0	1.0,0.916,1.0	0.014
80	ENSG00000100211	CBY1	chr22	+	38670766	38670989	38670883	38670989	38668016	38668132	80	2,8,2	72,44,66	10,3,3	46,49,77	266	149	0.361683	1	0.015,0.092,0.017	0.109,0.033,0.021	-0.013
81	ENSG00000100124	ANKRD54	chr22	-	37832957	37833206	37832957	37833109	37833683	37833755	81	30,13,20	0,0,0	14,20,24	0,0,1	246	149	1	1	1.0,1.0,1.0	1.0,1.0,0.936	0.021
82	ENSG00000100124	ANKRD54	chr22	-	37833683	37833755	37833683	37833750	37838499	37838593	82	23,13,27	1,0,0	16,22,21	0,0,0	154	149	1	1	0.957,1.0,1.0	1.0,1.0,1.0	-0.014
83	ENSG00000100124	ANKRD54	chr22	-	37838499	37838598	37838499	37838593	37840186	37840234	83	21,13,16	4,0,0	12,22,15	5,5,2	154	149	0.00902731	0.192527	0.836,1.0,1.0	0.699,0.81,0.879	0.149
89	ENSG00000100150	DEPDC5	chr22	+	31836971	31837155	31836998	31837155	31833914	31833980	89	9,6,10	4,10,6	9,10,8	5,3,3	176	149	0.162935	0.901476	0.656,0.337,0.585	0.604,0.738,0.693	-0.152
90	ENSG00000100150	DEPDC5	chr22	+	31836971	31837155	31837093	31837155	31833914	31833980	90	16,8,18	7,0,0	15,16,16	0,1,1	271	149	1	1	0.557,1.0,1.0	1.0,0.898,0.898	-0.08
91	ENSG00000100150	DEPDC5	chr22	+	31836998	31837155	31837093	31837155	31833914	31833980	91	11,12,14	7,0,0	11,9,11	0,1,1	244	149	0.0281589	0.350761	0.49,1.0,1.0	1.0,0.846,0.87	-0.075
92	ENSG00000100150	DEPDC5	chr22	+	31873171	31873332	31873254	31873332	31870589	31870744	92	2,0,1	13,8,15	0,1,0	14,14,13	232	149	0.698927	1	0.09,0.0,0.041	0.0,0.044,0.0	0.029
94	ENSG00000100150	DEPDC5	chr22	+	31876086	31876265	31876156	31876265	31874272	31874405	94	2,1,0	17,4,10	0,2,0	7,9,8	219	149	0.9094	1	0.074,0.145,0.0	0.0,0.131,0.0	0.029
95	ENSG00000100105	PATZ1	chr22	-	31328786	31328924	31328786	31328859	31335691	31335863	95	8,5,13	11,8,7	12,10,5	7,9,14	214	149	0.862594	1	0.336,0.303,0.564	0.544,0.436,0.199	0.008
96	ENSG00000253352	TUG1	chr22	+	30972854	30973601	30972923	30973601	30972047	30972172	96	80,59,55	4,1,6	68,78,79	4,0,2	218	149	0.108201	0.726897	0.932,0.976,0.862	0.921,1.0,0.964	-0.038
97	ENSG00000185339	TCN2	chr22	+	30612872	30613042	30612884	30613042	30610870	30611063	97	11,5,4	0,0,0	6,13,16	0,0,1	161	149	1	1	1.0,1.0,1.0	1.0,1.0,0.937	0.021
98	ENSG00000187860	CCDC157	chr22	+	30365943	30366248	30365989	30366248	30361960	30362114	98	0,0,0	6,1,10	0,1,0	4,7,5	195	149	1	1	0.0,0.0,0.0	0.0,0.098,0.0	-0.033
102	ENSG00000248751	AC004997.1	chr22	-	30286824	30286951	30286824	30286948	30287154	30287287	102	1,0,0	12,1,7	0,0,1	2,2,8	152	149	1	1	0.076,0.0,0.0	0.0,0.0,0.109	-0.011
103	ENSG00000100330	MTMR3	chr22	+	29978424	29978531	29978441	29978531	29970975	29971062	103	2,0,2	31,22,22	0,0,0	25,22,24	166	149	0.38994	1	0.055,0.0,0.075	0.0,0.0,0.0	0.043
106	ENSG00000182944	EWSR1	chr22	+	29272379	29272431	29272385	29272431	29272215	29272252	106	1122,844,909	3,1,0	873,821,1008	3,5,1	155	149	1	1	0.997,0.999,1.0	0.996,0.994,0.999	0.002
107	ENSG00000182944	EWSR1	chr22	+	29273737	29273864	29273740	29273864	29272379	29272431	107	66,39,35	1156,901,1015	56,45,44	928,905,1113	152	149	0.565427	1	0.053,0.041,0.033	0.056,0.046,0.037	-0.004
109	ENSG00000182944	EWSR1	chr22	+	29288605	29291599	29291561	29291599	29286922	29287134	109	989,531,707	0,0,0	699,674,866	0,0,3	298	149	1	1	1.0,1.0,1.0	1.0,1.0,0.993	0.002
110	ENSG00000182944	EWSR1	chr22	+	29288605	29291599	29291564	29291599	29286922	29287134	110	992,534,707	0,0,2	697,677,866	0,0,0	298	149	1	1	1.0,1.0,0.994	1.0,1.0,1.0	-0.002
111	ENSG00000182944	EWSR1	chr22	+	29291561	29291599	29291564	29291599	29286922	29287134	111	3,3,0	0,0,2	1,3,4	0,0,0	152	149	0.314183	1	1.0,1.0,0.0	1.0,1.0,1.0	-0.333
112	ENSG00000182944	EWSR1	chr22	+	29291561	29291599	29291564	29291599	29288605	29288786	112	295,248,248	321,291,253	201,230,286	257,218,327	152	149	0.845823	1	0.474,0.455,0.49	0.434,0.508,0.462	0.005
114	ENSG00000186998	EMID1	chr22	+	29226421	29226551	29226489	29226551	29225132	29225216	114	1,0,0	3,0,0	0,0,0	2,0,5	217	149	1	1	0.186,NA,NA	0.0,NA,0.0	0.186
115	ENSG00000183765	CHEK2	chr22	-	28695126	28695242	28695126	28695209	28695709	28695873	115	40,26,29	0,0,0	36,41,53	1,0,0	182	149	1	1	1.0,1.0,1.0	0.967,1.0,1.0	0.011
116	ENSG00000235954	TTC28-AS1	chr22	+	27997985	27998152	27998071	27998152	27997410	27997739	116	0,1,0	0,0,0	1,5,4	0,0,3	235	149	1	1	NA,1.0,NA	1.0,1.0,0.458	0.181
118	ENSG00000100099	HPS4	chr22	-	26470718	26470922	26470718	26470813	26472301	26472418	118	15,6,6	49,29,48	2,7,10	45,31,46	258	149	0.304236	1	0.15,0.107,0.067	0.025,0.115,0.112	0.024
131	ENSG00000100031	GGT1	chr22	+	24627409	24627619	24627431	24627619	24623779	24623916	131	0,0,0	0,1,0	0,2,0	0,0,0	171	149	1	1	NA,0.0,NA	NA,1.0,NA	-1
132	ENSG00000138867	GUCD1	chr22	-	24540437	24543100	24540437	24543097	24543841	24544083	132	12,2,3	78,38,45	3,5,11	60,58,69	152	149	0.855958	1	0.131,0.049,0.061	0.047,0.078,0.135	-0.006
133	ENSG00000100014	SPECC1L	chr22	+	24321287	24322918	24321404	24322918	24313312	24313466	133	173,104,115	0,1,0	207,213,226	0,0,1	266	149	1	1	1.0,0.983,1.0	1.0,1.0,0.992	-0.003
134	ENSG00000133460	SLC2A11	chr22	+	23875084	23875241	23875116	23875241	23868480	23868641	134	0,1,0	5,6,4	0,0,0	5,18,6	181	149	1	1	0.0,0.121,0.0	0.0,0.0,0.0	0.04
135	ENSG00000133460	SLC2A11	chr22	+	23875084	23875241	23875120	23875241	23868480	23868641	135	0,1,0	1,0,2	0,0,0	1,1,6	185	149	1	1	0.0,1.0,0.0	0.0,0.0,0.0	0.333
136	ENSG00000133460	SLC2A11	chr22	+	23875116	23875241	23875120	23875241	23868480	23868641	136	5,6,4	1,0,2	5,18,6	1,1,6	153	149	0.100212	0.706133	0.83,1.0,0.661	0.83,0.946,0.493	0.074
137	ENSG00000133460	SLC2A11	chr22	+	23877384	23877869	23877720	23877869	23877041	23877171	137	6,1,10	0,0,2	5,7,9	1,1,1	298	149	0.106333	0.721714	1.0,1.0,0.714	0.714,0.778,0.818	0.135
138	ENSG00000133460	SLC2A11	chr22	+	23882458	23882646	23882494	23882646	23877041	23877171	138	2,3,3	0,0,1	7,4,6	0,0,0	185	149	1	1	1.0,1.0,0.707	1.0,1.0,1.0	-0.098
140	ENSG00000099953	MMP11	chr22	+	23781787	23782483	23782225	23782483	23781192	23781409	140	1,1,2	11,1,6	5,0,2	7,15,8	298	149	0.47751	1	0.043,0.333,0.143	0.263,0.0,0.111	0.048
141	ENSG00000099953	MMP11	chr22	+	23781787	23782483	23782367	23782483	23781192	23781409	141	8,2,6	1,0,0	14,15,19	0,0,0	298	149	1	1	0.8,1.0,1.0	1.0,1.0,1.0	-0.067
142	ENSG00000099953	MMP11	chr22	+	23782225	23782483	23782367	23782483	23781192	23781409	142	19,2,10	1,0,0	16,30,25	0,0,0	291	149	1	1	0.907,1.0,1.0	1.0,1.0,1.0	-0.031
152	ENSG00000183506	PI4KAP2	chr22	-	21476001	21476764	21476001	21476160	21477789	21477915	152	18,9,13	2,5,11	21,16,29	11,8,6	298	149	0.873522	1	0.818,0.474,0.371	0.488,0.5,0.707	-0.011
153	ENSG00000183506	PI4KAP2	chr22	-	21477996	21478161	21477996	21478101	21478584	21478694	153	0,3,2	19,8,21	0,2,5	21,21,23	209	149	0.689915	1	0.0,0.211,0.064	0.0,0.064,0.134	0.026
154	ENSG00000183506	PI4KAP2	chr22	-	21486799	21486975	21486799	21486927	21487564	21487672	154	3,1,1	8,2,12	0,1,4	7,18,19	197	149	0.473302	1	0.221,0.274,0.059	0.0,0.04,0.137	0.126
155	ENSG00000206140	TMEM191C	chr22	+	21468314	21468431	21468353	21468431	21468151	21468202	155	2,0,0	3,1,0	2,3,0	0,5,1	188	149	1	1	0.346,0.0,NA	1.0,0.322,0.0	-0.268
161	ENSG00000215012	RTL10	chr22	-	19846145	19852486	19846145	19847389	19854442	19854539	161	42,25,18	0,0,2	32,8,34	0,0,2	298	149	1	1	1.0,1.0,0.818	1.0,1.0,0.895	-0.026
162	ENSG00000184702	SEPTIN5	chr22	+	19720548	19720666	19720641	19720666	19720319	19720454	162	62,57,62	2,0,0	47,60,102	0,0,0	242	149	1	1	0.95,1.0,1.0	1.0,1.0,1.0	-0.017
163	ENSG00000184702	SEPTIN5	chr22	+	19721821	19721957	19721832	19721957	19721639	19721736	163	37,20,42	1,1,1	42,36,60	1,2,4	160	149	0.13966	0.827427	0.972,0.949,0.975	0.975,0.944,0.933	0.015
164	ENSG00000093009	CDC45	chr22	+	19494473	19494602	19494506	19494602	19494326	19494382	164	3,2,0	0,0,0	2,4,1	3,1,0	182	149	1	1	1.0,1.0,NA	0.353,0.766,1.0	0.294
165	ENSG00000093009	CDC45	chr22	+	19516780	19516893	19516813	19516893	19516526	19516645	165	1,1,0	4,6,0	2,3,0	6,0,4	182	149	1	1	0.17,0.12,NA	0.214,1.0,0.0	-0.26
166	ENSG00000093009	CDC45	chr22	+	19516780	19516893	19516816	19516893	19516526	19516645	166	1,3,0	98,41,60	3,3,0	57,68,88	185	149	0.739598	1	0.008,0.056,0.0	0.041,0.034,0.0	-0.004
167	ENSG00000093009	CDC45	chr22	+	19516813	19516893	19516816	19516893	19516526	19516645	167	4,8,0	98,41,60	7,0,4	57,68,88	152	149	0.696285	1	0.038,0.161,0.0	0.107,0.0,0.043	0.016
170	ENSG00000274602	PI4KAP1	chr22	-	18536649	18537412	18536649	18536808	18538432	18538558	170	27,18,26	5,4,0	30,31,26	2,2,3	298	149	0.602061	1	0.73,0.692,1.0	0.882,0.886,0.812	-0.053
171	ENSG00000274602	PI4KAP1	chr22	-	18536649	18537412	18536649	18536808	18538639	18538744	171	30,17,9	0,0,0	24,14,17	1,0,0	298	149	1	1	1.0,1.0,1.0	0.923,1.0,1.0	0.026
172	ENSG00000274602	PI4KAP1	chr22	-	18547245	18547421	18547245	18547373	18548010	18548118	172	9,1,5	24,12,8	1,0,5	4,23,10	197	149	0.100805	0.706402	0.221,0.059,0.321	0.159,0.0,0.274	0.056
173	ENSG00000015475	BID	chr22	-	17739348	17740176	17739348	17739488	17743802	17744013	173	5,0,2	315,195,295	0,1,1	180,214,204	298	149	1	1	0.008,0.0,0.003	0.0,0.002,0.002	0.002
177	ENSG00000100359	SGSM3	chr22	+	40409249	40409372	40409339	40409372	40408932	40409018	177	32,19,27	2,0,0	25,17,33	1,2,0	239	149	0.875144	1	0.909,1.0,1.0	0.94,0.841,1.0	0.043
190	ENSG00000198131	ZNF544	chr19	+	58246710	58246794	58246745	58246794	58246300	58246427	190	38,22,20	29,15,14	41,37,31	18,18,26	184	149	0.361529	1	0.515,0.543,0.536	0.648,0.625,0.491	-0.057
192	ENSG00000196724	ZNF418	chr19	-	57930427	57930557	57930427	57930554	57933816	57933902	192	0,5,0	2,3,1	2,0,0	2,0,0	152	149	1	1	0.0,0.62,0.0	0.495,NA,NA	-0.288
193	ENSG00000173480	ZNF417	chr19	-	57912059	57912189	57912059	57912186	57915337	57915531	193	0,4,0	1,0,0	1,0,1	0,4,0	152	149	1	1	0.0,1.0,NA	1.0,0.0,1.0	-0.167
194	ENSG00000173480	ZNF417	chr19	-	57912059	57912189	57912059	57912186	57915564	57915665	194	1,0,1	1,0,0	0,0,0	0,0,3	152	149	1	1	0.495,NA,1.0	NA,NA,0.0	0.748
200	ENSG00000131848	ZSCAN5A	chr19	-	56221311	56222326	56221311	56222323	56222590	56222741	200	3,3,2	0,1,1	2,2,1	1,1,4	152	149	0.00135736	0.0611285	1.0,0.746,0.662	0.662,0.662,0.197	0.296
202	ENSG00000167685	ZNF444	chr19	+	56159623	56160893	56159626	56160893	56158493	56158602	202	27,19,20	8,5,8	57,44,38	16,22,23	152	149	0.228775	1	0.768,0.788,0.71	0.777,0.662,0.618	0.07
204	ENSG00000063245	EPN1	chr19	+	55692950	55693037	55692953	55693037	55692685	55692796	204	105,41,80	74,25,43	117,89,155	63,69,66	152	149	0.548698	1	0.582,0.617,0.646	0.645,0.558,0.697	-0.018
205	ENSG00000063241	ISOC2	chr19	-	55455259	55455378	55455259	55455330	55455635	55455845	205	5,6,14	66,35,45	5,8,11	48,48,68	197	149	0.657764	1	0.054,0.115,0.19	0.073,0.112,0.109	0.022
206	ENSG00000063241	ISOC2	chr19	-	55455259	55455378	55455259	55455330	55456348	55456489	206	2,6,8	48,22,24	7,7,12	37,28,38	197	149	0.269271	1	0.031,0.171,0.201	0.125,0.159,0.193	-0.025
207	ENSG00000108106	UBE2S	chr19	-	55404287	55404478	55404287	55404401	55406814	55406962	207	1259,730,1027	0,0,0	1183,1195,1651	0,2,0	226	149	1	1	1.0,1.0,1.0	1.0,0.997,1.0	0.001
209	ENSG00000105048	TNNT1	chr19	-	55134065	55134204	55134065	55134156	55137102	55137212	209	2,4,2	169,102,168	3,4,10	171,181,232	197	149	0.167683	0.91593	0.009,0.029,0.009	0.013,0.016,0.032	-0.005
210	ENSG00000105048	TNNT1	chr19	-	55141856	55142057	55141856	55141920	55145543	55145565	210	1,3,1	156,95,185	0,0,6	169,177,185	286	149	1	1	0.003,0.016,0.003	0.0,0.0,0.017	0.002
227	ENSG00000170889	RPS9	chr19	+	54206552	54207647	54207397	54207647	54206275	54206462	227	38,16,52	2706,1634,2402	42,30,49	2257,2208,2997	298	149	1	1	0.007,0.005,0.011	0.009,0.007,0.008	0
229	ENSG00000105618	PRPF31	chr19	+	54118247	54118455	54118270	54118455	54115753	54115797	229	13,7,4	130,103,88	8,10,10	87,100,145	172	149	0.660078	1	0.08,0.056,0.038	0.074,0.08,0.056	-0.012
230	ENSG00000105618	PRPF31	chr19	+	54126499	54126617	54126527	54126617	54124498	54124656	230	0,0,0	107,70,103	1,1,1	123,131,186	177	149	1	1	0.0,0.0,0.0	0.007,0.006,0.005	-0.006
232	ENSG00000105619	TFPT	chr19	-	54108025	54108244	54108025	54108207	54108325	54108395	232	73,20,53	0,0,0	90,96,130	1,1,3	186	149	0.552424	1	1.0,1.0,1.0	0.986,0.987,0.972	0.018
233	ENSG00000197937	ZNF347	chr19	-	53148680	53148812	53148680	53148809	53149240	53149367	233	3,0,0	2,2,1	0,0,0	1,0,0	152	149	1	1	0.595,0.0,0.0	0.0,NA,NA	0.198
234	ENSG00000170949	ZNF160	chr19	-	53091412	53091529	53091412	53091497	53091636	53091720	234	5,7,10	0,1,0	3,6,5	0,0,0	181	149	1	1	1.0,0.852,1.0	1.0,1.0,1.0	-0.049
235	ENSG00000170949	ZNF160	chr19	-	53091412	53091553	53091412	53091497	53091636	53091720	235	0,2,3	0,1,0	4,3,1	0,0,0	205	149	1	1	NA,0.592,1.0	1.0,1.0,1.0	-0.204
236	ENSG00000170949	ZNF160	chr19	-	53091412	53091553	53091412	53091529	53091636	53091720	236	0,0,1	5,5,8	4,0,1	3,3,5	173	149	0.0163015	0.253394	0.0,0.0,0.097	0.535,0.0,0.147	-0.195
238	ENSG00000204604	ZNF468	chr19	-	52853871	52854126	52853871	52854107	52854257	52854345	238	22,17,18	0,3,1	4,0,1	0,2,0	168	149	0.596333	1	1.0,0.834,0.941	1.0,0.0,1.0	0.258
239	ENSG00000197619	ZNF615	chr19	-	52004416	52004849	52004416	52004723	52007292	52007330	239	0,2,2	0,0,0	0,0,2	1,0,0	275	149	1	1	NA,1.0,1.0	0.0,NA,1.0	0.5
241	ENSG00000105497	ZNF175	chr19	+	51581367	51581517	51581390	51581517	51573327	51573401	241	0,2,0	4,9,5	0,0,0	8,10,17	172	149	1	1	0.0,0.161,0.0	0.0,0.0,0.0	0.054
254	ENSG00000161677	JOSD2	chr19	-	50510285	50510448	50510285	50510445	50511074	50511159	254	3,0,6	1,1,2	3,1,3	1,2,5	152	149	0.308302	1	0.746,0.0,0.746	0.746,0.329,0.37	0.016
256	ENSG00000142530	FAM71E1	chr19	-	50475324	50475503	50475324	50475455	50475832	50475933	256	0,2,1	1,1,2	0,0,0	0,2,0	197	149	1	1	0.0,0.602,0.274	NA,0.0,NA	0.292
260	ENSG00000104960	PTOV1	chr19	+	49859985	49860183	49860055	49860183	49858548	49858653	260	318,185,252	9,8,3	405,426,545	9,7,6	219	149	0.162938	0.901476	0.96,0.94,0.983	0.968,0.976,0.984	-0.015
261	ENSG00000104960	PTOV1	chr19	+	49859985	49860183	49860093	49860183	49858548	49858653	261	371,206,297	2,3,6	489,490,633	5,7,0	257	149	0.326962	1	0.991,0.975,0.966	0.983,0.976,1.0	-0.009
262	ENSG00000104960	PTOV1	chr19	+	49860055	49860183	49860093	49860183	49858548	49858653	262	62,29,48	2,3,6	94,73,95	5,7,0	187	149	0.316985	1	0.961,0.885,0.864	0.937,0.893,1.0	-0.04
263	ENSG00000104960	PTOV1	chr19	+	49860565	49860740	49860613	49860740	49860267	49860336	263	49,23,24	115,34,79	52,56,64	123,152,169	197	149	0.654697	1	0.244,0.338,0.187	0.242,0.218,0.223	0.029
265	ENSG00000169169	CPT1C	chr19	+	49705006	49705114	49705039	49705114	49704709	49704787	265	27,13,24	0,0,0	18,13,22	1,0,0	182	149	1	1	1.0,1.0,1.0	0.936,1.0,1.0	0.021
267	ENSG00000126453	BCL2L12	chr19	+	49667018	49667161	49667021	49667161	49666684	49666799	267	119,77,103	9,8,5	111,118,163	9,13,17	152	149	0.234585	1	0.928,0.904,0.953	0.924,0.899,0.904	0.019
268	ENSG00000126460	PRRG2	chr19	+	49583374	49583717	49583541	49583717	49583206	49583304	268	3,0,2	23,14,12	0,0,0	13,24,23	298	149	0.590727	1	0.061,0.0,0.077	0.0,0.0,0.0	0.046
269	ENSG00000142546	NOSIP	chr19	-	49556548	49556736	49556548	49556657	49556874	49556993	269	166,116,173	0,3,0	186,213,261	1,0,0	228	149	1	1	1.0,0.962,1.0	0.992,1.0,1.0	-0.01
270	ENSG00000142546	NOSIP	chr19	-	49557089	49557945	49557089	49557249	49558896	49558973	270	4,2,2	235,146,151	5,5,2	195,222,285	298	149	1	1	0.008,0.007,0.007	0.013,0.011,0.003	-0.002
271	ENSG00000142546	NOSIP	chr19	-	49557089	49558199	49557089	49557249	49558896	49558978	271	5,4,4	235,146,151	8,8,2	195,222,285	298	149	0.812781	1	0.011,0.014,0.013	0.02,0.018,0.003	-0.001
272	ENSG00000142546	NOSIP	chr19	-	49557089	49558978	49557089	49557249	49559933	49560039	272	290,168,202	0,0,0	263,291,368	0,0,1	298	149	1	1	1.0,1.0,1.0	1.0,1.0,0.995	0.002
273	ENSG00000142546	NOSIP	chr19	-	49558896	49558978	49558896	49558973	49559933	49560039	273	291,170,202	1,6,1	263,294,372	2,0,0	154	149	0.921476	1	0.996,0.965,0.995	0.992,1.0,1.0	-0.012
274	ENSG00000142541	RPL13A	chr19	+	49490126	49490297	49490231	49490297	49489849	49489922	274	17,10,11	8269,5864,7688	10,4,7	9566,10286,13272	254	149	1	1	0.001,0.001,0.001	0.001,0.0,0.0	0.001
275	ENSG00000142541	RPL13A	chr19	+	49490231	49490576	49490474	49490576	49489849	49489922	275	8275,5869,7699	12,6,5	9570,10293,13277	7,1,0	298	149	1	1	0.997,0.998,0.999	0.999,1.0,1.0	-0.002
276	ENSG00000090554	FLT3LG	chr19	+	49475673	49475801	49475690	49475801	49474602	49474672	276	2,3,6	28,21,24	9,4,6	26,27,24	166	149	0.178497	0.947666	0.06,0.114,0.183	0.237,0.117,0.183	-0.06
277	ENSG00000090554	FLT3LG	chr19	+	49476116	49476198	49476144	49476198	49475690	49475801	277	0,0,0	27,10,24	1,0,4	21,24,26	177	149	0.322212	1	0.0,0.0,0.0	0.039,0.0,0.115	-0.051
278	ENSG00000090554	FLT3LG	chr19	+	49478908	49479047	49478962	49479047	49476422	49476566	278	15,10,17	6,1,2	15,12,19	3,5,6	203	149	0.368147	1	0.647,0.88,0.862	0.786,0.638,0.699	0.089
279	ENSG00000090554	FLT3LG	chr19	+	49485963	49486231	49486014	49486231	49480551	49480620	279	8,5,3	13,3,10	3,3,5	10,7,4	200	149	0.688894	1	0.314,0.554,0.183	0.183,0.242,0.482	0.048
280	ENSG00000104872	PIH1D1	chr19	-	49446550	49446694	49446550	49446595	49447023	49447099	280	175,83,149	0,1,2	182,176,260	2,4,5	248	149	0.0723924	0.586082	1.0,0.98,0.978	0.982,0.964,0.969	0.014
281	ENSG00000104872	PIH1D1	chr19	-	49446550	49446794	49446550	49446595	49447023	49447099	281	78,43,53	0,1,2	70,66,80	2,4,5	298	149	0.00914369	0.192527	1.0,0.956,0.93	0.946,0.892,0.889	0.053
282	ENSG00000104872	PIH1D1	chr19	-	49446550	49446794	49446550	49446694	49447023	49447099	282	18,12,2	115,52,98	9,11,2	116,119,182	249	149	0.00647242	0.157888	0.086,0.121,0.012	0.044,0.052,0.007	0.039
283	ENSG00000104872	PIH1D1	chr19	-	49447337	49447420	49447337	49447417	49447826	49447908	283	3,2,2	3,0,0	4,4,5	1,0,0	152	149	0.359492	1	0.495,1.0,1.0	0.797,1.0,1.0	-0.101
284	ENSG00000104872	PIH1D1	chr19	-	49447337	49447467	49447337	49447417	49447826	49447908	284	249,114,219	3,0,0	241,211,332	1,0,0	199	149	1	1	0.984,1.0,1.0	0.994,1.0,1.0	-0.003
285	ENSG00000104872	PIH1D1	chr19	-	49447337	49447467	49447337	49447420	49447826	49447908	285	249,112,218	3,0,1	239,209,330	2,2,3	196	149	1	1	0.984,1.0,0.994	0.989,0.988,0.988	0.004
286	ENSG00000104872	PIH1D1	chr19	-	49451484	49451591	49451484	49451578	49453392	49453494	286	17,19,11	1,3,0	18,30,33	0,0,0	162	149	0.490944	1	0.94,0.853,1.0	1.0,1.0,1.0	-0.069
290	ENSG00000177380	PPFIA3	chr19	+	49150235	49151026	49150256	49151026	49150079	49150151	290	7,3,12	1,0,1	9,15,27	0,0,0	170	149	1	1	0.86,1.0,0.913	1.0,1.0,1.0	-0.076
291	ENSG00000183207	RUVBL2	chr19	+	49004206	49004418	49004276	49004418	49003278	49003334	291	1,3,2	373,279,302	2,0,11	292,349,438	219	149	1	1	0.002,0.007,0.004	0.005,0.0,0.017	-0.003
294	ENSG00000063176	SPHK2	chr19	+	48625890	48626362	48625949	48626362	48620401	48620553	294	13,4,15	0,0,0	22,18,22	2,0,0	208	149	1	1	1.0,1.0,1.0	0.887,1.0,1.0	0.038
295	ENSG00000063176	SPHK2	chr19	+	48625890	48626362	48626067	48626362	48620401	48620553	295	13,7,17	3,0,0	18,19,25	0,0,1	298	149	0.623006	1	0.684,1.0,1.0	1.0,1.0,0.926	-0.081
296	ENSG00000063176	SPHK2	chr19	+	48625949	48626362	48626067	48626362	48620401	48620553	296	2,4,3	3,0,0	3,5,11	0,0,1	267	149	0.171581	0.923126	0.271,1.0,1.0	1.0,1.0,0.86	-0.196
297	ENSG00000063177	RPL18	chr19	-	48616078	48616220	48616078	48616202	48616725	48616824	297	1,1,1	2607,1412,2274	0,4,0	2619,2578,3645	167	149	1	1	0.0,0.001,0.0	0.0,0.001,0.0	0
298	ENSG00000063177	RPL18	chr19	-	48617315	48617423	48617315	48617415	48617790	48617877	298	4195,2881,3647	6,5,7	4059,4167,5513	11,10,5	157	149	1	1	0.998,0.998,0.998	0.997,0.997,0.999	0
299	ENSG00000178150	ZNF114	chr19	+	48271244	48271449	48271286	48271449	48270080	48270219	299	11,3,8	25,7,22	6,1,3	5,1,1	191	149	0.0478178	0.467294	0.256,0.251,0.221	0.484,0.438,0.701	-0.298
300	ENSG00000105483	CARD8	chr19	-	48230437	48230700	48230437	48230697	48230776	48231006	300	6,1,6	0,1,0	9,2,10	0,3,2	152	149	0.0296125	0.35982	1.0,0.495,1.0	1.0,0.395,0.831	0.09
301	ENSG00000105483	CARD8	chr19	-	48232452	48232789	48232452	48232493	48234402	48234543	301	0,3,0	3,1,6	2,2,8	6,18,14	298	149	0.0943122	0.687071	0.0,0.6,0.0	0.143,0.053,0.222	0.061
302	ENSG00000105483	CARD8	chr19	-	48238382	48238532	48238382	48238526	48240961	48241063	302	25,17,23	1,1,0	31,26,44	0,4,0	155	149	1	1	0.96,0.942,1.0	1.0,0.862,1.0	0.013
303	ENSG00000105486	LIG1	chr19	-	48137521	48137759	48137521	48137688	48139970	48140143	303	6,2,6	49,35,39	9,2,11	64,61,67	220	149	0.742038	1	0.077,0.037,0.094	0.087,0.022,0.1	0
304	ENSG00000105486	LIG1	chr19	-	48151231	48151339	48151231	48151336	48153871	48153967	304	77,46,74	37,17,27	99,107,127	43,47,50	152	149	0.851383	1	0.671,0.726,0.729	0.693,0.691,0.713	0.01
305	ENSG00000042753	AP2S1	chr19	-	46839464	46839620	46839464	46839578	46845992	46846142	305	21,14,21	538,367,493	22,26,36	526,540,708	191	149	0.361228	1	0.03,0.029,0.032	0.032,0.036,0.038	-0.005
307	ENSG00000090372	STRN4	chr19	-	46727451	46727567	46727451	46727546	46727893	46728007	307	40,24,43	143,89,110	44,47,54	135,155,171	170	149	0.947685	1	0.197,0.191,0.255	0.222,0.21,0.217	-0.002
308	ENSG00000090372	STRN4	chr19	-	46727451	46727691	46727451	46727546	46727893	46728007	308	20,11,12	143,89,110	29,17,16	135,155,171	294	149	0.706575	1	0.066,0.059,0.052	0.098,0.053,0.045	-0.006
309	ENSG00000090372	STRN4	chr19	-	46727451	46727691	46727451	46727567	46727893	46728007	309	14,9,8	34,22,39	20,13,12	35,43,50	273	149	0.74541	1	0.183,0.183,0.101	0.238,0.142,0.116	-0.01
310	ENSG00000090372	STRN4	chr19	-	46727893	46728126	46727893	46728007	46728617	46728777	310	3,2,1	243,161,172	0,6,4	263,260,301	268	149	1	1	0.007,0.007,0.003	0.0,0.013,0.007	-0.001
314	ENSG00000125755	SYMPK	chr19	-	45816481	45816614	45816481	45816577	45816797	45816974	314	0,0,4	48,44,49	1,1,5	40,55,54	186	149	0.256793	1	0.0,0.0,0.061	0.02,0.014,0.069	-0.014
315	ENSG00000125755	SYMPK	chr19	-	45827836	45829205	45827836	45827918	45830053	45830204	315	79,44,99	0,0,0	122,102,114	0,1,0	298	149	1	1	1.0,1.0,1.0	1.0,0.981,1.0	0.006
316	ENSG00000104936	DMPK	chr19	-	45770970	45771060	45770970	45771056	45771349	45771396	316	7,4,8	8,6,4	31,26,32	23,13,13	153	149	0.220563	1	0.46,0.394,0.661	0.568,0.661,0.706	-0.14
320	ENSG00000104892	KLC3	chr19	+	45347446	45347516	45347449	45347516	45346543	45346774	320	21,18,21	2,2,2	23,35,47	4,0,0	152	149	0.127688	0.793734	0.911,0.898,0.911	0.849,1.0,1.0	-0.043
322	ENSG00000176531	PHLDB3	chr19	-	43479376	43479593	43479376	43479491	43486265	43486322	322	9,8,7	0,0,2	15,16,17	0,0,1	251	149	1	1	1.0,1.0,0.675	1.0,1.0,0.91	-0.078
323	ENSG00000176531	PHLDB3	chr19	-	43495494	43495620	43495494	43495605	43497117	43497279	323	2,0,0	25,22,17	0,0,0	19,28,30	164	149	1	1	0.068,0.0,0.0	0.0,0.0,0.0	0.023
325	ENSG00000157540	DYRK1A	chr21	+	37478180	37478300	37478207	37478300	37472683	37472880	325	14,15,12	90,61,89	9,9,22	80,89,108	176	149	0.498422	1	0.116,0.172,0.102	0.087,0.079,0.147	0.026
328	ENSG00000079385	CEACAM1	chr19	-	42518515	42519235	42518515	42519101	42521266	42521521	328	4,3,4	0,0,0	12,7,5	1,0,0	283	149	1	1	1.0,1.0,1.0	0.863,1.0,1.0	0.046
330	ENSG00000079432	CIC	chr19	+	42292565	42292859	42292568	42292859	42292299	42292466	330	20,14,18	5,1,1	32,46,39	10,8,4	152	149	0.204998	1	0.797,0.932,0.946	0.758,0.849,0.905	0.054
331	ENSG00000079432	CIC	chr19	+	42293934	42294089	42293937	42294089	42293591	42293836	331	27,17,20	11,4,9	47,38,35	26,25,18	152	149	0.11088	0.734438	0.706,0.806,0.685	0.639,0.598,0.656	0.101
332	ENSG00000079432	CIC	chr19	+	42294574	42294735	42294603	42294735	42294172	42294304	332	0,1,0	35,12,21	1,2,0	53,48,33	178	149	1	1	0.0,0.065,0.0	0.016,0.034,0.0	0.005
336	ENSG00000105404	RABAC1	chr19	-	41956680	41956934	41956680	41956890	41958285	41958383	336	16,11,16	0,1,0	22,22,28	0,0,0	193	149	1	1	1.0,0.895,1.0	1.0,1.0,1.0	-0.035
337	ENSG00000076928	ARHGEF1	chr19	+	41892024	41892373	41892330	41892373	41888751	41888865	337	84,61,87	4,1,0	96,92,111	4,0,1	298	149	0.793488	1	0.913,0.968,1.0	0.923,1.0,0.982	-0.008
338	ENSG00000076928	ARHGEF1	chr19	+	41903655	41903784	41903706	41903784	41903306	41903407	338	1,0,2	91,64,84	2,1,5	112,120,136	200	149	0.651681	1	0.008,0.0,0.017	0.013,0.006,0.027	-0.007
339	ENSG00000076928	ARHGEF1	chr19	+	41905589	41905827	41905759	41905827	41905174	41905261	339	0,0,2	99,56,83	0,2,1	133,108,200	298	149	1	1	0.0,0.0,0.012	0.0,0.009,0.002	0
348	ENSG00000248098	BCKDHA	chr19	+	41422922	41423169	41422997	41423169	41422628	41422770	348	1,0,0	74,47,57	1,1,3	107,104,103	224	149	1	1	0.009,0.0,0.0	0.006,0.006,0.019	-0.007
351	ENSG00000128000	ZNF780B	chr19	-	40047405	40047473	40047405	40047470	40048669	40048796	351	3,2,2	20,11,19	9,7,8	28,22,31	152	149	0.037076	0.402921	0.128,0.151,0.094	0.24,0.238,0.202	-0.102
352	ENSG00000013275	PSMC4	chr19	+	39972368	39972555	39972461	39972555	39972145	39972244	352	475,350,391	2,0,1	381,385,500	1,1,0	242	149	1	1	0.993,1.0,0.996	0.996,0.996,1.0	-0.001
353	ENSG00000105204	DYRK1B	chr19	-	39826671	39826987	39826671	39826867	39827284	39827425	353	2,7,13	2,3,4	14,11,16	4,3,5	269	149	0.561514	1	0.356,0.564,0.643	0.66,0.67,0.639	-0.135
354	ENSG00000105193	RPS16	chr19	-	39433521	39433761	39433521	39433569	39435606	39435708	354	3878,2125,3389	0,0,1	3795,4243,5662	0,0,0	298	149	1	1	1.0,1.0,0.999	1.0,1.0,1.0	0
355	ENSG00000105193	RPS16	chr19	-	39435606	39435708	39435606	39435705	39435847	39435949	355	3317,2147,2963	23,6,15	3113,3548,4787	26,19,22	152	149	1	1	0.993,0.997,0.995	0.992,0.995,0.995	0.001
356	ENSG00000090924	PLEKHG2	chr19	+	39414988	39415260	39414991	39415260	39414064	39414195	356	20,2,12	8,6,10	15,14,12	20,17,11	152	149	0.495239	1	0.71,0.246,0.541	0.424,0.447,0.517	0.036
357	ENSG00000090924	PLEKHG2	chr19	+	39414988	39415260	39415168	39415260	39414064	39414195	357	35,13,27	0,2,1	32,38,34	0,2,0	298	149	0.815068	1	1.0,0.765,0.931	1.0,0.905,1.0	-0.07
358	ENSG00000090924	PLEKHG2	chr19	+	39414991	39415260	39415168	39415260	39414064	39414195	358	23,17,25	0,2,1	37,41,33	0,2,0	298	149	0.846551	1	1.0,0.81,0.926	1.0,0.911,1.0	-0.058
360	ENSG00000006712	PAF1	chr19	-	39390068	39390289	39390068	39390161	39390817	39391154	360	70,54,71	4,2,2	101,94,106	6,2,5	277	149	0.752148	1	0.904,0.936,0.95	0.901,0.962,0.919	0.003
365	ENSG00000167644	C19orf33	chr19	+	38304564	38304686	38304623	38304686	38304374	38304490	365	164,101,124	473,328,499	107,116,141	384,391,564	208	149	0.441702	1	0.199,0.181,0.151	0.166,0.175,0.152	0.013
367	ENSG00000011332	DPF1	chr19	-	38212279	38212391	38212279	38212361	38213643	38213756	367	8,3,3	15,10,15	5,8,1	16,15,20	179	149	0.632519	1	0.307,0.2,0.143	0.206,0.307,0.04	0.032
369	ENSG00000105738	SIPA1L3	chr19	+	38106288	38106640	38106536	38106640	38101051	38101226	369	2,0,2	40,24,44	0,1,2	54,64,46	298	149	0.955853	1	0.024,0.0,0.022	0.0,0.008,0.021	0.006
370	ENSG00000189144	ZNF573	chr19	-	37771563	37771696	37771563	37771690	37772937	37772982	370	0,1,2	1,0,0	1,0,0	0,0,0	155	149	1	1	0.0,1.0,1.0	1.0,NA,NA	-0.333
372	ENSG00000267552	AC093227.2	chr19	-	37707913	37708012	37707913	37708009	37709695	37709822	372	5,0,1	11,7,5	3,3,2	5,17,19	152	149	0.844767	1	0.308,0.0,0.164	0.37,0.147,0.094	-0.046
373	ENSG00000120784	ZFP30	chr19	-	37643264	37643363	37643264	37643360	37644609	37644736	373	10,12,3	8,4,6	11,10,14	8,4,6	152	149	0.439821	1	0.551,0.746,0.329	0.574,0.71,0.696	-0.118
374	ENSG00000120784	ZFP30	chr19	-	37654711	37654879	37654711	37654785	37655099	37655412	374	4,5,10	0,0,0	7,8,17	0,1,0	243	149	1	1	1.0,1.0,1.0	1.0,0.831,1.0	0.056
375	ENSG00000171817	ZNF540	chr19	+	37601006	37601105	37601009	37601105	37599625	37599752	375	0,0,0	2,0,1	0,0,2	0,0,0	152	149	1	1	0.0,NA,0.0	NA,NA,1.0	-1
380	ENSG00000232677	LINC00665	chr19	-	36322129	36322384	36322129	36322225	36330252	36330492	380	5,1,1	0,1,1	0,0,0	0,0,1	298	149	1	1	1.0,0.333,0.333	NA,NA,0.0	0.555
386	ENSG00000232677	LINC00665	chr19	-	36324923	36327275	36324923	36327225	36330252	36330492	386	1,2,0	3,4,5	0,0,1	0,0,0	199	149	1	1	0.2,0.272,0.0	NA,NA,1.0	-0.843
388	ENSG00000126247	CAPNS1	chr19	+	36145775	36145874	36145805	36145874	36143063	36143128	388	1,4,0	738,460,660	0,0,3	686,723,903	179	149	1	1	0.001,0.007,0.0	0.0,0.0,0.003	0.002
390	ENSG00000239382	ALKBH6	chr19	-	36010566	36010683	36010566	36010645	36010893	36011045	390	33,12,68	3,1,1	44,36,43	5,12,7	187	149	0.000228069	0.0182169	0.898,0.905,0.982	0.875,0.705,0.83	0.125
391	ENSG00000239382	ALKBH6	chr19	-	36010737	36011077	36010737	36011045	36011403	36011464	391	4,5,6	39,25,32	13,12,27	45,50,29	181	149	0.0055507	0.144575	0.078,0.141,0.134	0.192,0.165,0.434	-0.146
392	ENSG00000239382	ALKBH6	chr19	-	36010893	36011065	36010893	36011045	36011403	36011464	392	0,0,0	39,25,32	0,0,1	45,50,29	169	149	1	1	0.0,0.0,0.0	0.0,0.0,0.03	-0.01
398	ENSG00000167604	NFKBID	chr19	-	35896912	35897103	35896912	35897058	35897650	35897856	398	1,1,3	5,1,4	5,3,6	3,4,8	194	149	0.160445	0.892286	0.133,0.434,0.365	0.561,0.365,0.365	-0.12
399	ENSG00000105290	APLP1	chr19	+	35878081	35878108	35878084	35878108	35877717	35877825	399	2,4,8	19,17,23	14,4,14	36,41,32	152	149	0.456762	1	0.094,0.187,0.254	0.276,0.087,0.3	-0.043
401	ENSG00000161265	U2AF1L4	chr19	-	35742530	35742803	35742530	35742619	35743808	35743904	401	5,4,5	1,0,3	11,8,8	1,0,0	298	149	0.0435578	0.446096	0.714,1.0,0.455	0.846,1.0,1.0	-0.226
402	ENSG00000161265	U2AF1L4	chr19	-	35744322	35744738	35744322	35744421	35745124	35745187	402	10,5,3	10,4,8	2,6,5	7,8,7	298	149	0.481226	1	0.333,0.385,0.158	0.125,0.273,0.263	0.072
403	ENSG00000161265	U2AF1L4	chr19	-	35744322	35744981	35744322	35744421	35745124	35745212	403	3,1,0	10,4,8	0,2,4	7,8,7	298	149	0.474305	1	0.13,0.111,0.0	0.0,0.111,0.222	-0.031
404	ENSG00000161265	U2AF1L4	chr19	-	35745124	35745212	35745124	35745187	35745347	35745418	404	11,6,2	7,5,5	12,10,5	5,9,8	174	149	0.782125	1	0.574,0.507,0.255	0.673,0.488,0.349	-0.058
405	ENSG00000249115	HAUS5	chr19	+	35613867	35614059	35614034	35614059	35613729	35613792	405	49,42,59	0,0,1	64,51,66	0,0,0	298	149	1	1	1.0,1.0,0.967	1.0,1.0,1.0	-0.011
406	ENSG00000105677	TMEM147	chr19	+	35546671	35547240	35547118	35547240	35546525	35546585	406	186,137,200	2,1,6	233,253,319	1,0,1	298	149	0.0842304	0.641187	0.979,0.986,0.943	0.991,1.0,0.994	-0.026
407	ENSG00000236144	TMEM147-AS1	chr19	-	35541750	35542074	35541750	35541928	35542910	35543273	407	7,4,13	1,2,0	14,10,8	0,0,0	295	149	0.54247	1	0.78,0.503,1.0	1.0,1.0,1.0	-0.239
408	ENSG00000236144	TMEM147-AS1	chr19	-	35542910	35543273	35542910	35543097	35545936	35546029	408	11,2,7	0,0,0	4,5,3	0,0,3	298	149	0.197239	0.997777	1.0,1.0,1.0	1.0,1.0,0.333	0.222
409	ENSG00000161249	DMKN	chr19	-	35505938	35506049	35505938	35505986	35509910	35509961	409	7,3,3	206,126,197	4,4,1	192,160,215	212	149	0.440649	1	0.023,0.016,0.011	0.014,0.017,0.003	0.005
410	ENSG00000161249	DMKN	chr19	-	35505938	35506049	35505938	35505986	35510183	35510252	410	7,3,3	203,102,155	4,2,6	118,164,193	212	149	0.79089	1	0.024,0.02,0.013	0.023,0.008,0.021	0.002
412	ENSG00000105699	LSR	chr19	+	35266835	35266967	35266838	35266967	35266678	35266738	412	148,68,111	20,18,24	175,177,190	34,41,36	152	149	0.677527	1	0.879,0.787,0.819	0.835,0.809,0.838	0.001
414	ENSG00000089356	FXYD3	chr19	+	35122677	35122839	35122764	35122839	35121221	35121245	414	2,0,1	850,542,742	0,0,0	652,709,748	236	149	1	1	0.001,0.0,0.001	0.0,0.0,0.0	0.001
415	ENSG00000089356	FXYD3	chr19	+	35122764	35122954	35122917	35122954	35121221	35121245	415	964,620,867	3,0,2	702,775,837	0,1,2	298	149	1	1	0.994,1.0,0.995	1.0,0.997,0.995	-0.001
417	ENSG00000089335	ZNF302	chr19	+	34683151	34683238	34683154	34683238	34682776	34682897	417	4,6,1	21,18,27	6,9,19	25,28,39	152	149	0.0282684	0.351445	0.157,0.246,0.035	0.19,0.24,0.323	-0.105
418	ENSG00000089335	ZNF302	chr19	+	34683991	34686396	34684251	34686396	34683154	34683238	418	3,2,4	37,32,40	5,0,4	48,38,62	298	149	0.614879	1	0.039,0.03,0.048	0.05,0.0,0.031	0.012
419	ENSG00000153885	KCTD15	chr19	+	33798667	33798766	33798670	33798766	33796453	33796525	419	4,6,1	0,0,1	0,2,0	0,0,0	152	149	1	1	1.0,1.0,0.495	NA,1.0,NA	-0.168
420	ENSG00000153885	KCTD15	chr19	+	33798667	33798766	33798670	33798766	33796861	33796987	420	11,20,5	8,9,4	11,16,8	14,13,9	152	149	0.124589	0.784774	0.574,0.685,0.551	0.435,0.547,0.466	0.121
421	ENSG00000153885	KCTD15	chr19	+	33798667	33798766	33798670	33798766	33798336	33798390	421	0,2,1	1,1,0	0,0,4	3,1,0	152	149	0.0141598	0.230276	0.0,0.662,1.0	0.0,0.0,1.0	0.221
422	ENSG00000104859	CLASRP	chr19	+	45069943	45070104	45070021	45070104	45069201	45069248	422	5,0,2	67,28,47	2,2,2	75,60,65	227	149	0.439054	1	0.047,0.0,0.027	0.017,0.021,0.02	0.005
423	ENSG00000131944	FAAP24	chr19	+	32973425	32973562	32973483	32973562	32973183	32973302	423	24,7,24	3,2,1	14,12,28	0,1,0	207	149	0.00776514	0.179238	0.852,0.716,0.945	1.0,0.896,1.0	-0.128
430	ENSG00000130726	TRIM28	chr19	+	58548861	58548910	58548885	58548910	58548739	58548776	430	556,345,530	2,0,2	654,648,780	3,3,2	173	149	1	1	0.996,1.0,0.996	0.995,0.995,0.997	0.002
432	ENSG00000105173	CCNE1	chr19	+	29812968	29813037	29812977	29813037	29812688	29812776	432	85,46,60	6,3,3	71,71,82	4,6,13	158	149	0.138702	0.824784	0.93,0.935,0.95	0.944,0.918,0.856	0.032
438	ENSG00000261824	LINC00662	chr19	-	27721744	27726986	27721744	27723180	27732795	27732967	438	0,1,0	0,0,0	0,3,2	0,1,0	298	149	1	1	NA,1.0,NA	NA,0.6,1.0	0.2
445	ENSG00000196268	ZNF493	chr19	+	21405757	21405856	21405760	21405856	21405128	21405255	445	2,4,3	1,0,1	1,0,0	0,0,0	152	149	1	1	0.662,1.0,0.746	1.0,NA,NA	-0.197
446	ENSG00000105726	ATP13A1	chr19	-	19653968	19654144	19653968	19654074	19654542	19654700	446	124,58,80	12,1,6	60,125,96	6,6,11	219	149	0.7106	1	0.875,0.975,0.901	0.872,0.934,0.856	0.03
447	ENSG00000089639	GMIP	chr19	-	19635414	19635721	19635414	19635569	19636706	19636796	447	0,7,8	7,5,2	12,12,5	5,5,3	298	149	0.131099	0.807668	0.0,0.412,0.667	0.545,0.545,0.455	-0.155
448	ENSG00000089639	GMIP	chr19	-	19636706	19636796	19636706	19636787	19636916	19637029	448	12,11,6	2,6,6	7,9,15	6,3,1	158	149	0.444992	1	0.85,0.634,0.485	0.524,0.739,0.934	-0.076
449	ENSG00000105705	SUGP1	chr19	-	19302264	19302443	19302264	19302388	19303347	19303448	449	0,0,0	86,67,76	2,1,0	67,98,86	204	149	1	1	0.0,0.0,0.0	0.021,0.007,0.0	-0.009
450	ENSG00000105705	SUGP1	chr19	-	19303347	19303448	19303347	19303406	19303723	19304043	450	105,78,106	0,0,0	85,103,114	1,2,3	191	149	0.657688	1	1.0,1.0,1.0	0.985,0.976,0.967	0.024
452	ENSG00000105705	SUGP1	chr19	-	19303723	19303912	19303723	19303847	19305848	19306076	452	3,3,4	54,42,77	5,8,4	56,55,58	214	149	0.13417	0.815276	0.037,0.047,0.035	0.059,0.092,0.046	-0.026
453	ENSG00000105705	SUGP1	chr19	-	19303723	19304043	19303723	19303847	19305848	19306076	453	6,2,4	54,42,77	7,3,7	56,55,58	298	149	0.300826	1	0.053,0.023,0.025	0.059,0.027,0.057	-0.014
454	ENSG00000105705	SUGP1	chr19	-	19303723	19304043	19303723	19303912	19305848	19306076	454	4,4,3	0,2,2	6,2,4	1,5,1	280	149	0.448356	1	1.0,0.516,0.444	0.761,0.176,0.68	0.114
455	ENSG00000105705	SUGP1	chr19	-	19316421	19316593	19316421	19316522	19320462	19320509	455	114,75,100	1,0,0	104,113,120	2,0,1	220	149	1	1	0.987,1.0,1.0	0.972,1.0,0.988	0.009
456	ENSG00000064490	RFXANK	chr19	+	19196962	19197046	19196965	19197046	19193938	19194133	456	84,51,49	82,45,70	44,54,61	65,71,78	152	149	0.209324	1	0.501,0.526,0.407	0.399,0.427,0.434	0.058
457	ENSG00000213999	MEF2B	chr19	-	19146272	19146405	19146272	19146384	19146554	19146648	457	0,0,0	7,3,3	0,0,1	3,3,16	170	149	1	1	0.0,0.0,0.0	0.0,0.0,0.052	-0.017
458	ENSG00000064545	TMEM161A	chr19	-	19132351	19132508	19132351	19132433	19132656	19132754	458	83,49,100	6,3,4	62,73,71	0,1,4	224	149	0.0335862	0.384646	0.902,0.916,0.943	1.0,0.98,0.922	-0.047
459	ENSG00000064545	TMEM161A	chr19	-	19133129	19133306	19133129	19133210	19134783	19134887	459	2,0,1	61,37,48	3,2,0	34,51,44	245	149	0.491185	1	0.02,0.0,0.013	0.051,0.023,0.0	-0.014
460	ENSG00000064545	TMEM161A	chr19	-	19133129	19133357	19133129	19133210	19134783	19134916	460	3,1,1	61,37,48	2,1,0	34,51,44	296	149	0.709955	1	0.024,0.013,0.01	0.029,0.01,0.0	0.003
461	ENSG00000064607	SUGP2	chr19	-	18990892	18993740	18990892	18991149	18994365	18994486	461	138,53,92	7,3,4	118,91,138	4,6,4	298	149	0.646316	1	0.908,0.898,0.92	0.937,0.883,0.945	-0.013
462	ENSG00000006015	REX1BD	chr19	+	18589412	18589683	18589478	18589683	18588994	18589077	462	78,28,51	8,4,6	55,42,46	8,14,12	215	149	0.0201555	0.287808	0.871,0.829,0.855	0.827,0.675,0.727	0.109
463	ENSG00000006015	REX1BD	chr19	+	18590273	18590933	18590853	18590933	18588994	18589683	463	0,2,0	46,24,49	1,0,0	45,34,36	298	149	1	1	0.0,0.04,0.0	0.011,0.0,0.0	0.01
464	ENSG00000006015	REX1BD	chr19	+	18592088	18592336	18592107	18592336	18590853	18590933	464	0,0,0	42,20,53	0,0,2	33,36,36	168	149	1	1	0.0,0.0,0.0	0.0,0.0,0.047	-0.016
465	ENSG00000221983	UBA52	chr19	+	18574869	18575241	18575056	18575241	18573661	18573748	465	2835,1703,2681	0,0,0	2216,2429,3158	0,1,0	298	149	1	1	1.0,1.0,1.0	1.0,0.999,1.0	0
466	ENSG00000221983	UBA52	chr19	+	18575056	18575241	18575102	18575241	18574869	18574972	466	2534,1582,2519	0,0,0	1942,2100,2852	1,1,0	195	149	1	1	1.0,1.0,1.0	0.999,0.999,1.0	0.001
467	ENSG00000105701	FKBP8	chr19	-	18532663	18532814	18532663	18532795	18533269	18533347	467	4,2,5	320,181,258	2,0,2	294,263,351	168	149	0.771695	1	0.011,0.01,0.017	0.006,0.0,0.005	0.009
468	ENSG00000105701	FKBP8	chr19	-	18538215	18538436	18538215	18538433	18539370	18539459	468	279,179,228	89,90,89	187,188,268	109,91,121	152	149	0.0740278	0.591382	0.754,0.661,0.715	0.627,0.669,0.685	0.05
469	ENSG00000105655	ISYNA1	chr19	-	18435562	18435676	18435562	18435664	18435756	18435921	469	94,51,97	0,0,1	102,100,116	0,0,0	161	149	1	1	1.0,1.0,0.989	1.0,1.0,1.0	-0.004
470	ENSG00000105655	ISYNA1	chr19	-	18436329	18437105	18436329	18436479	18437598	18437760	470	60,28,34	1,2,6	42,67,83	0,0,4	298	149	0.0125449	0.217137	0.968,0.875,0.739	1.0,1.0,0.912	-0.11
478	ENSG00000130479	MAP1S	chr19	+	17720935	17721037	17720985	17721037	17719479	17719620	478	48,47,37	4,0,0	49,61,52	2,0,5	199	149	0.290158	1	0.9,1.0,1.0	0.948,1.0,0.886	0.022
480	ENSG00000130299	GTPBP3	chr19	+	17337898	17338255	17338007	17338255	17337558	17337664	480	11,11,9	52,27,39	10,3,3	29,21,35	258	149	0.23672	1	0.109,0.19,0.118	0.166,0.076,0.047	0.043
482	ENSG00000130299	GTPBP3	chr19	+	17341043	17341322	17341106	17341322	17339433	17339599	482	54,19,40	10,3,10	38,28,24	3,4,6	212	149	0.295309	1	0.791,0.817,0.738	0.899,0.831,0.738	-0.041
483	ENSG00000074855	ANO8	chr19	-	17328161	17329541	17328161	17328983	17329756	17329831	483	2,1,0	15,18,8	1,3,2	10,21,19	298	149	0.174949	0.933447	0.062,0.027,0.0	0.048,0.067,0.05	-0.025
485	ENSG00000099331	MYO9B	chr19	+	17202841	17202883	17202844	17202883	17202129	17202303	485	60,16,40	35,21,28	40,46,28	34,23,29	152	149	0.976266	1	0.627,0.428,0.583	0.536,0.662,0.486	-0.015
486	ENSG00000131351	HAUS8	chr19	-	17059996	17060092	17059996	17060089	17062697	17062779	486	60,42,56	19,6,13	50,53,70	10,8,11	152	149	0.219592	1	0.756,0.873,0.809	0.831,0.867,0.862	-0.041
487	ENSG00000131351	HAUS8	chr19	-	17059996	17060092	17059996	17060089	17069030	17069086	487	5,5,1	0,1,0	4,3,5	0,0,0	152	149	1	1	1.0,0.831,1.0	1.0,1.0,1.0	-0.056
492	ENSG00000127527	EPS15L1	chr19	-	16436936	16437064	16436936	16436999	16437769	16437865	492	0,0,0	62,31,38	0,0,2	39,60,45	214	149	1	1	0.0,0.0,0.0	0.0,0.0,0.03	-0.01
496	ENSG00000167461	RAB8A	chr19	+	16129553	16129604	16129573	16129604	16128025	16128091	496	247,177,240	1,6,1	205,217,206	5,2,4	169	149	0.38639	1	0.995,0.963,0.995	0.973,0.99,0.978	0.004
499	ENSG00000141867	BRD4	chr19	-	15268153	15268281	15268153	15268240	15268904	15269042	499	5,7,7	7,6,1	1,10,4	4,4,0	190	149	0.660617	1	0.359,0.478,0.846	0.164,0.662,1.0	-0.048
500	ENSG00000105135	ILVBL	chr19	-	15116407	15118015	15116407	15116522	15119165	15119302	500	84,75,83	0,0,2	72,87,80	0,0,0	298	149	1	1	1.0,1.0,0.954	1.0,1.0,1.0	-0.015
505	ENSG00000105011	ASF1B	chr19	-	14121531	14121708	14121531	14121677	14126121	14126237	505	342,168,258	0,2,0	240,214,278	0,2,3	180	149	1	1	1.0,0.986,1.0	1.0,0.989,0.987	0.003
506	ENSG00000132024	CC2D1A	chr19	+	13928123	13928188	13928126	13928188	13927892	13928030	506	40,15,32	6,4,3	31,30,52	2,7,1	152	149	0.253122	1	0.867,0.786,0.913	0.938,0.808,0.981	-0.054
507	ENSG00000104979	C19orf53	chr19	+	13775470	13775613	13775476	13775613	13774651	13774707	507	0,0,0	5,3,3	1,0,2	3,2,3	155	149	0.656655	1	0.0,0.0,0.0	0.243,0.0,0.391	-0.211
508	ENSG00000104957	CCDC130	chr19	+	13759099	13759272	13759110	13759272	13758867	13759010	508	21,10,7	1,0,0	11,20,18	0,0,0	160	149	1	1	0.951,1.0,1.0	1.0,1.0,1.0	-0.016
513	ENSG00000105607	GCDH	chr19	+	12891486	12891974	12891830	12891974	12891270	12891395	513	47,22,60	0,0,0	31,28,24	2,0,0	298	149	1	1	1.0,1.0,1.0	0.886,1.0,1.0	0.038
514	ENSG00000105607	GCDH	chr19	+	12896204	12896421	12896239	12896421	12895991	12896121	514	29,16,25	0,1,0	23,26,38	0,2,0	184	149	1	1	1.0,0.928,1.0	1.0,0.913,1.0	0.005
515	ENSG00000104774	MAN2B1	chr19	-	12652362	12652460	12652362	12652429	12655693	12655879	515	74,52,46	2,0,1	56,59,77	3,0,1	180	149	1	1	0.968,1.0,0.974	0.939,1.0,0.985	0.006
519	ENSG00000130159	ECSIT	chr19	-	11507701	11507850	11507701	11507729	11507990	11508048	519	101,75,75	0,0,0	58,69,98	0,0,1	270	149	1	1	1.0,1.0,1.0	1.0,1.0,0.982	0.006
520	ENSG00000187266	EPOR	chr19	-	11381055	11381313	11381055	11381209	11381691	11381849	520	1,0,0	2,3,0	2,1,0	3,1,2	253	149	1	1	0.227,0.0,NA	0.282,0.371,0.0	-0.104
524	ENSG00000105518	TMEM205	chr19	-	11345519	11345737	11345519	11345628	11346142	11346262	524	15,12,22	1,0,0	13,14,13	0,0,1	258	149	1	1	0.897,1.0,1.0	1.0,1.0,0.882	0.005
526	ENSG00000197256	KANK2	chr19	-	11178344	11178471	11178344	11178447	11178552	11178720	526	7,7,4	36,17,48	11,4,2	53,49,43	173	149	0.251479	1	0.143,0.262,0.067	0.152,0.066,0.039	0.072
527	ENSG00000130164	LDLR	chr19	+	11129450	11129670	11129512	11129670	11128007	11128085	527	0,0,2	64,38,60	0,0,0	43,36,73	211	149	1	1	0.0,0.0,0.023	0.0,0.0,0.0	0.008
528	ENSG00000127616	SMARCA4	chr19	+	10984120	10984373	10984123	10984373	10980776	10980852	528	2,2,3	0,0,0	0,1,3	0,1,3	152	149	1	1	1.0,1.0,1.0	NA,0.495,0.495	0.505
529	ENSG00000127616	SMARCA4	chr19	+	10996493	10996544	10996496	10996544	10996212	10996380	529	310,121,253	0,0,0	268,267,286	1,0,0	152	149	1	1	1.0,1.0,1.0	0.996,1.0,1.0	0.001
530	ENSG00000127616	SMARCA4	chr19	+	11027731	11027950	11027783	11027950	11026299	11026346	530	0,0,0	275,181,215	0,1,3	244,255,308	201	149	1	1	0.0,0.0,0.0	0.0,0.003,0.007	-0.003
532	ENSG00000127616	SMARCA4	chr19	+	11041297	11041560	11041306	11041560	11034913	11035132	532	101,52,63	252,116,203	82,95,93	209,227,257	158	149	0.827445	1	0.274,0.297,0.226	0.27,0.283,0.254	-0.003
533	ENSG00000127616	SMARCA4	chr19	+	11041297	11041560	11041306	11041560	11039457	11039553	533	7,3,2	23,10,21	3,3,2	5,11,10	158	149	0.736408	1	0.223,0.221,0.082	0.361,0.205,0.159	-0.066
534	ENSG00000127616	SMARCA4	chr19	+	11058254	11058363	11058257	11058363	11041297	11041560	534	249,131,181	116,52,81	196,169,212	72,94,78	152	149	0.777699	1	0.678,0.712,0.687	0.727,0.638,0.727	-0.005
535	ENSG00000142453	CARM1	chr19	+	10919832	10919966	10919876	10919966	10919594	10919680	535	0,0,3	220,128,138	1,2,0	215,188,256	193	149	1	1	0.0,0.0,0.017	0.004,0.008,0.0	0.002
536	ENSG00000129351	ILF3	chr19	+	10683124	10683262	10683136	10683262	10682536	10682704	536	391,262,245	421,210,308	333,342,412	455,353,485	161	149	0.250193	1	0.462,0.536,0.424	0.404,0.473,0.44	0.035
537	ENSG00000129351	ILF3	chr19	+	10684415	10685765	10684858	10685765	10683916	10683970	537	733,471,598	9,4,5	799,734,933	10,3,11	298	149	0.945927	1	0.976,0.983,0.984	0.976,0.992,0.977	-0.001
538	ENSG00000129353	SLC44A2	chr19	+	10642896	10644557	10643278	10644557	10642366	10642451	538	8,3,6	152,82,123	13,11,9	127,188,206	298	149	0.253593	1	0.026,0.018,0.024	0.049,0.028,0.021	-0.01
539	ENSG00000129354	AP1M2	chr19	-	10572670	10573088	10572670	10572895	10574416	10574492	539	277,134,247	0,0,0	305,285,398	1,4,0	298	149	1	1	1.0,1.0,1.0	0.993,0.973,1.0	0.011
540	ENSG00000129354	AP1M2	chr19	-	10579715	10579864	10579715	10579858	10581265	10581392	540	25,21,15	141,73,98	31,30,41	129,155,170	155	149	0.461621	1	0.146,0.217,0.128	0.188,0.157,0.188	-0.014
541	ENSG00000129347	KRI1	chr19	-	10561666	10561845	10561666	10561716	10562728	10562837	541	78,53,66	0,0,4	87,97,126	0,0,0	278	149	0.627211	1	1.0,1.0,0.898	1.0,1.0,1.0	-0.034
543	ENSG00000105401	CDC37	chr19	-	10395434	10395696	10395434	10395543	10395927	10396203	543	37,39,48	575,332,463	78,75,80	558,526,656	298	149	0.00583828	0.146622	0.031,0.055,0.049	0.065,0.067,0.057	-0.018
544	ENSG00000105397	TYK2	chr19	-	10379614	10379779	10379614	10379689	10380379	10380572	544	97,48,62	1,2,0	120,118,125	1,9,2	239	149	0.0235601	0.315011	0.984,0.937,1.0	0.987,0.891,0.975	0.023
546	ENSG00000161847	RAVER1	chr19	-	10320654	10320782	10320654	10320763	10320857	10320951	546	5,4,4	0,0,0	8,15,14	0,0,8	168	149	0.00170805	0.069894	1.0,1.0,1.0	1.0,1.0,0.608	0.131
547	ENSG00000161847	RAVER1	chr19	-	10328641	10329111	10328641	10329052	10330459	10330526	547	157,99,145	8,5,2	175,195,227	2,1,2	208	149	0.00112128	0.0542936	0.934,0.934,0.981	0.984,0.993,0.988	-0.039
548	ENSG00000130816	DNMT1	chr19	-	10180349	10180569	10180349	10180529	10180777	10180885	548	258,191,228	12,8,5	360,329,392	12,11,14	189	149	0.899379	1	0.944,0.95,0.973	0.959,0.959,0.957	-0.003
549	ENSG00000130816	DNMT1	chr19	-	10180777	10180885	10180777	10180836	10182040	10182077	549	328,206,241	0,2,1	326,334,444	0,0,0	198	149	1	1	1.0,0.987,0.995	1.0,1.0,1.0	-0.006
550	ENSG00000188321	ZNF559	chr19	+	9337714	9338017	9337795	9338017	9333014	9333113	550	2,1,1	0,0,0	1,2,2	0,0,1	230	149	1	1	1.0,1.0,1.0	1.0,1.0,0.564	0.145
551	ENSG00000188321	ZNF559	chr19	+	9341616	9343843	9341694	9343843	9341101	9341184	551	4,19,18	8,5,5	12,23,21	15,18,16	227	149	0.259325	1	0.247,0.714,0.703	0.344,0.456,0.463	0.134
554	ENSG00000099785	MARCHF2	chr19	+	8418536	8418807	8418741	8418807	8413421	8413794	554	7,7,9	0,0,0	13,12,9	0,1,0	298	149	1	1	1.0,1.0,1.0	1.0,0.857,1.0	0.048
555	ENSG00000167775	CD320	chr19	-	8303854	8304088	8303854	8303973	8305030	8305156	555	89,62,82	0,0,0	127,116,132	3,0,0	264	149	1	1	1.0,1.0,1.0	0.96,1.0,1.0	0.013
560	ENSG00000104980	TIMM44	chr19	-	7934088	7934241	7934088	7934238	7935064	7935145	560	7,4,1	124,102,94	4,4,3	105,127,159	152	149	0.567624	1	0.052,0.037,0.01	0.036,0.03,0.018	0.005
561	ENSG00000104980	TIMM44	chr19	-	7935064	7935253	7935064	7935145	7938026	7938197	561	1,0,0	159,130,129	0,1,0	133,128,157	257	149	1	1	0.004,0.0,0.0	0.0,0.005,0.0	0
562	ENSG00000076944	STXBP2	chr19	+	7640697	7640809	7640730	7640809	7639730	7639807	562	1,1,0	184,97,103	1,3,2	129,155,168	182	149	1	1	0.004,0.008,0.0	0.006,0.016,0.01	-0.007
563	ENSG00000076944	STXBP2	chr19	+	7640697	7640809	7640739	7640809	7639730	7639807	563	2,3,3	0,1,0	5,8,5	2,0,4	191	149	0.00192735	0.0752249	1.0,0.701,1.0	0.661,1.0,0.494	0.182
564	ENSG00000076944	STXBP2	chr19	+	7640730	7640809	7640739	7640809	7639730	7639807	564	185,99,106	0,1,0	133,160,171	2,0,4	158	149	0.911827	1	1.0,0.989,1.0	0.984,1.0,0.976	0.01
565	ENSG00000076944	STXBP2	chr19	+	7646171	7646344	7646248	7646344	7645196	7645306	565	1,2,0	103,70,66	2,0,0	126,122,141	226	149	1	1	0.006,0.018,0.0	0.01,0.0,0.0	0.005
566	ENSG00000090674	MCOLN1	chr19	+	7530285	7530501	7530434	7530501	7529589	7529712	566	60,23,24	3,2,1	41,54,73	5,3,3	298	149	0.682948	1	0.909,0.852,0.923	0.804,0.9,0.924	0.019
567	ENSG00000104880	ARHGEF18	chr19	+	7467213	7467684	7467231	7467684	7467070	7467118	567	56,34,33	3,1,4	81,86,84	1,0,4	167	149	0.0452623	0.455452	0.943,0.968,0.88	0.986,1.0,0.949	-0.048
569	ENSG00000125731	SH2D3A	chr19	-	6754830	6755315	6754830	6754932	6759593	6759670	569	82,31,40	16,5,6	70,42,76	13,12,12	298	149	0.640259	1	0.719,0.756,0.769	0.729,0.636,0.76	0.04
570	ENSG00000125734	GPR108	chr19	-	6730054	6730384	6730054	6730242	6730986	6731111	570	128,51,79	4,0,0	149,158,179	0,0,0	291	149	0.41829	1	0.942,1.0,1.0	1.0,1.0,1.0	-0.019
571	ENSG00000125734	GPR108	chr19	-	6730986	6731111	6730986	6731054	6731198	6731282	571	82,31,53	8,2,5	94,86,100	18,5,17	206	149	0.109965	0.732344	0.881,0.918,0.885	0.791,0.926,0.81	0.052
572	ENSG00000125734	GPR108	chr19	-	6731198	6731282	6731198	6731234	6731472	6731522	572	96,44,78	0,0,2	111,98,138	0,0,0	197	149	1	1	1.0,1.0,0.967	1.0,1.0,1.0	-0.011
576	ENSG00000031823	RANBP3	chr19	-	5933413	5933656	5933413	5933479	5941620	5941707	576	3,2,2	129,108,108	4,1,4	176,170,203	298	149	1	1	0.011,0.009,0.009	0.011,0.003,0.01	0.002
578	ENSG00000031823	RANBP3	chr19	-	5957917	5957973	5957917	5957968	5978060	5978093	578	91,76,66	0,1,0	113,101,116	0,1,0	154	149	1	1	1.0,0.987,1.0	1.0,0.99,1.0	-0.001
579	ENSG00000031823	RANBP3	chr19	-	5957917	5957973	5957917	5957935	5978060	5978140	579	109,98,92	1,0,0	153,124,173	4,2,0	187	149	0.65386	1	0.989,1.0,1.0	0.968,0.98,1.0	0.014
581	ENSG00000141994	DUS3L	chr19	-	5786748	5786919	5786748	5786845	5787060	5787171	581	7,3,8	61,24,44	5,1,5	58,50,58	223	149	0.0500398	0.480979	0.071,0.077,0.108	0.054,0.013,0.054	0.045
582	ENSG00000196365	LONP1	chr19	-	5711770	5712070	5711770	5712002	5713133	5713253	582	3,0,1	250,159,174	0,0,0	257,288,333	217	149	1	1	0.008,0.0,0.004	0.0,0.0,0.0	0.004
585	ENSG00000160633	SAFB	chr19	+	5661517	5661808	5661520	5661808	5657240	5657347	585	144,102,119	209,104,165	110,147,145	164,165,187	152	149	0.985012	1	0.403,0.49,0.414	0.397,0.466,0.432	0.004
586	ENSG00000160633	SAFB	chr19	+	5667346	5667450	5667352	5667450	5667045	5667164	586	169,111,142	60,43,67	176,204,213	68,71,70	155	149	0.374442	1	0.73,0.713,0.671	0.713,0.734,0.745	-0.026
587	ENSG00000105355	PLIN3	chr19	-	4852015	4852301	4852015	4852265	4859589	4859672	587	153,111,122	3,6,1	158,158,166	3,4,1	185	149	0.366534	1	0.976,0.937,0.99	0.977,0.97,0.993	-0.012
607	ENSG00000142002	DPP9	chr19	-	4700215	4700277	4700215	4700273	4702026	4702155	607	85,59,73	0,0,2	120,101,134	0,0,0	153	149	1	1	1.0,1.0,0.973	1.0,1.0,1.0	-0.009
608	ENSG00000187244	BCAM	chr19	+	44812162	44812391	44812225	44812391	44811224	44811346	608	375,224,266	16,8,5	502,630,715	17,22,17	212	149	0.854538	1	0.943,0.952,0.974	0.954,0.953,0.967	-0.002
609	ENSG00000008382	MPND	chr19	+	4357252	4357421	4357339	4357421	4355096	4355173	609	44,21,41	1,0,1	71,72,81	3,9,8	236	149	9.95973e-05	0.0109861	0.965,1.0,0.963	0.937,0.835,0.865	0.097
610	ENSG00000008382	MPND	chr19	+	4357950	4358172	4358082	4358172	4357514	4357585	610	0,0,0	23,12,19	0,1,2	38,46,36	281	149	1	1	0.0,0.0,0.0	0.0,0.011,0.029	-0.013
611	ENSG00000178078	STAP2	chr19	-	4324454	4324664	4324454	4324529	4325215	4325308	611	34,21,25	90,46,75	49,58,76	122,96,128	284	149	0.0533808	0.496781	0.165,0.193,0.149	0.174,0.241,0.238	-0.049
612	ENSG00000178078	STAP2	chr19	-	4324454	4324667	4324454	4324529	4325215	4325308	612	65,23,40	90,46,75	79,106,97	122,96,128	287	149	0.0685763	0.569112	0.273,0.206,0.217	0.252,0.364,0.282	-0.067
613	ENSG00000178078	STAP2	chr19	-	4324454	4324667	4324454	4324664	4325215	4325308	613	36,16,23	5,14,8	51,65,55	21,17,34	152	149	0.652613	1	0.876,0.528,0.738	0.704,0.789,0.613	0.012
620	ENSG00000125912	NCLN	chr19	+	3205831	3206026	3205938	3206026	3204572	3204751	620	0,3,2	154,71,97	1,1,0	101,112,111	256	149	1	1	0.0,0.024,0.012	0.006,0.005,0.0	0.008
621	ENSG00000125912	NCLN	chr19	+	3206261	3206425	3206264	3206425	3206151	3206190	621	78,37,67	68,47,73	65,75,102	49,68,86	152	149	0.192989	0.986625	0.529,0.436,0.474	0.565,0.52,0.538	-0.061
622	ENSG00000172009	THOP1	chr19	+	2811597	2811734	2811633	2811734	2810639	2810768	622	136,71,134	4,2,3	121,128,199	3,4,3	185	149	0.850749	1	0.965,0.966,0.973	0.97,0.963,0.982	-0.004
624	ENSG00000130332	LSM7	chr19	-	2324124	2324196	2324124	2324192	2328386	2328477	624	728,561,645	108,67,103	764,814,1028	136,108,162	153	149	0.459682	1	0.868,0.891,0.859	0.845,0.88,0.861	0.011
625	ENSG00000104885	DOT1L	chr19	+	2191011	2191240	2191083	2191240	2189731	2189795	625	105,44,60	0,0,0	133,93,114	0,0,2	221	149	1	1	1.0,1.0,1.0	1.0,1.0,0.975	0.008
626	ENSG00000099875	MKNK2	chr19	-	2037464	2039856	2037464	2037829	2040133	2040177	626	50,34,46	47,28,49	59,62,74	38,24,22	298	149	0.000626296	0.0376948	0.347,0.378,0.319	0.437,0.564,0.627	-0.195
627	ENSG00000071655	MBD3	chr19	-	1578334	1578538	1578334	1578534	1581091	1581269	627	235,147,200	2,3,7	252,238,302	4,5,6	153	149	0.960658	1	0.991,0.979,0.965	0.984,0.979,0.98	-0.003
629	ENSG00000115268	RPS15	chr19	+	1438806	1438892	1438810	1438892	1438418	1438580	629	476,293,409	2,0,0	487,589,659	0,0,0	153	149	1	1	0.996,1.0,1.0	1.0,1.0,1.0	-0.001
630	ENSG00000115268	RPS15	chr19	+	1439605	1439826	1439715	1439826	1438806	1438892	630	11,9,10	0,0,0	8,14,27	0,0,2	259	149	1	1	1.0,1.0,1.0	1.0,1.0,0.886	0.038
631	ENSG00000115268	RPS15	chr19	+	1439960	1440253	1439967	1440253	1438806	1438892	631	3,2,4	3,2,1	3,1,8	3,3,9	156	149	0.263386	1	0.489,0.489,0.793	0.489,0.241,0.459	0.194
632	ENSG00000115268	RPS15	chr19	+	1439960	1440253	1440018	1440253	1438806	1438892	632	6,2,7	4542,2944,3956	7,5,9	4701,5158,6593	207	149	1	1	0.001,0.0,0.001	0.001,0.001,0.001	0
633	ENSG00000115268	RPS15	chr19	+	1439960	1440253	1440025	1440253	1438806	1438892	633	114,66,122	17,8,13	140,121,177	12,13,26	214	149	0.814326	1	0.824,0.852,0.867	0.89,0.866,0.826	-0.013
634	ENSG00000115268	RPS15	chr19	+	1439967	1440253	1440018	1440253	1438806	1438892	634	6,2,4	4542,2944,3956	7,7,10	4701,5158,6593	200	149	1	1	0.001,0.001,0.001	0.001,0.001,0.001	0
635	ENSG00000115268	RPS15	chr19	+	1439967	1440253	1440025	1440253	1438806	1438892	635	114,66,119	17,8,13	140,123,178	12,13,26	207	149	0.755134	1	0.828,0.856,0.868	0.894,0.872,0.831	-0.015
636	ENSG00000115268	RPS15	chr19	+	1440018	1440253	1440025	1440253	1438806	1438892	636	4650,3008,4071	17,8,13	4834,5274,6761	12,13,26	156	149	1	1	0.996,0.997,0.997	0.997,0.997,0.996	0
637	ENSG00000071626	DAZAP1	chr19	+	1421147	1421258	1421150	1421258	1418665	1418731	637	611,390,473	153,89,110	480,435,510	102,122,151	152	149	0.40588	1	0.797,0.811,0.808	0.822,0.778,0.768	0.016
638	ENSG00000115286	NDUFS7	chr19	+	1388742	1388938	1388832	1388938	1388524	1388593	638	0,0,0	197,142,157	1,0,0	230,235,281	239	149	1	1	0.0,0.0,0.0	0.003,0.0,0.0	-0.001
639	ENSG00000099624	ATP5F1D	chr19	+	1244314	1244440	1244318	1244440	1244096	1244185	639	216,106,220	6,2,0	200,209,221	4,2,1	153	149	0.680313	1	0.972,0.981,1.0	0.98,0.99,0.995	-0.004
640	ENSG00000099625	CBARP	chr19	-	1234190	1234331	1234190	1234290	1234570	1234742	640	6,2,5	2,4,4	11,9,6	3,3,2	190	149	0.124241	0.784774	0.702,0.282,0.495	0.742,0.702,0.702	-0.222
641	ENSG00000099625	CBARP	chr19	-	1235000	1235342	1235000	1235145	1235500	1235565	641	0,1,1	7,2,4	0,3,4	2,2,5	298	149	0.00448589	0.127181	0.0,0.2,0.111	0.0,0.429,0.286	-0.135
643	ENSG00000064932	SBNO2	chr19	-	1117322	1117499	1117322	1117469	1119010	1119164	643	91,63,58	1,0,0	83,92,82	0,0,0	179	149	1	1	0.987,1.0,1.0	1.0,1.0,1.0	-0.004
644	ENSG00000167468	GPX4	chr19	+	1106180	1106266	1106241	1106266	1105657	1105809	644	13,7,8	946,447,764	15,12,27	1058,968,1264	210	149	0.67072	1	0.01,0.011,0.007	0.01,0.009,0.015	-0.002
645	ENSG00000167468	GPX4	chr19	+	1106377	1106459	1106399	1106459	1106241	1106266	645	10,3,5	864,461,722	15,22,5	977,932,1232	171	149	0.438269	1	0.01,0.006,0.006	0.013,0.02,0.004	-0.005
646	ENSG00000167468	GPX4	chr19	+	1106539	1106779	1106572	1106779	1106399	1106459	646	923,462,762	9,2,3	1050,1005,1263	5,10,9	182	149	1	1	0.988,0.995,0.995	0.994,0.988,0.991	0.002
647	ENSG00000099817	POLR2E	chr19	-	1089471	1089573	1089471	1089551	1089883	1089962	647	0,1,2	404,229,317	1,1,0	388,401,442	171	149	1	1	0.0,0.004,0.005	0.002,0.002,0.0	0.002
648	ENSG00000099817	POLR2E	chr19	-	1090086	1090145	1090086	1090141	1090907	1090988	648	385,218,306	1,0,0	389,415,481	1,0,0	153	149	1	1	0.997,1.0,1.0	0.997,1.0,1.0	0
649	ENSG00000065268	WDR18	chr19	+	991226	991351	991233	991351	991080	991145	649	141,77,102	0,0,0	138,138,167	0,1,0	156	149	1	1	1.0,1.0,1.0	1.0,0.992,1.0	0.003
650	ENSG00000065268	WDR18	chr19	+	991954	992121	991994	992121	991226	991351	650	132,95,106	0,0,1	119,132,162	2,0,0	189	149	1	1	1.0,1.0,0.988	0.979,1.0,1.0	0.003
651	ENSG00000198858	R3HDM4	chr19	-	901975	902130	901975	902067	913086	913245	651	162,105,112	0,1,2	138,127,219	2,1,0	212	149	1	1	1.0,0.987,0.975	0.98,0.989,1.0	-0.002
652	ENSG00000175221	MED16	chr19	-	890136	890423	890136	890244	890962	891149	652	1,1,1	138,71,95	1,0,0	138,151,166	298	149	1	1	0.004,0.007,0.005	0.004,0.0,0.0	0.004
653	ENSG00000011304	PTBP1	chr19	+	804531	804702	804540	804702	804291	804438	653	867,537,743	11,5,7	714,798,877	13,15,6	158	149	0.273053	1	0.987,0.99,0.99	0.981,0.98,0.993	0.004
654	ENSG00000011304	PTBP1	chr19	+	805491	805569	805512	805569	805012	805187	654	722,446,557	18,8,11	662,735,812	24,27,22	170	149	0.0330198	0.381414	0.972,0.98,0.978	0.96,0.96,0.97	0.013
655	ENSG00000011304	PTBP1	chr19	+	808359	808452	808379	808452	806407	806556	655	139,106,119	1,0,5	99,116,174	0,0,4	169	149	0.568341	1	0.992,1.0,0.955	1.0,1.0,0.975	-0.009
657	ENSG00000099804	CDC34	chr19	+	541338	542087	541345	542087	537012	537147	657	177,93,177	6,3,2	220,248,333	8,2,5	156	149	0.742467	1	0.966,0.967,0.988	0.963,0.992,0.985	-0.006
658	ENSG00000203880	PCMTD2	chr20	+	64267886	64268010	64267967	64268010	64265257	64265429	658	126,72,67	3,6,4	135,124,120	10,9,7	230	149	0.242813	1	0.965,0.886,0.916	0.897,0.899,0.917	0.018
659	ENSG00000171703	TCEA2	chr20	+	64070488	64070635	64070491	64070635	64070259	64070414	659	77,48,73	0,0,1	83,79,71	1,1,1	152	149	1	1	1.0,1.0,0.986	0.988,0.987,0.986	0.008
660	ENSG00000171703	TCEA2	chr20	+	64071857	64071941	64071869	64071941	64070488	64070635	660	0,2,0	46,28,41	0,1,0	46,45,57	161	149	1	1	0.0,0.062,0.0	0.0,0.02,0.0	0.014
661	ENSG00000203896	LIME1	chr20	+	63737972	63738060	63738007	63738060	63737820	63737902	661	6,4,5	10,5,6	1,6,5	5,8,7	184	149	0.630344	1	0.327,0.393,0.403	0.139,0.378,0.366	0.08
662	ENSG00000258366	RTEL1	chr20	+	63662395	63662627	63662473	63662627	63661849	63661943	662	0,0,0	6,0,0	0,0,1	0,0,0	227	149	1	1	0.0,NA,NA	NA,NA,1.0	-1
663	ENSG00000258366	RTEL1	chr20	+	63662395	63662627	63662545	63662627	63661849	63661943	663	1,0,0	32,20,32	0,1,1	29,20,36	298	149	1	1	0.015,0.0,0.0	0.0,0.024,0.014	-0.008
664	ENSG00000258366	RTEL1	chr20	+	63662473	63662627	63662545	63662627	63661849	63661943	664	7,0,0	32,20,32	0,1,0	29,20,36	221	149	0.0577973	0.518936	0.129,0.0,0.0	0.0,0.033,0.0	0.032
665	ENSG00000258366	RTEL1	chr20	+	63694318	63694488	63694371	63694488	63693142	63693283	665	0,0,0	23,13,19	6,0,0	27,21,29	202	149	0.134615	0.815276	0.0,0.0,0.0	0.141,0.0,0.0	-0.047
666	ENSG00000258366	RTEL1	chr20	+	63694318	63694488	63694375	63694488	63693142	63693283	666	1,0,1	0,0,1	7,1,0	0,0,0	206	149	1	1	1.0,NA,0.42	1.0,1.0,NA	-0.29
667	ENSG00000258366	RTEL1	chr20	+	63694371	63694488	63694375	63694488	63693142	63693283	667	24,13,20	0,0,1	28,22,29	0,0,0	153	149	1	1	1.0,1.0,0.951	1.0,1.0,1.0	-0.016
669	ENSG00000101210	EEF1A2	chr20	-	63497619	63497928	63497619	63497834	63499057	63499083	669	0,0,1	1,0,3	1,0,0	5,3,4	243	149	1	1	0.0,NA,0.17	0.109,0.0,0.0	0.049
677	ENSG00000188785	ZNF548	chr19	+	57394042	57394223	57394187	57394223	57389874	57390114	677	1,0,0	14,3,19	0,0,1	6,20,14	294	149	1	1	0.035,0.0,0.0	0.0,0.0,0.035	0
678	ENSG00000087460	GNAS	chr20	+	58903527	58903585	58903530	58903585	58895611	58895684	678	1164,651,927	610,334,508	1105,1011,1204	556,466,690	152	149	0.728941	1	0.652,0.656,0.641	0.661,0.68,0.631	-0.008
679	ENSG00000087460	GNAS	chr20	+	58903527	58903585	58903530	58903585	58898940	58898985	679	313,162,227	1356,878,1210	205,236,316	1161,1071,1432	152	149	0.84322	1	0.185,0.153,0.155	0.148,0.178,0.178	-0.004
680	ENSG00000124224	PPP4R1L	chr20	-	58232687	58232922	58232687	58232829	58235239	58235374	680	0,1,0	1,0,0	0,0,0	0,0,1	242	149	1	1	0.0,1.0,NA	NA,NA,0.0	0.5
690	ENSG00000020256	ZFP64	chr20	-	52186831	52187071	52186831	52187065	52204195	52204308	690	5,1,4	0,1,0	1,4,1	0,0,0	155	149	1	1	1.0,0.49,1.0	1.0,1.0,1.0	-0.17
691	ENSG00000000419	DPM1	chr20	-	50940864	50940955	50940864	50940933	50941104	50941209	691	1,1,1	29,23,15	2,1,0	9,14,31	171	149	0.623426	1	0.029,0.037,0.055	0.162,0.059,0.0	-0.033
692	ENSG00000000419	DPM1	chr20	-	50940864	50940955	50940864	50940933	50941128	50941209	692	0,1,1	48,36,46	2,2,0	30,36,70	171	149	0.670862	1	0.0,0.024,0.019	0.055,0.046,0.0	-0.019
693	ENSG00000000419	DPM1	chr20	-	50940864	50940955	50940864	50940933	50942030	50942126	693	2,4,4	459,319,386	6,3,0	322,352,470	171	149	1	1	0.004,0.011,0.009	0.016,0.007,0.0	0
694	ENSG00000101126	ADNP	chr20	-	50889047	50894512	50889047	50889957	50902016	50902109	694	370,210,289	11,12,21	288,302,357	7,3,15	298	149	0.00911552	0.192527	0.944,0.897,0.873	0.954,0.981,0.922	-0.048
696	ENSG00000124214	STAU1	chr20	-	49123091	49123235	49123091	49123229	49124374	49124587	696	978,694,705	2,0,3	692,668,828	0,2,0	155	149	1	1	0.998,1.0,0.996	1.0,0.997,1.0	-0.001
697	ENSG00000124214	STAU1	chr20	-	49124374	49124605	49124374	49124587	49135832	49135931	697	83,55,61	481,305,360	58,71,97	339,365,411	167	149	0.269369	1	0.133,0.139,0.131	0.132,0.148,0.174	-0.017
698	ENSG00000196562	SULF2	chr20	-	47659696	47659730	47659696	47659721	47661772	47661896	698	464,300,413	16,10,14	251,194,238	0,7,6	158	149	0.0320618	0.375887	0.965,0.966,0.965	1.0,0.963,0.974	-0.014
700	ENSG00000062598	ELMO2	chr20	-	46387337	46387437	46387337	46387431	46389038	46389220	700	66,38,43	0,0,1	66,65,58	0,3,0	155	149	1	1	1.0,1.0,0.976	1.0,0.954,1.0	0.007
701	ENSG00000062598	ELMO2	chr20	-	46394404	46394532	46394404	46394503	46398696	46398771	701	77,29,53	26,18,15	36,47,33	18,16,20	178	149	0.465189	1	0.713,0.574,0.747	0.626,0.711,0.58	0.039
702	ENSG00000080189	SLC35C2	chr20	-	46355072	46355241	46355072	46355178	46355801	46355874	702	91,53,74	16,8,12	57,81,88	9,9,14	212	149	0.571528	1	0.8,0.823,0.813	0.817,0.863,0.815	-0.02
703	ENSG00000080189	SLC35C2	chr20	-	46355072	46355279	46355072	46355178	46355801	46355874	703	33,23,33	16,8,12	22,31,32	9,9,14	250	149	0.806858	1	0.551,0.631,0.621	0.593,0.672,0.577	-0.013
704	ENSG00000080189	SLC35C2	chr20	-	46355072	46355279	46355072	46355241	46355801	46355874	704	6,3,5	64,33,45	3,4,4	38,54,60	187	149	0.425864	1	0.07,0.068,0.081	0.059,0.056,0.05	0.018
705	ENSG00000080189	SLC35C2	chr20	-	46357622	46357773	46357622	46357702	46358386	46358763	705	114,86,97	1,1,3	83,99,105	4,0,2	220	149	0.663481	1	0.987,0.983,0.956	0.934,1.0,0.973	0.006
707	ENSG00000064601	CTSA	chr20	+	45892272	45892484	45892397	45892484	45891915	45892027	707	184,88,160	1,1,1	99,119,157	0,1,2	274	149	1	1	0.99,0.98,0.989	1.0,0.985,0.977	-0.001
709	ENSG00000101473	ACOT8	chr20	-	45843526	45843772	45843526	45843721	45844262	45844420	709	5,3,2	40,14,34	4,8,5	35,42,52	200	149	0.545483	1	0.085,0.138,0.042	0.078,0.124,0.067	-0.001
710	ENSG00000101473	ACOT8	chr20	-	45853922	45853984	45853922	45853979	45855158	45855292	710	7,0,5	3,7,3	7,2,6	2,0,2	154	149	0.0121605	0.215456	0.693,0.0,0.617	0.772,1.0,0.744	-0.402
714	ENSG00000204070	SYS1	chr20	+	45363528	45363693	45363543	45363693	45363168	45363315	714	57,26,63	2,0,2	37,36,39	2,1,0	164	149	0.925235	1	0.963,1.0,0.966	0.944,0.97,1.0	0.005
715	ENSG00000204070	SYS1	chr20	+	45365546	45365686	45365618	45365686	45363528	45363693	715	0,0,0	78,28,33	2,0,0	44,28,64	221	149	1	1	0.0,0.0,0.0	0.03,0.0,0.0	-0.01
716	ENSG00000196839	ADA	chr20	-	44622828	44623078	44622828	44622930	44624201	44624329	716	58,39,68	10,4,4	28,35,31	6,0,4	297	149	0.747269	1	0.744,0.83,0.895	0.701,1.0,0.795	-0.009
717	ENSG00000160410	SHKBP1	chr19	+	40578096	40578212	40578122	40578212	40577556	40577630	717	0,0,1	0,0,1	0,0,0	4,0,0	175	149	1	1	NA,NA,0.46	0.0,NA,NA	0.46
718	ENSG00000160410	SHKBP1	chr19	+	40578096	40578212	40578153	40578212	40577556	40577630	718	0,0,1	95,52,88	0,1,1	97,83,139	206	149	1	1	0.0,0.0,0.008	0.0,0.009,0.005	-0.002
719	ENSG00000160410	SHKBP1	chr19	+	40578122	40578212	40578153	40578212	40577556	40577630	719	0,0,1	95,52,88	4,1,1	97,83,139	180	149	0.75582	1	0.0,0.0,0.009	0.033,0.01,0.006	-0.013
720	ENSG00000160410	SHKBP1	chr19	+	40578447	40578542	40578461	40578542	40578153	40578212	720	2,0,0	102,59,78	0,2,0	96,92,142	163	149	1	1	0.018,0.0,0.0	0.0,0.019,0.0	0
724	ENSG00000160410	SHKBP1	chr19	+	40590729	40590853	40590732	40590853	40590243	40590422	724	48,26,43	2,1,0	63,66,101	9,2,7	152	149	0.00200631	0.0764533	0.959,0.962,1.0	0.873,0.97,0.934	0.048
726	ENSG00000185513	L3MBTL1	chr20	+	43515918	43516177	43516092	43516177	43515291	43515415	726	2,4,0	6,3,11	0,6,4	3,6,3	298	149	0.166626	0.913627	0.143,0.4,0.0	0.0,0.333,0.4	-0.063
727	ENSG00000185513	L3MBTL1	chr20	+	43529202	43529368	43529263	43529368	43528656	43528745	727	5,1,3	3,0,2	6,7,5	7,3,2	210	149	0.596802	1	0.542,1.0,0.516	0.378,0.623,0.639	0.139
732	ENSG00000185513	L3MBTL1	chr20	+	43540021	43540308	43540150	43540308	43536408	43536458	732	1,3,0	4,4,4	1,0,2	2,8,4	278	149	0.425122	1	0.118,0.287,0.0	0.211,0.0,0.211	-0.006
734	ENSG00000226648	PLCG1-AS1	chr20	-	41100657	41101289	41100657	41100792	41133486	41133645	734	1,0,0	0,0,0	0,0,0	2,0,0	298	149	1	1	1.0,NA,NA	0.0,NA,NA	1
735	ENSG00000170471	RALGAPB	chr20	+	38497352	38497516	38497479	38497516	38492929	38493132	735	188,102,178	0,0,0	194,157,193	3,0,2	276	149	0.745533	1	1.0,1.0,1.0	0.972,1.0,0.981	0.016
736	ENSG00000170471	RALGAPB	chr20	+	38535073	38535207	38535085	38535207	38532729	38532859	736	88,67,55	31,10,20	67,63,71	23,19,33	161	149	0.259926	1	0.724,0.861,0.718	0.729,0.754,0.666	0.051
737	ENSG00000170471	RALGAPB	chr20	+	38565355	38565478	38565358	38565478	38562531	38562697	737	62,22,39	56,47,29	54,38,54	61,60,59	152	149	0.689149	1	0.52,0.315,0.569	0.465,0.383,0.473	0.028
738	ENSG00000174365	SNHG11	chr20	+	38448661	38448730	38448665	38448730	38447465	38447623	738	16,2,9	0,0,1	4,9,8	1,1,2	153	149	0.035056	0.390451	1.0,1.0,0.898	0.796,0.898,0.796	0.136
740	ENSG00000174365	SNHG11	chr20	+	38450261	38450447	38450335	38450447	38448661	38448730	740	7,2,9	14,2,8	3,9,5	6,5,16	223	149	0.787744	1	0.25,0.401,0.429	0.25,0.546,0.173	0.037
741	ENSG00000196756	SNHG17	chr20	-	38421005	38422241	38421005	38421098	38425934	38426048	741	34,31,26	0,0,0	16,21,30	1,1,2	298	149	0.0531389	0.495963	1.0,1.0,1.0	0.889,0.913,0.882	0.105
742	ENSG00000196756	SNHG17	chr20	-	38421005	38422241	38421005	38421098	38426418	38426503	742	44,40,37	18,3,13	29,24,35	23,20,36	298	149	0.000408691	0.027689	0.55,0.87,0.587	0.387,0.375,0.327	0.306
743	ENSG00000196756	SNHG17	chr20	-	38421005	38422368	38421005	38421098	38426418	38426503	743	19,15,15	18,3,13	11,8,23	23,20,36	298	149	0.00808331	0.182655	0.345,0.714,0.366	0.193,0.167,0.242	0.274
744	ENSG00000196756	SNHG17	chr20	-	38421005	38422368	38421005	38422241	38426418	38426503	744	22,6,14	28,25,22	6,3,13	18,16,12	276	149	0.58246	1	0.298,0.115,0.256	0.153,0.092,0.369	0.018
745	ENSG00000196756	SNHG17	chr20	-	38425934	38426052	38425934	38426048	38426418	38426503	745	1,3,1	3,10,15	2,2,3	3,5,9	153	149	0.16925	0.917737	0.245,0.226,0.061	0.394,0.28,0.245	-0.129
746	ENSG00000196756	SNHG17	chr20	-	38427679	38427847	38427679	38427766	38431040	38431112	746	13,6,3	3,4,1	6,5,6	0,5,4	230	149	0.858702	1	0.737,0.493,0.66	1.0,0.393,0.493	0.001
748	ENSG00000132792	CTNNBL1	chr20	+	37757558	37757656	37757560	37757656	37746467	37746607	748	1,0,5	0,1,0	6,2,1	0,0,0	151	149	1	1	1.0,0.0,1.0	1.0,1.0,1.0	-0.333
749	ENSG00000101363	MANBAL	chr20	+	37301170	37301413	37301207	37301413	37298762	37298879	749	3,2,0	123,88,84	0,2,1	100,98,141	186	149	1	1	0.019,0.018,0.0	0.0,0.016,0.006	0.005
750	ENSG00000080839	RBL1	chr20	-	37066992	37067121	37066992	37067021	37067232	37067297	750	131,90,97	0,0,0	120,91,139	2,0,0	249	149	1	1	1.0,1.0,1.0	0.973,1.0,1.0	0.009
751	ENSG00000101347	SAMHD1	chr20	-	36916948	36917096	36916948	36917049	36919363	36919519	751	0,1,0	140,131,137	2,3,0	132,156,168	196	149	1	1	0.0,0.006,0.0	0.011,0.014,0.0	-0.006
752	ENSG00000149636	DSN1	chr20	-	36770872	36771024	36770872	36770977	36771424	36771473	752	70,43,46	9,1,2	48,37,54	0,4,3	196	149	0.318138	1	0.855,0.97,0.946	1.0,0.875,0.932	-0.012
753	ENSG00000149636	DSN1	chr20	-	36770872	36771193	36770872	36770977	36771424	36771473	753	335,232,266	9,1,2	275,209,311	0,4,3	298	149	0.233558	1	0.949,0.991,0.985	1.0,0.963,0.981	-0.006
754	ENSG00000149636	DSN1	chr20	-	36770872	36771193	36770872	36771024	36771424	36771473	754	318,234,270	4,6,0	263,212,319	1,1,8	298	149	0.797441	1	0.975,0.951,1.0	0.992,0.991,0.952	-0.003
755	ENSG00000080845	DLGAP4	chr20	+	36499587	36499676	36499602	36499676	36497446	36497602	755	19,15,10	0,0,0	12,19,20	0,1,0	164	149	1	1	1.0,1.0,1.0	1.0,0.945,1.0	0.018
756	ENSG00000088367	EPB41L1	chr20	+	36214356	36214440	36214359	36214440	36212271	36212376	756	29,17,24	33,17,14	31,28,42	20,30,42	152	149	0.98228	1	0.463,0.495,0.627	0.603,0.478,0.495	0.003
759	ENSG00000088340	FER1L4	chr20	-	35579257	35579492	35579257	35579456	35582038	35582200	759	0,0,0	14,10,22	0,0,1	10,8,17	185	149	1	1	0.0,0.0,0.0	0.0,0.0,0.045	-0.015
760	ENSG00000088340	FER1L4	chr20	-	35579257	35579492	35579257	35579456	35595476	35595593	760	1,0,0	1,0,4	0,0,2	0,2,2	185	149	1	1	0.446,NA,0.0	NA,0.0,0.446	0
761	ENSG00000088340	FER1L4	chr20	-	35602522	35602607	35602522	35602564	35602688	35602751	761	19,10,14	1,0,1	12,15,21	0,3,0	192	149	1	1	0.936,1.0,0.916	1.0,0.795,1.0	0.019
762	ENSG00000125991	ERGIC3	chr20	+	35542785	35542941	35542821	35542941	35542512	35542600	762	3,1,0	755,458,642	0,0,0	640,605,772	185	149	1	1	0.003,0.002,0.0	0.0,0.0,0.0	0.002
763	ENSG00000125991	ERGIC3	chr20	+	35556876	35557109	35556954	35557109	35556206	35556271	763	8,8,5	6,1,5	6,7,13	2,0,6	227	149	0.242021	1	0.467,0.84,0.396	0.663,1.0,0.587	-0.182
764	ENSG00000125991	ERGIC3	chr20	+	35556876	35557109	35556972	35557109	35556206	35556271	764	10,8,7	639,399,552	6,11,13	579,476,757	245	149	1	1	0.009,0.012,0.008	0.006,0.014,0.01	0
765	ENSG00000125991	ERGIC3	chr20	+	35556954	35557109	35556972	35557109	35556206	35556271	765	8,1,8	639,399,552	2,4,6	579,476,757	167	149	1	1	0.011,0.002,0.013	0.003,0.007,0.007	0.003
767	ENSG00000078747	ITCH	chr20	+	34393769	34393881	34393790	34393881	34369393	34369470	767	38,14,31	248,160,176	17,27,48	162,137,194	170	149	0.159487	0.888492	0.118,0.071,0.134	0.084,0.147,0.178	-0.029
768	ENSG00000078747	ITCH	chr20	+	34479629	34479789	34479694	34479789	34477771	34477860	768	381,268,292	1,3,2	246,246,335	0,9,7	214	149	0.0207955	0.294336	0.996,0.984,0.99	1.0,0.95,0.971	0.016
769	ENSG00000078747	ITCH	chr20	+	34479629	34479789	34479694	34479789	34477771	34477906	769	128,78,83	0,0,0	80,67,90	0,0,1	214	149	1	1	1.0,1.0,1.0	1.0,1.0,0.984	0.005
770	ENSG00000101417	PXMP4	chr20	-	33710554	33710773	33710554	33710753	33714673	33714736	770	0,0,0	8,7,4	0,1,1	11,4,8	169	149	1	1	0.0,0.0,0.0	0.0,0.181,0.099	-0.093
771	ENSG00000078699	CBFA2T2	chr20	+	33640340	33640531	33640343	33640531	33636639	33636708	771	37,29,20	3,12,6	24,52,33	6,2,10	152	149	0.371902	1	0.924,0.703,0.766	0.797,0.962,0.764	-0.043
772	ENSG00000101391	CDK5RAP1	chr20	-	33366858	33367008	33366858	33367005	33370498	33370629	772	198,132,103	3,3,1	102,132,182	0,5,1	152	149	0.782119	1	0.985,0.977,0.99	1.0,0.963,0.994	-0.002
773	ENSG00000105576	TNPO2	chr19	-	12701597	12701672	12701597	12701644	12701751	12701851	773	147,61,85	0,1,0	90,81,99	0,0,4	177	149	0.922675	1	1.0,0.981,1.0	1.0,1.0,0.954	0.009
774	ENSG00000105576	TNPO2	chr19	-	12702071	12702177	12702071	12702147	12702822	12702918	774	33,11,22	113,51,78	12,22,19	62,81,101	179	149	0.305222	1	0.196,0.152,0.19	0.139,0.184,0.135	0.027
775	ENSG00000105576	TNPO2	chr19	-	12705681	12705830	12705681	12705768	12706009	12706109	775	2,0,3	1,0,1	1,2,4	6,8,5	211	149	1	1	0.585,NA,0.679	0.105,0.15,0.361	0.427
776	ENSG00000105576	TNPO2	chr19	-	12705681	12705830	12705681	12705768	12706195	12706367	776	5,3,5	81,68,81	2,4,16	56,48,65	211	149	0.0247397	0.327268	0.042,0.03,0.042	0.025,0.056,0.148	-0.038
777	ENSG00000105576	TNPO2	chr19	-	12715632	12715739	12715632	12715710	12719028	12719178	777	140,62,101	1,3,0	105,85,99	1,1,0	178	149	1	1	0.992,0.945,1.0	0.989,0.986,1.0	-0.013
778	ENSG00000105576	TNPO2	chr19	-	12723248	12723365	12723248	12723360	12723768	12724011	778	46,33,34	0,0,1	29,32,40	0,3,1	154	149	0.472983	1	1.0,1.0,0.97	1.0,0.912,0.975	0.028
787	ENSG00000101294	HM13	chr20	+	31548964	31549114	31549028	31549114	31544946	31545035	787	22,13,15	555,335,454	11,5,16	394,381,493	213	149	0.0928206	0.680826	0.027,0.026,0.023	0.019,0.009,0.022	0.009
788	ENSG00000101294	HM13	chr20	+	31548638	31549114	31548964	31549114	31547447	31547692	788	44,31,34	2,0,1	19,27,26	0,0,0	298	149	0.311356	1	0.917,1.0,0.944	1.0,1.0,1.0	-0.046
789	ENSG00000101294	HM13	chr20	+	31548638	31549114	31549028	31549114	31547447	31547692	789	42,22,27	1,1,2	21,17,29	0,1,6	298	149	0.269494	1	0.955,0.917,0.871	1.0,0.895,0.707	0.047
790	ENSG00000101294	HM13	chr20	+	31548964	31549114	31549028	31549114	31547447	31547692	790	22,13,13	1,1,2	10,4,13	0,1,6	213	149	0.140345	0.829197	0.939,0.901,0.82	1.0,0.737,0.602	0.107
791	ENSG00000101294	HM13	chr20	+	31554745	31554829	31554759	31554829	31550063	31550121	791	463,266,379	0,0,0	351,350,455	0,0,3	163	149	1	1	1.0,1.0,1.0	1.0,1.0,0.993	0.002
814	ENSG00000130684	ZNF337	chr20	-	25685995	25686249	25685995	25686122	25686390	25686466	814	1,0,0	25,13,28	0,0,1	32,29,39	276	149	1	1	0.021,0.0,0.0	0.0,0.0,0.014	0.002
815	ENSG00000124228	DDX27	chr20	+	49224774	49224991	49224944	49224991	49223267	49223433	815	3,1,0	354,222,246	2,0,0	192,182,309	298	149	1	1	0.004,0.002,0.0	0.005,0.0,0.0	0
816	ENSG00000124228	DDX27	chr20	+	49243628	49244077	49243815	49244077	49242593	49242681	816	330,192,279	0,0,1	237,247,274	0,0,0	298	149	1	1	1.0,1.0,0.993	1.0,1.0,1.0	-0.002
817	ENSG00000197586	ENTPD6	chr20	+	25207075	25207397	25207078	25207397	25206521	25206590	817	61,38,42	51,32,45	43,42,55	34,31,38	152	149	0.277078	1	0.54,0.538,0.478	0.554,0.57,0.587	-0.052
818	ENSG00000197586	ENTPD6	chr20	+	25225161	25225317	25225204	25225317	25224100	25224157	818	46,22,31	104,55,94	32,47,42	99,103,117	192	149	0.886795	1	0.256,0.237,0.204	0.201,0.262,0.218	0.005
820	ENSG00000173418	NAA20	chr20	+	20025668	20025767	20025676	20025767	20022455	20022480	820	3,0,2	535,405,474	1,0,1	419,450,485	157	149	1	1	0.005,0.0,0.004	0.002,0.0,0.002	0.002
823	ENSG00000089177	KIF16B	chr20	-	16366842	16369266	16366842	16367826	16370585	16370636	823	19,10,19	2,0,0	14,11,1	1,0,0	298	149	1	1	0.826,1.0,1.0	0.875,1.0,1.0	-0.016
825	ENSG00000101247	NDUFAF5	chr20	+	13793159	13793227	13793179	13793227	13788588	13788652	825	21,13,21	44,40,46	15,20,31	72,69,96	169	149	0.0720354	0.585571	0.296,0.223,0.287	0.155,0.204,0.222	0.075
826	ENSG00000101247	NDUFAF5	chr20	+	13801485	13801683	13801507	13801683	13798460	13798500	826	69,38,68	0,2,0	82,70,127	0,0,2	171	149	1	1	1.0,0.943,1.0	1.0,1.0,0.982	-0.013
829	ENSG00000125885	MCM8	chr20	+	5967829	5968025	5967877	5968025	5967435	5967587	829	162,68,70	3,0,4	158,110,173	0,3,8	197	149	0.692718	1	0.976,1.0,0.93	1.0,0.965,0.942	0
839	ENSG00000089057	SLC23A2	chr20	-	4970792	4970919	4970792	4970915	5001405	5001510	839	15,9,32	0,11,0	19,22,17	11,0,0	153	149	0.835316	1	1.0,0.443,1.0	0.627,1.0,1.0	-0.061
840	ENSG00000101265	RASSF2	chr20	-	4787632	4787754	4787632	4787701	4788216	4788268	840	19,23,19	0,0,0	24,35,18	0,1,1	202	149	1	1	1.0,1.0,1.0	1.0,0.963,0.93	0.036
841	ENSG00000088826	SMOX	chr20	+	4182088	4182848	4182482	4182848	4181802	4181976	841	268,135,211	0,1,2	220,187,252	2,1,1	298	149	1	1	1.0,0.985,0.981	0.982,0.989,0.992	0.001
842	ENSG00000125843	AP5S1	chr20	+	3823870	3825302	3823874	3825302	3822101	3822293	842	48,32,31	3,2,3	39,39,67	0,1,1	153	149	0.0087766	0.190307	0.94,0.94,0.91	1.0,0.974,0.985	-0.056
844	ENSG00000088836	SLC4A11	chr20	-	3228258	3228428	3228258	3228356	3228511	3228707	844	20,9,15	2,1,0	15,20,17	0,0,0	221	149	0.625674	1	0.871,0.859,1.0	1.0,1.0,1.0	-0.09
850	ENSG00000101365	IDH3B	chr20	-	2658394	2658837	2658394	2658522	2659524	2659585	850	276,115,182	1,5,3	218,233,256	1,1,0	298	149	0.124662	0.784774	0.993,0.92,0.968	0.991,0.991,1.0	-0.034
851	ENSG00000101365	IDH3B	chr20	-	2660456	2660829	2660456	2660590	2660908	2660969	851	225,199,202	0,0,0	238,216,340	2,0,0	298	149	1	1	1.0,1.0,1.0	0.983,1.0,1.0	0.006
852	ENSG00000088876	ZNF343	chr20	-	2492698	2492825	2492698	2492785	2493518	2493577	852	23,16,18	1,0,1	45,22,39	0,1,1	189	149	1	1	0.948,1.0,0.934	1.0,0.945,0.969	-0.011
855	ENSG00000088833	NSFL1C	chr20	-	1445665	1446149	1445665	1445830	1452492	1452630	855	7,2,3	220,116,149	1,5,11	183,175,237	298	149	0.646937	1	0.016,0.009,0.01	0.003,0.014,0.023	-0.002
856	ENSG00000088833	NSFL1C	chr20	-	1454966	1455132	1454966	1455037	1458199	1458274	856	566,344,457	8,12,11	368,444,525	9,18,16	244	149	0.158292	0.882596	0.977,0.946,0.962	0.961,0.938,0.952	0.011
857	ENSG00000088833	NSFL1C	chr20	-	1455713	1455870	1455713	1455719	1458199	1458274	857	4,2,0	26,18,11	3,2,6	12,3,11	298	149	0.00935829	0.192527	0.071,0.053,0.0	0.111,0.25,0.214	-0.15
858	ENSG00000101298	SNPH	chr20	+	1295775	1296421	1296324	1296421	1266653	1266760	858	0,1,0	4,0,0	1,0,1	0,1,0	298	149	1	1	0.0,1.0,NA	1.0,0.0,1.0	-0.167
860	ENSG00000101276	SLC52A3	chr20	-	765207	766334	765207	765825	768296	768500	860	18,16,12	5,5,6	12,17,14	12,8,6	298	149	0.173646	0.928806	0.643,0.615,0.5	0.333,0.515,0.538	0.124
863	ENSG00000133313	CNDP2	chr18	+	74499881	74500033	74499936	74500033	74496306	74496431	863	117,95,85	50,44,28	46,72,75	20,33,35	204	149	0.581351	1	0.631,0.612,0.689	0.627,0.614,0.61	0.027
864	ENSG00000133313	CNDP2	chr18	+	74499881	74500033	74499936	74500033	74497508	74497595	864	40,25,19	3,1,1	18,24,17	1,0,6	204	149	0.533922	1	0.907,0.948,0.933	0.929,1.0,0.674	0.062
865	ENSG00000133313	CNDP2	chr18	+	74501211	74501472	74501328	74501472	74499936	74500033	865	3,2,2	189,127,127	2,0,0	106,131,150	266	149	1	1	0.009,0.009,0.009	0.01,0.0,0.0	0.006
866	ENSG00000166347	CYB5A	chr18	-	74255740	74260944	74255740	74255775	74263348	74263477	866	155,91,117	3,2,3	105,130,153	0,4,6	298	149	0.76375	1	0.963,0.958,0.951	1.0,0.942,0.927	0.001
867	ENSG00000261780	LINC02582	chr18	+	73332462	73332581	73332464	73332581	73324940	73325193	867	0,0,0	3,0,4	1,1,0	1,5,3	151	149	1	1	0.0,NA,0.0	0.497,0.165,0.0	-0.221
868	ENSG00000176225	RTTN	chr18	-	70003803	70004236	70003803	70004168	70005197	70005267	868	35,29,27	1,1,0	45,19,31	0,0,0	217	149	1	1	0.96,0.952,1.0	1.0,1.0,1.0	-0.029
869	ENSG00000176225	RTTN	chr18	-	70017406	70017674	70017406	70017643	70020614	70020817	869	31,19,36	0,0,0	33,17,30	1,0,0	180	149	1	1	1.0,1.0,1.0	0.965,1.0,1.0	0.012
870	ENSG00000176225	RTTN	chr18	-	70020614	70020845	70020614	70020817	70024721	70024848	870	0,0,0	40,19,22	0,1,0	30,30,32	177	149	1	1	0.0,0.0,0.0	0.0,0.027,0.0	-0.009
871	ENSG00000176225	RTTN	chr18	-	70059849	70060042	70059849	70059943	70065828	70065922	871	33,26,36	0,0,1	24,48,26	0,0,0	248	149	1	1	1.0,1.0,0.956	1.0,1.0,1.0	-0.015
872	ENSG00000176225	RTTN	chr18	-	70149970	70150152	70149970	70150087	70150607	70150733	872	0,0,1	27,4,19	0,0,1	23,20,17	214	149	1	1	0.0,0.0,0.035	0.0,0.0,0.039	-0.001
873	ENSG00000176225	RTTN	chr18	-	70168854	70169067	70168854	70168973	70176674	70176845	873	19,24,18	8,0,0	10,23,31	1,1,2	243	149	0.91241	1	0.593,1.0,1.0	0.86,0.934,0.905	-0.035
876	ENSG00000134444	RELCH	chr18	+	62268868	62268948	62268880	62268948	62266700	62266749	876	50,23,43	0,0,2	28,34,55	0,0,0	161	149	1	1	1.0,1.0,0.952	1.0,1.0,1.0	-0.016
889	ENSG00000141644	MBD1	chr18	-	50273333	50273471	50273333	50273426	50273563	50273863	889	54,20,35	18,7,10	15,29,53	6,8,11	194	149	0.468216	1	0.697,0.687,0.729	0.658,0.736,0.787	-0.023
890	ENSG00000141644	MBD1	chr18	-	50274185	50274353	50274185	50274350	50274976	50275045	890	50,25,34	0,1,2	36,26,32	6,4,0	152	149	0.00587397	0.146622	1.0,0.961,0.943	0.855,0.864,1.0	0.062
891	ENSG00000141644	MBD1	chr18	-	50277089	50277204	50277089	50277196	50279882	50280017	891	78,49,45	6,0,1	52,62,60	0,0,2	157	149	0.0962056	0.696587	0.925,1.0,0.977	1.0,1.0,0.966	-0.021
892	ENSG00000100342	APOL1	chr22	+	36254897	36254999	36254936	36254999	36253070	36253219	892	19,29,23	102,88,95	4,6,11	31,31,44	188	149	0.256969	1	0.129,0.207,0.161	0.093,0.133,0.165	0.035
893	ENSG00000100342	APOL1	chr22	+	36254897	36254999	36254936	36254999	36253837	36253991	893	9,5,5	4,1,0	0,1,2	4,0,2	188	149	0.0105235	0.202303	0.641,0.798,1.0	0.0,1.0,0.442	0.332
894	ENSG00000099956	SMARCB1	chr22	+	23800943	23803422	23803294	23803422	23793558	23793688	894	344,226,292	0,0,2	372,377,478	0,0,0	298	149	1	1	1.0,1.0,0.986	1.0,1.0,1.0	-0.005
895	ENSG00000101665	SMAD7	chr18	-	48942480	48942555	48942480	48942552	48948383	48948437	895	39,21,19	2,2,2	27,17,43	4,7,7	152	149	0.0124524	0.216739	0.95,0.911,0.903	0.869,0.704,0.858	0.111
897	ENSG00000130813	SHFL	chr19	+	10091475	10091630	10091583	10091630	10091249	10091353	897	36,24,29	5,0,7	39,29,43	2,5,3	257	149	0.490897	1	0.807,1.0,0.706	0.919,0.771,0.893	-0.023
902	ENSG00000152234	ATP5F1A	chr18	-	46095052	46095147	46095052	46095131	46098171	46098296	902	0,0,0	813,699,699	1,0,0	541,639,772	165	149	1	1	0.0,0.0,0.0	0.002,0.0,0.0	-0.001
906	ENSG00000100983	GSS	chr20	-	34928472	34929237	34928472	34928951	34929400	34929590	906	24,6,9	288,184,248	12,14,26	186,188,266	298	149	0.0741912	0.591382	0.04,0.016,0.018	0.031,0.036,0.047	-0.013
908	ENSG00000100983	GSS	chr20	-	34945952	34946098	34945952	34946051	34951723	34951860	908	301,194,260	0,5,0	204,190,293	0,0,0	196	149	1	1	1.0,0.967,1.0	1.0,1.0,1.0	-0.011
910	ENSG00000267374	MIR924HG	chr18	-	39206916	39208789	39206916	39208039	39535457	39535615	910	4,4,1	1,0,0	2,12,7	0,0,4	298	149	0.134636	0.815276	0.667,1.0,1.0	1.0,1.0,0.467	0.067
911	ENSG00000150477	KIAA1328	chr18	+	36834202	36834355	36834319	36834355	36832673	36833388	911	0,0,0	0,0,1	6,1,0	0,0,2	266	149	1	1	NA,NA,0.0	1.0,1.0,0.0	-0.667
912	ENSG00000134779	TPGS2	chr18	-	36786572	36787079	36786572	36786982	36798448	36798609	912	51,20,50	1,4,3	79,41,83	5,3,4	246	149	0.722338	1	0.969,0.752,0.91	0.905,0.892,0.926	-0.031
916	ENSG00000104884	ERCC2	chr19	-	45368629	45368746	45368629	45368743	45368929	45369147	916	1,0,1	68,49,50	1,0,0	80,63,76	152	149	1	1	0.014,0.0,0.019	0.012,0.0,0.0	0.007
917	ENSG00000153391	INO80C	chr18	-	35487385	35487823	35487385	35487439	35489331	35489385	917	4,0,0	4,4,1	0,2,0	5,2,1	298	149	0.641615	1	0.333,0.0,0.0	0.0,0.333,0.0	0
919	ENSG00000134758	RNF138	chr18	+	32126692	32126800	32126726	32126800	32124733	32124845	919	191,114,128	0,0,1	130,141,179	0,0,2	183	149	1	1	1.0,1.0,0.99	1.0,1.0,0.986	0.001
924	ENSG00000101782	RIOK3	chr18	+	23479316	23479424	23479325	23479424	23477178	23477268	924	114,106,86	3,0,1	93,74,97	0,0,0	158	149	1	1	0.973,1.0,0.988	1.0,1.0,1.0	-0.013
925	ENSG00000101773	RBBP8	chr18	+	22989220	22989318	22989271	22989318	22984885	22984990	925	166,108,109	0,1,4	120,96,151	0,2,4	200	149	0.697012	1	1.0,0.988,0.953	1.0,0.973,0.966	0.001
926	ENSG00000101773	RBBP8	chr18	+	23001570	23001729	23001585	23001729	22997619	22997734	926	0,0,1	121,88,71	1,0,2	92,84,131	164	149	1	1	0.0,0.0,0.013	0.01,0.0,0.014	-0.004
927	ENSG00000167088	SNRPD1	chr18	+	21623747	21623939	21623874	21623939	21622724	21622801	927	1898,1409,1627	2,0,0	1212,1286,1814	3,0,1	276	149	1	1	0.998,1.0,1.0	0.995,1.0,0.999	0.001
929	ENSG00000124155	PIGT	chr20	+	45418771	45418979	45418851	45418979	45416516	45416694	929	5,0,1	188,105,119	1,1,4	103,158,189	229	149	1	1	0.017,0.0,0.005	0.006,0.004,0.014	-0.001
930	ENSG00000124155	PIGT	chr20	+	45419142	45419395	45419277	45419395	45416516	45416694	930	0,0,0	1,0,0	0,1,0	0,0,0	284	149	1	1	0.0,NA,NA	NA,1.0,NA	-1
931	ENSG00000124155	PIGT	chr20	+	45419142	45419395	45419294	45419395	45416516	45416694	931	0,0,0	2,2,4	0,1,0	1,3,4	298	149	1	1	0.0,0.0,0.0	0.0,0.143,0.0	-0.048
932	ENSG00000124155	PIGT	chr20	+	45419277	45419395	45419294	45419395	45416516	45416694	932	1,0,0	2,2,4	0,0,0	1,3,4	166	149	1	1	0.31,0.0,0.0	0.0,0.0,0.0	0.103
933	ENSG00000124155	PIGT	chr20	+	45419503	45419590	45419507	45419590	45418851	45418979	933	11,1,9	0,0,0	2,4,4	0,0,4	153	149	0.166564	0.913627	1.0,1.0,1.0	1.0,1.0,0.493	0.169
934	ENSG00000124155	PIGT	chr20	+	45419472	45419590	45419503	45419590	45419294	45419395	934	0,2,0	220,148,166	0,4,0	148,172,221	180	149	1	1	0.0,0.011,0.0	0.0,0.019,0.0	-0.003
935	ENSG00000124155	PIGT	chr20	+	45419472	45419590	45419507	45419590	45419294	45419395	935	9,3,8	0,0,2	2,8,4	0,2,0	184	149	1	1	1.0,1.0,0.764	1.0,0.764,1.0	0
936	ENSG00000124155	PIGT	chr20	+	45419503	45419590	45419507	45419590	45419294	45419395	936	229,149,174	0,0,2	150,176,225	0,2,0	153	149	1	1	1.0,1.0,0.988	1.0,0.988,1.0	0
939	ENSG00000124155	PIGT	chr20	+	45420507	45420693	45420527	45420693	45420331	45420429	939	11,7,1	326,194,283	3,7,1	256,245,323	169	149	0.117408	0.761439	0.029,0.031,0.003	0.01,0.025,0.003	0.008
940	ENSG00000124155	PIGT	chr20	+	45429444	45429670	45429480	45429670	45427421	45427545	940	3,0,0	0,1,0	4,1,0	0,0,2	185	149	1	1	1.0,0.0,NA	1.0,1.0,0.0	-0.167
946	ENSG00000101654	RNMT	chr18	+	13759941	13764556	13762038	13764556	13754113	13754147	946	82,65,67	1,0,1	75,76,106	2,3,5	298	149	0.00356616	0.110414	0.976,1.0,0.971	0.949,0.927,0.914	0.052
947	ENSG00000101639	CEP192	chr18	+	13038369	13038579	13038514	13038579	13037236	13037301	947	45,40,34	0,0,0	34,59,42	0,1,0	294	149	1	1	1.0,1.0,1.0	1.0,0.968,1.0	0.011
948	ENSG00000101639	CEP192	chr18	+	13089451	13089565	13089455	13089565	13087530	13087646	948	0,0,1	64,32,32	0,0,0	45,46,40	153	149	1	1	0.0,0.0,0.03	0.0,0.0,0.0	0.01
949	ENSG00000101639	CEP192	chr18	+	13116373	13116503	13116376	13116503	13114129	13114251	949	15,2,18	8,20,10	16,28,33	6,10,19	152	149	0.0643634	0.552667	0.648,0.089,0.638	0.723,0.733,0.63	-0.237
950	ENSG00000175354	PTPN2	chr18	-	12817155	12817365	12817155	12817265	12819213	12819282	950	109,82,74	1,0,1	66,87,124	0,0,0	249	149	1	1	0.985,1.0,0.978	1.0,1.0,1.0	-0.012
951	ENSG00000175354	PTPN2	chr18	-	12817155	12817365	12817155	12817265	12825809	12825944	951	262,164,185	4,0,0	155,210,261	1,3,0	249	149	1	1	0.975,1.0,1.0	0.989,0.977,1.0	0.003
952	ENSG00000176014	TUBB6	chr18	+	12320535	12320744	12320628	12320744	12310942	12311053	952	3,1,0	2,0,0	0,0,2	0,0,0	242	149	1	1	0.48,1.0,NA	NA,NA,1.0	-0.26
954	ENSG00000154889	MPPE1	chr18	-	11885675	11885912	11885675	11885816	11886498	11886621	954	0,2,0	6,10,12	7,3,2	7,5,1	245	149	7.95901e-06	0.00183057	0.0,0.108,0.0	0.378,0.267,0.549	-0.362
955	ENSG00000154889	MPPE1	chr18	-	11886498	11886778	11886498	11886621	11886916	11887025	955	11,6,9	2,1,3	6,6,7	1,2,1	298	149	0.650047	1	0.733,0.75,0.6	0.75,0.6,0.778	-0.015
956	ENSG00000154889	MPPE1	chr18	-	11886712	11886781	11886712	11886778	11886916	11887025	956	2,0,2	5,4,6	2,2,2	5,4,6	152	149	0.391738	1	0.282,0.0,0.246	0.282,0.329,0.246	-0.11
961	ENSG00000168502	MTCL1	chr18	+	8818962	8819259	8819046	8819259	8812978	8813233	961	46,18,32	5,0,4	32,33,40	4,2,6	233	149	0.612065	1	0.855,1.0,0.836	0.836,0.913,0.81	0.044
970	ENSG00000100425	BRD1	chr22	-	49787389	49787522	49787389	49787494	49794033	49794294	970	5,0,3	17,16,18	2,3,6	43,30,30	177	149	0.863133	1	0.198,0.0,0.123	0.038,0.078,0.144	0.02
971	ENSG00000100425	BRD1	chr22	-	49787389	49787887	49787389	49787494	49794033	49794294	971	42,26,25	17,16,18	43,34,38	43,30,30	298	149	0.0562347	0.510072	0.553,0.448,0.41	0.333,0.362,0.388	0.109
972	ENSG00000100425	BRD1	chr22	-	49787389	49787887	49787389	49787522	49794033	49794294	972	39,26,23	0,0,1	45,32,36	0,0,0	298	149	1	1	1.0,1.0,0.92	1.0,1.0,1.0	-0.027
973	ENSG00000141579	ZNF750	chr17	-	82831018	82832636	82831018	82831486	82839926	82840022	973	62,25,39	0,2,0	17,28,20	0,0,0	298	149	1	1	1.0,0.862,1.0	1.0,1.0,1.0	-0.046
974	ENSG00000141560	FN3KRP	chr17	+	82720249	82720363	82720271	82720363	82718905	82719057	974	0,0,0	152,111,98	0,2,1	91,94,118	171	149	1	1	0.0,0.0,0.0	0.0,0.018,0.007	-0.008
975	ENSG00000141542	RAB40B	chr17	-	82658490	82658713	82658490	82658562	82659579	82659657	975	29,14,34	0,0,0	22,29,17	0,1,0	298	149	1	1	1.0,1.0,1.0	1.0,0.935,1.0	0.022
976	ENSG00000141580	WDR45B	chr17	-	82619042	82619128	82619042	82619094	82621608	82621799	976	406,216,299	15,18,19	242,219,309	11,13,14	183	149	0.498587	1	0.957,0.907,0.928	0.947,0.932,0.947	-0.011
977	ENSG00000141574	SECTM1	chr17	-	82322877	82323011	82322877	82322905	82324581	82324890	977	61,26,56	0,0,3	53,40,54	2,0,0	255	149	0.89005	1	1.0,1.0,0.916	0.939,1.0,1.0	-0.008
978	ENSG00000141574	SECTM1	chr17	-	82324581	82324890	82324581	82324783	82327146	82327292	978	34,32,40	0,1,0	30,36,37	0,0,0	256	149	1	1	1.0,0.949,1.0	1.0,1.0,1.0	-0.017
979	ENSG00000169718	DUS1L	chr17	-	82058340	82058416	82058340	82058408	82058780	82058818	979	294,189,316	73,46,64	199,187,262	30,28,55	157	149	0.0600171	0.531651	0.793,0.796,0.824	0.863,0.864,0.819	-0.044
980	ENSG00000169718	DUS1L	chr17	-	82064125	82064234	82064125	82064201	82064822	82065069	980	391,191,273	0,1,1	196,181,223	0,0,0	182	149	1	1	1.0,0.994,0.996	1.0,1.0,1.0	-0.003
981	ENSG00000169738	DCXR	chr17	-	82036190	82036322	82036190	82036308	82036383	82036448	981	0,1,1	253,117,228	4,2,0	155,178,219	163	149	1	1	0.0,0.008,0.004	0.023,0.01,0.0	-0.007
982	ENSG00000169738	DCXR	chr17	-	82036190	82036448	82036190	82036308	82036543	82036643	982	223,117,186	10,1,7	148,160,169	0,2,3	289	149	0.00270384	0.094123	0.92,0.984,0.932	1.0,0.976,0.967	-0.036
983	ENSG00000169738	DCXR	chr17	-	82036190	82036643	82036190	82036448	82036720	82036763	983	186,101,149	2,1,2	133,145,164	0,2,2	298	149	0.62299	1	0.979,0.981,0.974	1.0,0.973,0.976	-0.005
985	ENSG00000183048	SLC25A10	chr17	+	81716680	81716855	81716811	81716855	81716008	81716050	985	1,3,1	151,96,163	1,2,0	99,103,129	280	149	1	1	0.004,0.016,0.003	0.005,0.01,0.0	0.003
986	ENSG00000183048	SLC25A10	chr17	+	81717398	81717491	81717481	81717491	81717001	81717072	986	251,148,220	1,4,4	158,125,201	0,1,3	232	149	0.345634	1	0.994,0.96,0.972	1.0,0.988,0.977	-0.013
987	ENSG00000183048	SLC25A10	chr17	+	81717693	81717861	81717756	81717861	81717398	81717491	987	1,5,1	3,1,4	4,1,8	0,0,2	212	149	9.94705e-05	0.0109861	0.19,0.778,0.149	1.0,1.0,0.738	-0.54
988	ENSG00000183048	SLC25A10	chr17	+	81717693	81717861	81717783	81717861	81717398	81717491	988	2,5,1	142,74,109	4,3,9	77,80,100	239	149	0.0221996	0.306203	0.009,0.04,0.006	0.031,0.023,0.053	-0.017
989	ENSG00000183048	SLC25A10	chr17	+	81717756	81717861	81717783	81717861	81717398	81717491	989	4,1,4	142,74,109	0,2,3	77,80,100	176	149	0.332882	1	0.023,0.011,0.03	0.0,0.021,0.025	0.006
990	ENSG00000185359	HGS	chr17	+	81688703	81688827	81688751	81688827	81687002	81687095	990	470,256,348	1,1,0	302,281,380	2,0,2	197	149	1	1	0.997,0.995,1.0	0.991,1.0,0.993	0.003
991	ENSG00000185359	HGS	chr17	+	81695785	81695999	81695938	81695999	81695163	81695223	991	349,226,279	2,0,1	253,255,354	0,1,2	298	149	1	1	0.989,1.0,0.993	1.0,0.992,0.989	0
992	ENSG00000214087	ARL16	chr17	-	81682033	81682675	81682033	81682149	81683012	81683126	992	89,72,90	58,34,56	64,69,97	37,56,49	298	149	0.772614	1	0.434,0.514,0.446	0.464,0.381,0.497	0.017
993	ENSG00000186765	FSCN2	chr17	+	81536549	81536789	81536621	81536789	81536145	81536267	993	2,0,0	0,0,1	0,4,0	0,1,1	221	149	1	1	1.0,NA,0.0	NA,0.729,0.0	0.136
994	ENSG00000184009	ACTG1	chr17	-	81511187	81511803	81511187	81511626	81511902	81512142	994	45,28,31	11625,6868,9363	46,37,42	6961,7155,8597	298	149	1	1	0.002,0.002,0.002	0.003,0.003,0.002	-0.001
995	ENSG00000184009	ACTG1	chr17	-	81511902	81512142	81511902	81512115	81512231	81512360	995	15292,9970,12110	182,101,124	8723,8798,11060	97,113,150	176	149	0.202077	1	0.986,0.988,0.988	0.987,0.985,0.984	0.002
996	ENSG00000173818	ENDOV	chr17	+	80422139	80422245	80422205	80422245	80415649	80415821	996	1,2,0	7,6,4	1,2,0	10,8,14	215	149	1	1	0.09,0.188,0.0	0.065,0.148,0.0	0.022
997	ENSG00000173818	ENDOV	chr17	+	80425458	80425620	80425491	80425620	80425031	80425100	997	0,0,0	25,16,19	0,1,0	22,13,29	182	149	1	1	0.0,0.0,0.0	0.0,0.059,0.0	-0.02
998	ENSG00000181045	SLC26A11	chr17	+	80220915	80221115	80220918	80221115	80220437	80220496	998	2,2,4	0,0,0	0,4,5	1,0,0	152	149	1	1	1.0,1.0,1.0	0.0,1.0,1.0	0.333
1008	ENSG00000055483	USP36	chr17	-	78795652	78797902	78795652	78797879	78798399	78798551	1008	58,42,36	27,26,38	55,29,32	24,33,34	172	149	0.565695	1	0.65,0.583,0.451	0.665,0.432,0.449	0.046
1009	ENSG00000267123	SCAT1	chr17	-	78617392	78619044	78617392	78617626	78624191	78624315	1009	2,0,3	3,2,4	4,3,6	1,1,4	298	149	0.0156312	0.245525	0.25,0.0,0.273	0.667,0.6,0.429	-0.391
1010	ENSG00000267123	SCAT1	chr17	-	78630031	78630430	78630031	78630280	78631989	78632087	1010	6,5,8	2,0,0	13,12,10	1,0,0	298	149	1	1	0.6,1.0,1.0	0.867,1.0,1.0	-0.089
1011	ENSG00000087157	PGS1	chr17	+	78392475	78392665	78392513	78392665	78382663	78382785	1011	19,5,13	0,0,1	13,6,6	0,0,0	187	149	1	1	1.0,1.0,0.912	1.0,1.0,1.0	-0.029
1013	ENSG00000087157	PGS1	chr17	+	78414878	78415027	78414951	78415027	78403567	78404089	1013	37,20,29	9,8,5	56,22,33	12,12,7	222	149	0.719621	1	0.734,0.627,0.796	0.758,0.552,0.76	0.029
1016	ENSG00000129657	SEC14L1	chr17	+	77142645	77142750	77142649	77142750	77141069	77141107	1016	103,65,73	1,1,0	84,81,109	2,0,1	153	149	1	1	0.99,0.984,1.0	0.976,1.0,0.991	0.002
1017	ENSG00000129657	SEC14L1	chr17	+	77191180	77191312	77191187	77191312	77190802	77190952	1017	136,84,128	1,0,0	118,129,126	0,0,0	156	149	1	1	0.992,1.0,1.0	1.0,1.0,1.0	-0.003
1018	ENSG00000129667	RHBDF2	chr17	-	76479732	76479941	76479732	76479854	76481374	76481545	1018	8,1,5	67,24,54	2,1,3	37,29,32	236	149	0.184567	0.963997	0.07,0.026,0.055	0.033,0.021,0.056	0.014
1020	ENSG00000176170	SPHK1	chr17	+	76385942	76386137	76385984	76386137	76385450	76385654	1020	0,0,0	19,19,28	2,0,2	11,4,10	191	149	0.360657	1	0.0,0.0,0.0	0.124,0.0,0.135	-0.086
1021	ENSG00000267426	AC087289.3	chr17	-	75901711	75901920	75901711	75901916	75902019	75902154	1021	367,243,259	10,4,11	259,262,351	2,9,6	153	149	0.202313	1	0.973,0.983,0.958	0.992,0.966,0.983	-0.009
1022	ENSG00000132471	WBP2	chr17	-	75847486	75847609	75847486	75847597	75847795	75847930	1022	185,94,142	1,0,0	173,152,228	0,0,0	161	149	1	1	0.994,1.0,1.0	1.0,1.0,1.0	-0.002
1024	ENSG00000092929	UNC13D	chr17	-	75840224	75840367	75840224	75840329	75840506	75840576	1024	7,6,4	102,49,95	2,5,3	74,65,84	187	149	0.209466	1	0.052,0.089,0.032	0.021,0.058,0.028	0.022
1025	ENSG00000092929	UNC13D	chr17	-	75840956	75841032	75840956	75841001	75842432	75842613	1025	6,5,1	135,80,121	1,1,2	76,85,95	180	149	0.0656545	0.556416	0.035,0.049,0.007	0.011,0.01,0.017	0.018
1026	ENSG00000092929	UNC13D	chr17	-	75843158	75843266	75843158	75843248	75843483	75843519	1026	101,55,83	1,0,0	63,55,76	0,0,0	167	149	1	1	0.989,1.0,1.0	1.0,1.0,1.0	-0.004
1027	ENSG00000132478	UNK	chr17	+	75822476	75822658	75822560	75822658	75819919	75820108	1027	101,70,80	1,0,0	66,80,102	0,1,0	233	149	1	1	0.985,1.0,1.0	1.0,0.981,1.0	0.001
1028	ENSG00000108479	GALK1	chr17	-	75763013	75763181	75763013	75763149	75763319	75763439	1028	0,0,0	23,11,20	1,0,1	20,20,42	181	149	1	1	0.0,0.0,0.0	0.04,0.0,0.019	-0.02
1029	ENSG00000161526	SAP30BP	chr17	+	75705610	75706092	75706007	75706092	75704755	75704814	1029	34,16,24	343,215,261	14,19,14	290,267,317	298	149	0.0118504	0.213005	0.047,0.036,0.044	0.024,0.034,0.022	0.016
1031	ENSG00000073350	LLGL2	chr17	+	75568475	75568693	75568636	75568693	75564352	75564507	1031	73,41,65	6,0,0	113,100,127	0,0,0	298	149	0.0946382	0.688667	0.859,1.0,1.0	1.0,1.0,1.0	-0.047
1032	ENSG00000073350	LLGL2	chr17	+	75574110	75574260	75574212	75574260	75573951	75573980	1032	6,4,4	50,20,31	9,9,3	68,54,78	251	149	0.696175	1	0.066,0.106,0.071	0.073,0.09,0.022	0.019
1033	ENSG00000073350	LLGL2	chr17	+	75574452	75574668	75574609	75574668	75574212	75574260	1033	23,12,28	32,7,9	34,35,69	36,19,26	298	149	0.73503	1	0.264,0.462,0.609	0.321,0.479,0.57	-0.012
1034	ENSG00000073350	LLGL2	chr17	+	75574870	75575207	75574873	75575207	75574609	75574668	1034	17,7,24	25,6,7	35,26,41	30,15,28	152	149	0.948692	1	0.4,0.534,0.771	0.534,0.63,0.589	-0.016
1035	ENSG00000182173	TSEN54	chr17	+	75516745	75517072	75517008	75517072	75516059	75516386	1035	7,6,2	0,0,0	1,3,7	0,1,0	298	149	1	1	1.0,1.0,1.0	1.0,0.6,1.0	0.133
1036	ENSG00000182173	TSEN54	chr17	+	75518994	75519047	75519002	75519047	75517556	75517655	1036	92,55,69	0,0,1	80,65,87	1,0,0	157	149	1	1	1.0,1.0,0.985	0.987,1.0,1.0	-0.001
1037	ENSG00000182173	TSEN54	chr17	+	75521354	75521510	75521408	75521510	75518994	75519047	1037	2,0,1	83,48,55	1,0,0	78,66,93	203	149	1	1	0.017,0.0,0.013	0.009,0.0,0.0	0.007
1038	ENSG00000182173	TSEN54	chr17	+	75521704	75522333	75522006	75522333	75521408	75521510	1038	165,113,123	0,1,2	133,138,206	0,2,2	298	149	1	1	1.0,0.983,0.969	1.0,0.972,0.981	0
1039	ENSG00000125447	GGA3	chr17	-	75237981	75238389	75237981	75238090	75238651	75238762	1039	146,74,104	0,1,3	127,101,140	4,0,0	298	149	0.594016	1	1.0,0.974,0.945	0.941,1.0,1.0	-0.007
1040	ENSG00000125447	GGA3	chr17	-	75243062	75243258	75243062	75243166	75243446	75243570	1040	8,5,4	110,65,93	4,0,4	78,84,91	241	149	0.0609331	0.53552	0.043,0.045,0.026	0.031,0.0,0.026	0.019
1041	ENSG00000125450	NUP85	chr17	+	75208526	75208620	75208536	75208620	75205719	75205794	1041	322,202,219	5,2,0	187,188,252	1,0,3	159	149	1	1	0.984,0.99,1.0	0.994,1.0,0.987	-0.002
1042	ENSG00000125450	NUP85	chr17	+	75208503	75208620	75208526	75208620	75208154	75208425	1042	0,2,0	4,8,7	0,0,2	7,12,9	172	149	1	1	0.0,0.178,0.0	0.0,0.0,0.161	0.006
1043	ENSG00000125450	NUP85	chr17	+	75226050	75226157	75226055	75226157	75225697	75225829	1043	242,148,232	2,0,1	195,192,257	2,1,5	154	149	1	1	0.992,1.0,0.996	0.99,0.995,0.98	0.008
1044	ENSG00000161513	FDXR	chr17	-	74864147	74864347	74864147	74864345	74864823	74864931	1044	1,1,2	3,4,2	0,1,0	2,1,1	151	149	0.0621817	0.540418	0.248,0.198,0.497	0.0,0.497,0.0	0.149
1045	ENSG00000161513	FDXR	chr17	-	74864823	74864949	74864823	74864931	74865718	74865820	1045	3,0,3	117,63,83	0,4,0	78,93,118	167	149	0.526208	1	0.022,0.0,0.031	0.0,0.037,0.0	0.005
1046	ENSG00000161513	FDXR	chr17	-	74866445	74866568	74866445	74866544	74866783	74866876	1046	87,67,74	0,2,0	77,74,87	1,0,0	173	149	1	1	1.0,0.967,1.0	0.985,1.0,1.0	-0.006
1047	ENSG00000161513	FDXR	chr17	-	74866783	74866879	74866783	74866876	74872035	74872107	1047	15,12,10	71,40,62	8,8,17	62,46,68	152	149	0.610536	1	0.172,0.227,0.137	0.112,0.146,0.197	0.027
1048	ENSG00000161513	FDXR	chr17	-	74866783	74866898	74866783	74866876	74872035	74872133	1048	0,1,0	71,40,62	1,0,0	62,46,68	171	149	1	1	0.0,0.021,0.0	0.014,0.0,0.0	0.002
1049	ENSG00000161513	FDXR	chr17	-	74866783	74867005	74866783	74866876	74872035	74872133	1049	5,11,4	71,40,62	1,4,3	62,46,68	278	149	0.0119638	0.213426	0.036,0.128,0.033	0.009,0.045,0.023	0.04
1050	ENSG00000161513	FDXR	chr17	-	74866783	74866898	74866783	74866879	74872035	74872133	1050	0,1,0	15,12,10	1,0,0	8,8,17	168	149	1	1	0.0,0.069,0.0	0.1,0.0,0.0	-0.01
1051	ENSG00000161513	FDXR	chr17	-	74866783	74867005	74866783	74866879	74872035	74872133	1051	5,11,4	15,12,10	1,4,3	8,8,17	275	149	0.0564622	0.510697	0.153,0.332,0.178	0.063,0.213,0.087	0.1
1053	ENSG00000161513	FDXR	chr17	-	74872035	74872133	74872035	74872107	74872242	74873006	1053	12,13,10	0,0,1	8,10,14	0,0,0	175	149	1	1	1.0,1.0,0.895	1.0,1.0,1.0	-0.035
1059	ENSG00000269190	FBXO17	chr19	-	38946471	38946605	38946471	38946567	38948566	38948678	1059	1,0,0	5,2,6	0,0,0	6,7,9	187	149	1	1	0.137,0.0,0.0	0.0,0.0,0.0	0.046
1060	ENSG00000196704	AMZ2	chr17	+	68248639	68248705	68248643	68248705	68248057	68248086	1060	30,28,18	12,3,7	15,20,22	3,4,0	153	149	0.0314386	0.372542	0.709,0.901,0.715	0.83,0.83,1.0	-0.112
1061	ENSG00000196704	AMZ2	chr17	+	68248639	68248705	68248643	68248705	68248101	68248157	1061	2,1,3	2,0,0	3,2,1	0,0,0	153	149	0.783801	1	0.493,1.0,1.0	1.0,1.0,1.0	-0.169
1062	ENSG00000196704	AMZ2	chr17	+	68250187	68250470	68250359	68250470	68248639	68248705	1062	626,486,513	0,1,0	324,378,503	1,0,0	298	149	1	1	1.0,0.996,1.0	0.994,1.0,1.0	0.001
1066	ENSG00000256525	POLG2	chr17	-	64482918	64482999	64482918	64482974	64485727	64485868	1066	33,15,33	1,0,1	30,36,41	0,0,1	174	149	1	1	0.966,1.0,0.966	1.0,1.0,0.972	-0.013
1067	ENSG00000136478	TEX2	chr17	-	64154841	64154967	64154841	64154961	64160800	64160933	1067	44,32,47	0,0,1	37,41,52	0,0,0	155	149	1	1	1.0,1.0,0.978	1.0,1.0,1.0	-0.007
1068	ENSG00000136478	TEX2	chr17	-	64188167	64188436	64188167	64188415	64193558	64193889	1068	0,0,0	81,47,58	1,1,0	70,38,54	170	149	1	1	0.0,0.0,0.0	0.012,0.023,0.0	-0.012
1073	ENSG00000198231	DDX42	chr17	+	63805043	63805175	63805070	63805175	63800467	63800617	1073	8,7,2	426,268,364	4,1,4	252,236,352	176	149	0.809783	1	0.016,0.022,0.005	0.013,0.004,0.01	0.005
1074	ENSG00000136490	LIMD2	chr17	-	63698798	63698938	63698798	63698818	63699027	63699069	1074	278,145,217	3,3,2	253,223,284	5,1,1	269	149	0.565873	1	0.981,0.964,0.984	0.966,0.992,0.994	-0.008
1075	ENSG00000136490	LIMD2	chr17	-	63698798	63699069	63698798	63698938	63699256	63699348	1075	167,96,120	0,0,1	172,143,137	0,0,0	280	149	1	1	1.0,1.0,0.985	1.0,1.0,1.0	-0.005
1076	ENSG00000136490	LIMD2	chr17	-	63699027	63699113	63699027	63699069	63699256	63699348	1076	2,0,2	160,90,114	1,4,2	168,136,134	193	149	1	1	0.01,0.0,0.013	0.005,0.022,0.011	-0.005
1077	ENSG00000136490	LIMD2	chr17	-	63699256	63699395	63699256	63699348	63699802	63699861	1077	13,4,6	1,1,1	13,7,7	4,4,2	196	149	0.0116575	0.211477	0.908,0.753,0.82	0.712,0.571,0.727	0.157
1080	ENSG00000008283	CYB561	chr17	-	63437345	63437560	63437345	63437484	63446244	63446306	1080	106,61,76	1,1,0	62,50,61	0,1,0	225	149	1	1	0.986,0.976,1.0	1.0,0.971,1.0	-0.003
1081	ENSG00000062716	VMP1	chr17	+	59764970	59765138	59765051	59765138	59738836	59738947	1081	472,321,460	4,1,1	418,484,584	2,2,2	230	149	1	1	0.987,0.995,0.997	0.993,0.994,0.995	-0.001
1082	ENSG00000108395	TRIM37	chr17	-	59001597	59001741	59001597	59001714	59012327	59012446	1082	6,11,6	69,46,56	8,10,15	87,82,103	176	149	0.825539	1	0.069,0.168,0.083	0.072,0.094,0.11	0.015
1083	ENSG00000108384	RAD51C	chr17	+	58732480	58732544	58732483	58732544	58720745	58720812	1083	2,0,0	6,10,6	1,0,0	9,4,8	152	149	1	1	0.246,0.0,0.0	0.098,0.0,0.0	0.049
1084	ENSG00000108384	RAD51C	chr17	+	58732480	58732544	58732483	58732544	58724039	58724100	1084	18,15,4	158,82,114	14,12,24	117,118,178	152	149	0.536076	1	0.1,0.152,0.033	0.105,0.091,0.117	-0.009
1090	ENSG00000011143	MKS1	chr17	-	58208104	58208250	58208104	58208174	58208512	58208583	1090	0,2,4	60,29,60	1,0,2	40,49,49	225	149	0.712813	1	0.0,0.044,0.042	0.016,0.0,0.026	0.015
1091	ENSG00000011143	MKS1	chr17	-	58214740	58214898	58214740	58214838	58216087	58216243	1091	3,0,4	99,41,51	2,0,1	54,38,60	209	149	0.457893	1	0.021,0.0,0.053	0.026,0.0,0.012	0.012
1092	ENSG00000180891	CUEDC1	chr17	-	57862975	57863357	57862975	57863285	57866473	57866544	1092	2,0,1	44,31,43	1,2,3	44,30,40	221	149	0.317067	1	0.03,0.0,0.015	0.015,0.043,0.048	-0.02
1093	ENSG00000153944	MSI2	chr17	+	57257465	57257547	57257469	57257547	57257097	57257138	1093	169,114,126	1,0,0	139,151,163	1,1,0	153	149	1	1	0.994,1.0,1.0	0.993,0.993,1.0	0.003
1094	ENSG00000153944	MSI2	chr17	+	57674917	57675126	57674971	57675126	57652098	57652161	1094	54,28,38	32,17,33	45,34,57	17,51,58	203	149	0.482328	1	0.553,0.547,0.458	0.66,0.329,0.419	0.05
1095	ENSG00000153944	MSI2	chr17	+	57679548	57684689	57679606	57684689	57676986	57677059	1095	110,62,73	0,0,0	110,126,133	1,2,2	207	149	0.57865	1	1.0,1.0,1.0	0.988,0.978,0.98	0.018
1096	ENSG00000166260	COX11	chr17	-	54961118	54962915	54961118	54961312	54963305	54963431	1096	269,174,197	6,3,1	146,139,185	2,2,3	298	149	1	1	0.957,0.967,0.99	0.973,0.972,0.969	0
1097	ENSG00000141198	TOM1L1	chr17	+	54903707	54903792	54903712	54903792	54900852	54900923	1097	95,66,78	8,7,5	53,72,93	4,4,6	154	149	0.4015	1	0.92,0.901,0.938	0.928,0.946,0.937	-0.017
1098	ENSG00000141198	TOM1L1	chr17	+	54912665	54912815	54912686	54912815	54905488	54905567	1098	163,110,122	4,1,2	107,113,185	2,2,3	170	149	0.903671	1	0.973,0.99,0.982	0.979,0.98,0.982	0.001
1099	ENSG00000141198	TOM1L1	chr17	+	54949517	54949623	54949550	54949623	54947260	54947312	1099	101,60,86	14,4,10	105,103,114	9,8,28	182	149	0.458456	1	0.855,0.925,0.876	0.905,0.913,0.769	0.023
1100	ENSG00000182087	TMEM259	chr19	-	1011366	1011612	1011366	1011499	1011740	1011798	1100	39,36,50	1,0,2	62,51,57	0,0,0	262	149	0.329917	1	0.957,1.0,0.934	1.0,1.0,1.0	-0.036
1101	ENSG00000182087	TMEM259	chr19	-	1011579	1011663	1011579	1011612	1011740	1011798	1101	151,93,112	34,29,45	174,199,189	58,49,52	200	149	0.697832	1	0.768,0.705,0.65	0.691,0.752,0.73	-0.017
1102	ENSG00000011260	UTP18	chr17	+	51288028	51288203	51288123	51288203	51285244	51285368	1102	591,358,527	7,8,4	386,412,510	3,8,4	244	149	0.678763	1	0.981,0.965,0.988	0.987,0.969,0.987	-0.003
1103	ENSG00000108848	LUC7L3	chr17	+	50749218	50749344	50749223	50749344	50746541	50746702	1103	63,25,30	0,1,1	26,43,55	1,0,2	154	149	1	1	1.0,0.96,0.967	0.962,1.0,0.964	0
1104	ENSG00000108846	ABCC3	chr17	+	50659181	50659368	50659236	50659368	50658434	50658496	1104	5,1,2	41,6,36	2,1,3	25,30,43	204	149	0.367771	1	0.082,0.109,0.039	0.055,0.024,0.048	0.034
1108	ENSG00000006282	SPATA20	chr17	+	50549984	50550312	50550207	50550312	50549042	50549186	1108	14,10,24	1,0,0	11,6,6	0,0,0	298	149	1	1	0.875,1.0,1.0	1.0,1.0,1.0	-0.042
1110	ENSG00000154920	EME1	chr17	+	50378594	50378681	50378599	50378681	50376065	50376193	1110	40,20,27	1,3,0	38,34,30	1,0,4	154	149	0.691952	1	0.975,0.866,1.0	0.974,1.0,0.879	-0.004
1111	ENSG00000154920	EME1	chr17	+	50379067	50379224	50379106	50379224	50378773	50378895	1111	0,2,2	43,24,39	1,2,1	20,24,28	188	149	0.788884	1	0.0,0.062,0.039	0.038,0.062,0.028	-0.009
1115	ENSG00000108819	PPP1R9B	chr17	-	50140092	50140359	50140092	50140228	50141268	50141373	1115	10,4,6	164,84,157	8,16,8	123,139,168	280	149	0.142237	0.836235	0.031,0.025,0.02	0.033,0.058,0.025	-0.013
1117	ENSG00000136436	CALCOCO2	chr17	+	48841697	48841887	48841773	48841887	48831034	48831078	1117	127,102,144	2,0,0	97,86,156	0,0,5	225	149	0.512634	1	0.977,1.0,1.0	1.0,1.0,0.954	0.008
1118	ENSG00000170703	TTLL6	chr17	-	48803890	48804523	48803890	48803928	48804771	48804991	1118	0,1,0	0,0,0	2,0,0	0,1,0	298	149	1	1	NA,1.0,NA	1.0,0.0,NA	0.5
1119	ENSG00000185813	PCYT2	chr17	-	81908875	81909321	81908875	81909037	81909513	81909602	1119	2,1,1	65,41,62	0,0,5	47,53,44	298	149	0.72363	1	0.015,0.012,0.008	0.0,0.0,0.054	-0.006
1120	ENSG00000120093	HOXB3	chr17	-	48552026	48552360	48552026	48552090	48555530	48555618	1120	74,43,42	4,2,1	53,57,42	0,3,3	298	149	0.977656	1	0.902,0.915,0.955	1.0,0.905,0.875	-0.003
1121	ENSG00000120093	HOXB3	chr17	-	48552026	48552632	48552026	48552090	48555530	48555618	1121	91,50,58	4,2,1	66,69,57	0,3,3	298	149	0.767687	1	0.919,0.926,0.967	1.0,0.92,0.905	-0.004
1122	ENSG00000120093	HOXB3	chr17	-	48552026	48552632	48552026	48552360	48555530	48555618	1122	62,41,54	0,2,0	42,40,59	0,1,2	298	149	0.566018	1	1.0,0.911,1.0	1.0,0.952,0.937	0.007
1124	ENSG00000082641	NFE2L1	chr17	+	48056385	48056598	48056418	48056598	48050606	48051628	1124	455,268,389	26,18,31	302,315,361	26,26,18	182	149	0.770971	1	0.935,0.924,0.911	0.905,0.908,0.943	0.005
1126	ENSG00000141295	SCRN2	chr17	-	47838530	47838719	47838530	47838696	47838790	47839006	1126	1,3,2	89,35,61	3,2,3	63,57,93	172	149	0.648861	1	0.01,0.069,0.028	0.04,0.029,0.027	0.004
1127	ENSG00000141295	SCRN2	chr17	-	47839443	47839858	47839443	47839643	47840190	47840372	1127	4,3,4	83,61,74	2,2,5	78,88,84	298	149	0.455192	1	0.024,0.024,0.026	0.013,0.011,0.029	0.007
1128	ENSG00000006025	OSBPL7	chr17	-	47808863	47808990	47808863	47808946	47809075	47809115	1128	14,5,14	0,0,2	12,10,22	2,0,3	193	149	0.0600101	0.531651	1.0,1.0,0.844	0.822,1.0,0.85	0.057
1129	ENSG00000006025	OSBPL7	chr17	-	47814520	47814707	47814520	47814614	47815214	47815352	1129	0,2,1	7,3,9	6,0,0	1,6,9	242	149	0.302172	1	0.0,0.291,0.064	0.787,0.0,0.0	-0.144
1131	ENSG00000108433	GOSR2	chr17	+	46929519	46929584	46929523	46929584	46923137	46923221	1131	170,123,118	6,5,11	101,89,126	0,1,1	153	149	4.68154e-05	0.00615288	0.965,0.96,0.913	1.0,0.989,0.992	-0.048
1132	ENSG00000108433	GOSR2	chr17	+	46931098	46931207	46931101	46931207	46929519	46929584	1132	241,172,168	11,10,18	160,118,182	5,11,13	152	149	0.746183	1	0.956,0.944,0.901	0.969,0.913,0.932	-0.004
1133	ENSG00000108433	GOSR2	chr17	+	46931098	46931207	46931104	46931207	46929519	46929584	1133	246,174,174	0,0,2	162,121,188	1,0,0	155	149	1	1	1.0,1.0,0.988	0.994,1.0,1.0	-0.002
1134	ENSG00000108433	GOSR2	chr17	+	46931101	46931207	46931104	46931207	46929519	46929584	1134	16,12,24	0,0,2	7,14,19	1,0,0	152	149	1	1	1.0,1.0,0.922	0.873,1.0,1.0	0.016
1145	ENSG00000120071	KANSL1	chr17	-	46034160	46034285	46034160	46034282	46038537	46038686	1145	81,45,57	9,6,7	85,85,59	7,4,1	152	149	0.0181553	0.267552	0.898,0.88,0.889	0.922,0.954,0.983	-0.064
1147	ENSG00000161714	PLCD3	chr17	-	45113438	45113605	45113438	45113588	45114249	45114366	1147	90,62,73	1,0,2	104,76,81	0,0,0	166	149	1	1	0.988,1.0,0.97	1.0,1.0,1.0	-0.014
1148	ENSG00000161714	PLCD3	chr17	-	45118814	45119043	45118814	45119012	45120324	45120454	1148	101,65,82	0,0,0	101,68,92	0,0,5	180	149	0.501506	1	1.0,1.0,1.0	1.0,1.0,0.938	0.021
1149	ENSG00000186185	KIF18B	chr17	-	44932055	44932242	44932055	44932206	44932672	44932773	1149	141,70,116	1,1,0	108,96,145	2,5,0	185	149	0.698536	1	0.991,0.983,1.0	0.978,0.939,1.0	0.019
1154	ENSG00000186566	GPATCH8	chr17	-	44467096	44467202	44467096	44467114	44473724	44473759	1154	2,3,3	2,2,1	5,8,7	5,5,2	237	149	0.969258	1	0.386,0.485,0.654	0.386,0.501,0.688	-0.017
1155	ENSG00000030582	GRN	chr17	+	44349157	44349302	44349161	44349302	44345565	44345605	1155	37,17,29	0,0,1	22,20,29	0,0,0	153	149	1	1	1.0,1.0,0.966	1.0,1.0,1.0	-0.011
1157	ENSG00000030582	GRN	chr17	+	44350441	44350577	44350461	44350577	44350227	44350340	1157	429,228,380	0,0,2	341,364,411	1,0,1	169	149	1	1	1.0,1.0,0.994	0.997,1.0,0.997	0
1158	ENSG00000108309	RUNDC3A	chr17	+	44313103	44313252	44313118	44313252	44312579	44312695	1158	0,0,0	1,0,0	1,0,0	0,0,0	164	149	1	1	0.0,NA,NA	1.0,NA,NA	-1
1160	ENSG00000267080	ASB16-AS1	chr17	-	44181622	44181741	44181622	44181720	44182929	44183093	1160	2,0,2	5,6,7	2,2,1	10,11,10	170	149	0.500148	1	0.26,0.0,0.2	0.149,0.137,0.081	0.031
1161	ENSG00000125319	HROB	chr17	+	44154552	44154664	44154555	44154664	44150960	44151044	1161	2,0,0	0,2,2	0,0,0	0,3,1	152	149	1	1	1.0,0.0,0.0	NA,0.0,0.0	0.333
1162	ENSG00000125319	HROB	chr17	+	44154552	44154664	44154555	44154664	44152636	44152777	1162	5,3,0	15,9,9	9,2,3	9,11,21	152	149	0.424746	1	0.246,0.246,0.0	0.495,0.151,0.123	-0.092
1163	ENSG00000108840	HDAC5	chr17	-	44110728	44110803	44110728	44110800	44117493	44117704	1163	10,7,12	18,5,11	26,15,18	23,15,26	152	149	0.880925	1	0.353,0.578,0.517	0.526,0.495,0.404	0.008
1166	ENSG00000213297	ZNF625-ZNF20	chr19	-	12142640	12142736	12142640	12142715	12145257	12146224	1166	4,6,4	1,0,0	2,1,1	0,0,0	170	149	1	1	0.778,1.0,1.0	1.0,1.0,1.0	-0.074
1168	ENSG00000266967	AARSD1	chr17	-	42956403	42956560	42956403	42956504	42957137	42957195	1168	205,138,184	3,2,2	91,156,133	2,7,2	205	149	0.0966679	0.696587	0.98,0.98,0.985	0.971,0.942,0.98	0.017
1171	ENSG00000131467	PSME3	chr17	+	42838691	42838799	42838730	42838799	42838092	42838205	1171	4,3,3	835,557,696	3,1,2	528,460,648	188	149	1	1	0.004,0.004,0.003	0.004,0.002,0.002	0.001
1172	ENSG00000159210	SNF8	chr17	-	48931642	48931717	48931642	48931714	48933204	48933346	1172	338,215,299	16,7,13	204,212,302	6,8,14	152	149	0.716905	1	0.954,0.968,0.958	0.971,0.963,0.955	-0.003
1174	ENSG00000108799	EZH1	chr17	-	42706006	42706185	42706006	42706113	42707957	42708083	1174	26,16,23	0,0,0	34,37,34	0,1,0	221	149	1	1	1.0,1.0,1.0	1.0,0.961,1.0	0.013
1176	ENSG00000108788	MLX	chr17	+	42568469	42568943	42568836	42568943	42567618	42567655	1176	160,111,112	114,77,78	115,119,153	31,31,49	298	149	5.20342e-09	8.3775e-06	0.412,0.419,0.418	0.65,0.657,0.61	-0.223
1177	ENSG00000108788	MLX	chr17	+	42569981	42570183	42570096	42570183	42569506	42569606	1177	456,275,382	2,0,0	281,290,370	0,0,3	264	149	1	1	0.992,1.0,1.0	1.0,1.0,0.986	0.002
1178	ENSG00000108786	HSD17B1	chr17	+	42554401	42554582	42554404	42554582	42553438	42553618	1178	1,0,1	8,7,6	0,0,0	1,0,5	152	149	1	1	0.109,0.0,0.14	0.0,NA,0.0	0.083
1179	ENSG00000108786	HSD17B1	chr17	+	42554401	42554582	42554404	42554582	42553793	42553887	1179	11,2,2	8,9,7	0,2,2	2,1,5	152	149	0.402754	1	0.574,0.179,0.219	0.0,0.662,0.282	0.009
1180	ENSG00000033627	ATP6V0A1	chr17	+	42477638	42477742	42477659	42477742	42470089	42470218	1180	21,10,19	30,12,31	22,12,13	23,28,34	170	149	0.477501	1	0.38,0.422,0.349	0.456,0.273,0.251	0.057
1181	ENSG00000187595	ZNF385C	chr17	-	42028782	42029076	42028782	42029073	42031618	42031784	1181	4,2,5	1,3,2	4,7,7	5,1,0	152	149	0.397805	1	0.797,0.395,0.71	0.44,0.873,1.0	-0.137
1182	ENSG00000168259	DNAJC7	chr17	-	41982254	41982601	41982254	41982401	41983562	41983636	1182	0,0,0	701,485,579	1,0,0	499,510,624	298	149	1	1	0.0,0.0,0.0	0.001,0.0,0.0	0
1183	ENSG00000168259	DNAJC7	chr17	-	41987818	41987910	41987818	41987905	41988731	41988896	1183	723,570,629	0,0,0	493,507,703	0,1,0	154	149	1	1	1.0,1.0,1.0	1.0,0.998,1.0	0.001
1184	ENSG00000168259	DNAJC7	chr17	-	41987818	41988896	41987818	41987910	41989403	41989557	1184	601,514,554	0,0,0	436,444,561	1,0,0	298	149	1	1	1.0,1.0,1.0	0.995,1.0,1.0	0.002
1185	ENSG00000168259	DNAJC7	chr17	-	41994869	41994983	41994869	41994944	41996310	41996424	1185	1,0,0	490,387,457	0,0,0	315,368,435	188	149	1	1	0.002,0.0,0.0	0.0,0.0,0.0	0.001
1186	ENSG00000171346	KRT15	chr17	-	41516807	41517165	41516807	41516964	41518329	41518461	1186	51,40,39	0,0,2	46,46,48	0,0,0	298	149	1	1	1.0,1.0,0.907	1.0,1.0,1.0	-0.031
1188	ENSG00000100038	TOP3B	chr22	-	21959131	21959736	21959131	21959232	21960320	21960449	1188	18,29,29	0,0,1	47,37,61	1,0,0	298	149	1	1	1.0,1.0,0.935	0.959,1.0,1.0	-0.008
1189	ENSG00000100038	TOP3B	chr22	-	21962746	21963020	21962746	21962893	21963922	21964028	1189	0,0,0	31,22,30	5,2,1	44,31,46	276	149	0.149916	0.858467	0.0,0.0,0.0	0.058,0.034,0.012	-0.035
1190	ENSG00000073584	SMARCE1	chr17	-	40630713	40631693	40630713	40630924	40632194	40632367	1190	844,575,644	0,0,0	586,635,929	0,0,1	298	149	1	1	1.0,1.0,1.0	1.0,1.0,0.998	0.001
1191	ENSG00000073584	SMARCE1	chr17	-	40631591	40631711	40631591	40631693	40632194	40632367	1191	2,2,0	824,568,638	0,1,0	583,628,911	167	149	1	1	0.002,0.003,0.0	0.0,0.001,0.0	0.001
1194	ENSG00000133265	HSPBP1	chr19	-	55279398	55279705	55279398	55279702	55279929	55280077	1194	0,0,0	42,15,23	0,1,2	24,18,20	152	149	0.417469	1	0.0,0.0,0.0	0.0,0.052,0.089	-0.047
1195	ENSG00000133265	HSPBP1	chr19	-	55279398	55279705	55279398	55279702	55280034	55280108	1195	15,9,19	90,46,57	16,7,7	83,78,50	152	149	0.0842177	0.641187	0.14,0.161,0.246	0.159,0.081,0.121	0.062
1196	ENSG00000126351	THRA	chr17	+	40093019	40093867	40093136	40093867	40089205	40089333	1196	38,32,35	4,0,5	24,25,23	6,2,0	266	149	0.837146	1	0.842,1.0,0.797	0.691,0.875,1.0	0.024
1197	ENSG00000172057	ORMDL3	chr17	-	39924029	39924225	39924029	39924220	39926816	39926846	1197	3,0,0	0,0,0	2,0,0	0,1,0	154	149	1	1	1.0,NA,NA	1.0,0.0,NA	0.5
1198	ENSG00000172057	ORMDL3	chr17	-	39924029	39924225	39924029	39924220	39927483	39927601	1198	58,42,57	24,11,17	37,51,58	19,12,31	154	149	0.363657	1	0.7,0.787,0.764	0.653,0.804,0.644	0.05
1201	ENSG00000141736	ERBB2	chr17	+	39694680	39695181	39694987	39695181	39693260	39693325	1201	1,3,7	9,12,16	5,3,9	14,5,15	298	149	0.202407	1	0.053,0.111,0.179	0.152,0.231,0.231	-0.09
1202	ENSG00000108298	RPL19	chr17	+	39202316	39203109	39202988	39203109	39201212	39201319	1202	10621,7606,9109	0,1,0	7285,8204,10252	0,0,0	298	149	1	1	1.0,1.0,1.0	1.0,1.0,1.0	0
1205	ENSG00000277791	PSMB3	chr17	+	38760430	38760608	38760507	38760608	38755882	38755990	1205	2065,1391,1841	2,0,0	1360,1499,1943	0,0,0	226	149	1	1	0.999,1.0,1.0	1.0,1.0,1.0	0
1206	ENSG00000276170	AC244153.1	chr17	-	38451305	38451525	38451305	38451393	38451625	38451827	1206	15,14,16	16,2,6	6,5,18	2,1,1	281	149	0.0208458	0.294402	0.332,0.788,0.586	0.614,0.726,0.905	-0.18
1207	ENSG00000278053	DDX52	chr17	-	37619767	37621277	37619767	37619839	37621397	37621520	1207	238,185,210	0,0,0	191,200,206	0,1,0	298	149	1	1	1.0,1.0,1.0	1.0,0.99,1.0	0.003
1208	ENSG00000276234	TADA2A	chr17	+	37440504	37440662	37440508	37440662	37423508	37423615	1208	2,0,3	0,0,0	1,7,5	2,0,0	153	149	1	1	1.0,NA,1.0	0.327,1.0,1.0	0.224
1209	ENSG00000278540	ACACA	chr17	-	37330172	37330425	37330172	37330335	37339803	37339850	1209	259,125,144	5,5,3	134,122,166	1,2,0	239	149	0.0116079	0.211477	0.97,0.94,0.968	0.988,0.974,1.0	-0.028
1228	ENSG00000118046	STK11	chr19	+	1220372	1220717	1220580	1220717	1219323	1219413	1228	122,76,79	0,0,1	120,109,151	0,1,0	298	149	1	1	1.0,1.0,0.975	1.0,0.982,1.0	-0.002
1231	ENSG00000006125	AP2B1	chr17	+	35600936	35601071	35600985	35601071	35598229	35598335	1231	1,1,0	4,3,2	0,4,0	1,3,0	198	149	1	1	0.158,0.201,0.0	0.0,0.501,NA	-0.131
1232	ENSG00000006125	AP2B1	chr17	+	35608141	35608387	35608255	35608387	35605704	35605840	1232	1005,698,785	0,0,4	621,674,880	0,0,0	263	149	1	1	1.0,1.0,0.991	1.0,1.0,1.0	-0.003
1233	ENSG00000006125	AP2B1	chr17	+	35650529	35650789	35650602	35650789	35641876	35641975	1233	653,412,510	13,3,4	444,524,571	6,14,9	222	149	0.166694	0.913627	0.971,0.989,0.988	0.98,0.962,0.977	0.01
1239	ENSG00000141314	RHBDL3	chr17	+	32294293	32294442	32294344	32294442	32288791	32289016	1239	2,4,6	0,0,0	1,4,10	0,0,1	200	149	1	1	1.0,1.0,1.0	1.0,1.0,0.882	0.039
1241	ENSG00000126246	IGFLR1	chr19	-	35739709	35740088	35739709	35740086	35740379	35740564	1241	4,1,11	1,1,0	4,7,11	0,4,1	151	149	0.0721052	0.585571	0.798,0.497,1.0	1.0,0.633,0.916	-0.085
1242	ENSG00000172171	TEFM	chr17	-	30900412	30900562	30900412	30900521	30904065	30904529	1242	91,66,81	9,9,5	58,67,108	2,3,5	190	149	0.0180791	0.26704	0.888,0.852,0.927	0.958,0.946,0.944	-0.06
1243	ENSG00000214719	AC005562.1	chr17	+	30610888	30610942	30610893	30610942	30608429	30608562	1243	54,22,41	0,0,0	33,27,56	1,0,0	154	149	1	1	1.0,1.0,1.0	0.97,1.0,1.0	0.01
1244	ENSG00000197381	ADARB1	chr21	+	45120793	45120959	45120899	45120959	45118563	45118619	1244	22,12,7	1,1,0	5,12,8	0,0,0	255	149	1	1	0.928,0.875,1.0	1.0,1.0,1.0	-0.066
1246	ENSG00000141298	SSH2	chr17	-	29677672	29677741	29677672	29677738	29684562	29684684	1246	66,29,40	1,2,1	37,39,44	0,3,0	152	149	1	1	0.985,0.934,0.975	1.0,0.927,1.0	-0.011
1249	ENSG00000167543	TP53I13	chr17	+	29571831	29572057	29571856	29572057	29571590	29571719	1249	0,1,0	84,52,66	0,0,1	77,56,113	174	149	1	1	0.0,0.016,0.0	0.0,0.0,0.008	0.003
1252	ENSG00000109118	PHF12	chr17	-	28923908	28927063	28923908	28924302	28950064	28950246	1252	60,41,43	0,0,0	50,49,81	1,0,0	298	149	1	1	1.0,1.0,1.0	0.962,1.0,1.0	0.013
1253	ENSG00000076604	TRAF4	chr17	+	28747821	28747947	28747842	28747947	28747212	28747264	1253	11,5,6	184,97,108	13,4,6	116,119,114	170	149	0.649607	1	0.05,0.043,0.046	0.089,0.029,0.044	-0.008
1254	ENSG00000076604	TRAF4	chr17	+	28747842	28748178	28748016	28748178	28747212	28747264	1254	193,107,122	0,0,1	126,124,131	0,0,0	298	149	1	1	1.0,1.0,0.984	1.0,1.0,1.0	-0.005
1255	ENSG00000109113	RAB34	chr17	-	28715194	28715276	28715194	28715214	28715455	28715507	1255	543,321,401	6,0,2	453,384,517	2,1,4	211	149	1	1	0.985,1.0,0.993	0.994,0.996,0.989	0
1256	ENSG00000109113	RAB34	chr17	-	28715992	28716061	28715992	28716058	28716902	28716994	1256	14,15,13	278,156,208	32,9,20	180,193,219	152	149	0.0480113	0.468474	0.047,0.086,0.058	0.148,0.044,0.082	-0.028
1258	ENSG00000109113	RAB34	chr17	-	28717212	28717425	28717212	28717398	28718121	28718167	1258	73,57,65	1,1,1	56,61,69	4,0,3	176	149	0.0971398	0.696587	0.984,0.98,0.982	0.922,1.0,0.951	0.024
1259	ENSG00000109113	RAB34	chr17	-	28717212	28717620	28717212	28717398	28718121	28718167	1259	158,125,104	1,1,1	92,120,138	4,0,3	298	149	0.122403	0.778157	0.988,0.984,0.981	0.92,1.0,0.958	0.025
1260	ENSG00000109113	RAB34	chr17	-	28717212	28717647	28717212	28717398	28718121	28718167	1260	167,125,104	1,1,1	96,118,139	4,0,3	298	149	0.125532	0.78717	0.988,0.984,0.981	0.923,1.0,0.959	0.024
1261	ENSG00000109113	RAB34	chr17	-	28717212	28717620	28717212	28717425	28718121	28718167	1261	162,110,97	42,23,24	84,112,132	33,33,41	298	149	0.0873182	0.651746	0.659,0.705,0.669	0.56,0.629,0.617	0.076
1262	ENSG00000109113	RAB34	chr17	-	28717212	28717647	28717212	28717425	28718121	28718167	1262	171,110,97	42,23,24	88,110,133	33,33,41	298	149	0.0742901	0.591382	0.671,0.705,0.669	0.571,0.625,0.619	0.077
1263	ENSG00000109113	RAB34	chr17	-	28717212	28717647	28717212	28717620	28718121	28718167	1263	25,17,19	0,1,0	25,23,23	0,2,0	176	149	1	1	1.0,0.935,1.0	1.0,0.907,1.0	0.009
1264	ENSG00000109113	RAB34	chr17	-	28717212	28717425	28717212	28717291	28718121	28718268	1264	233,140,202	21,19,15	194,182,227	22,22,28	283	149	0.277184	1	0.854,0.795,0.876	0.823,0.813,0.81	0.026
1265	ENSG00000109113	RAB34	chr17	-	28717212	28717425	28717212	28717291	28718369	28718429	1265	193,117,184	6,3,0	164,150,188	1,3,0	283	149	0.0939583	0.685268	0.944,0.954,1.0	0.989,0.963,1.0	-0.018
1266	ENSG00000167525	PROCA1	chr17	-	28704306	28704616	28704306	28704435	28704707	28704843	1266	7,10,5	5,3,5	13,7,5	5,6,6	298	149	0.768209	1	0.412,0.625,0.333	0.565,0.368,0.294	0.048
1268	ENSG00000167524	RSKR	chr17	-	28613439	28613688	28613439	28613685	28614086	28614185	1268	10,10,10	2,0,0	7,9,6	0,4,3	152	149	0.00082033	0.0447705	0.831,1.0,1.0	1.0,0.688,0.662	0.16
1269	ENSG00000076382	SPAG5	chr17	-	28580008	28580144	28580008	28580120	28583510	28583649	1269	0,0,2	254,187,239	0,2,0	207,187,254	173	149	1	1	0.0,0.0,0.007	0.0,0.009,0.0	-0.001
1270	ENSG00000076382	SPAG5	chr17	-	28591981	28592477	28591981	28592474	28598509	28598635	1270	9,5,5	14,11,4	3,6,8	11,10,10	152	149	0.64803	1	0.387,0.308,0.551	0.211,0.37,0.44	0.075
1271	ENSG00000076382	SPAG5	chr17	-	28591981	28593066	28591981	28592474	28598509	28598635	1271	430,303,305	14,11,4	284,343,445	11,10,10	298	149	0.95594	1	0.939,0.932,0.974	0.928,0.945,0.957	0.005
1272	ENSG00000076382	SPAG5	chr17	-	28591981	28593066	28591981	28592477	28598509	28598635	1272	435,305,313	8,4,5	287,344,447	2,6,8	298	149	0.801567	1	0.965,0.974,0.969	0.986,0.966,0.965	-0.003
1274	ENSG00000004142	POLDIP2	chr17	-	28354487	28354585	28354487	28354531	28355794	28355876	1274	439,264,311	0,0,1	234,274,290	0,0,0	203	149	1	1	1.0,1.0,0.996	1.0,1.0,1.0	-0.001
1276	ENSG00000168961	LGALS9	chr17	+	27640571	27640773	27640642	27640773	27638262	27638354	1276	59,36,47	1,2,2	164,170,191	3,9,3	220	149	0.757439	1	0.976,0.924,0.941	0.974,0.927,0.977	-0.012
1277	ENSG00000109046	WSB1	chr17	+	27301787	27301956	27301880	27301956	27294113	27294435	1277	341,224,266	7,6,5	241,286,306	1,0,3	242	149	0.00237641	0.0831743	0.968,0.958,0.97	0.993,1.0,0.984	-0.027
1278	ENSG00000109046	WSB1	chr17	+	27307743	27309272	27309099	27309272	27306781	27306882	1278	137,73,77	145,91,106	87,75,87	104,116,151	298	149	0.134286	0.815276	0.321,0.286,0.266	0.295,0.244,0.224	0.037
1281	ENSG00000108599	AKAP10	chr17	-	19958013	19958571	19958013	19958567	19962839	19963022	1281	62,24,44	0,0,0	25,23,30	1,0,2	153	149	0.358007	1	1.0,1.0,1.0	0.961,1.0,0.936	0.034
1282	ENSG00000108599	AKAP10	chr17	-	19962839	19962991	19962839	19962966	19968413	19968461	1282	16,2,5	0,0,1	2,4,4	0,1,0	174	149	1	1	1.0,1.0,0.811	1.0,0.774,1.0	0.012
1283	ENSG00000108599	AKAP10	chr17	-	19962839	19963022	19962839	19962966	19968413	19968461	1283	45,35,28	0,0,1	27,21,33	0,1,0	205	149	1	1	1.0,1.0,0.953	1.0,0.939,1.0	0.005
1284	ENSG00000108599	AKAP10	chr17	-	19962839	19963022	19962839	19962991	19968413	19968461	1284	29,34,23	0,1,0	26,17,30	1,0,1	180	149	1	1	1.0,0.966,1.0	0.956,1.0,0.961	0.016
1287	ENSG00000072134	EPN2	chr17	+	19313104	19313279	19313122	19313279	19312051	19312144	1287	40,36,13	18,11,11	30,35,27	14,4,16	167	149	0.473587	1	0.665,0.745,0.513	0.657,0.886,0.601	-0.074
1288	ENSG00000072134	EPN2	chr17	+	19313104	19313279	19313125	19313279	19312051	19312144	1288	40,36,13	0,1,5	30,35,27	3,2,2	170	149	0.550558	1	1.0,0.969,0.695	0.898,0.939,0.922	-0.032
1289	ENSG00000072134	EPN2	chr17	+	19313122	19313279	19313125	19313279	19312051	19312144	1289	18,11,11	0,1,5	14,4,16	3,2,2	152	149	0.555039	1	1.0,0.915,0.683	0.821,0.662,0.887	0.076
1290	ENSG00000072134	EPN2	chr17	+	19333955	19336715	19335404	19336715	19329560	19329647	1290	35,53,24	3,1,0	42,38,37	0,0,0	298	149	0.613557	1	0.854,0.964,1.0	1.0,1.0,1.0	-0.061
1292	ENSG00000108448	TRIM16L	chr17	+	18727524	18727758	18727621	18727758	18723769	18723831	1292	28,25,24	4,0,0	24,17,26	0,0,0	246	149	0.420654	1	0.809,1.0,1.0	1.0,1.0,1.0	-0.064
1296	ENSG00000177731	FLII	chr17	-	18251679	18251816	18251679	18251813	18251998	18252146	1296	56,38,43	47,25,39	47,34,35	21,36,49	152	149	0.735597	1	0.539,0.598,0.519	0.687,0.481,0.412	0.025
1297	ENSG00000177731	FLII	chr17	-	18254520	18254682	18254520	18254619	18254768	18254854	1297	172,80,92	0,0,1	154,103,155	0,1,0	212	149	1	1	1.0,1.0,0.985	1.0,0.986,1.0	0
1302	ENSG00000141030	COPS3	chr17	-	17267884	17268045	17267884	17267977	17270757	17270807	1302	16,6,5	338,206,257	8,2,9	197,254,348	217	149	0.250274	1	0.031,0.02,0.013	0.027,0.005,0.017	0.005
1303	ENSG00000141030	COPS3	chr17	-	17276034	17276183	17276034	17276164	17281131	17281246	1303	20,16,18	274,228,225	12,13,13	196,177,268	168	149	0.306705	1	0.061,0.059,0.066	0.052,0.061,0.041	0.011
1306	ENSG00000166582	CENPV	chr17	-	16348615	16349333	16348615	16348685	16349930	16350029	1306	111,76,86	159,114,158	87,88,112	86,106,98	298	149	0.00144397	0.0636931	0.259,0.25,0.214	0.336,0.293,0.364	-0.09
1307	ENSG00000187607	ZNF286A	chr17	+	15700047	15700366	15700134	15700366	15699576	15699777	1307	53,20,26	3,4,4	37,34,59	5,5,0	236	149	0.475491	1	0.918,0.759,0.804	0.824,0.811,1.0	-0.051
1308	ENSG00000187607	ZNF286A	chr17	+	15715999	15720787	15716058	15720787	15708154	15708247	1308	55,37,31	13,9,9	52,47,62	16,16,27	208	149	0.138187	0.824711	0.752,0.747,0.712	0.7,0.678,0.622	0.07
1312	ENSG00000154957	ZNF18	chr17	-	11983296	11983407	11983296	11983404	11984112	11984197	1312	4,1,1	2,2,3	4,4,3	3,4,5	152	149	0.747606	1	0.662,0.329,0.246	0.567,0.495,0.37	-0.065
1313	ENSG00000154957	ZNF18	chr17	-	11984112	11984197	11984112	11984191	11990461	11990550	1313	5,2,10	0,0,0	3,7,7	2,0,0	155	149	1	1	1.0,1.0,1.0	0.59,1.0,1.0	0.137
1314	ENSG00000133028	SCO1	chr17	-	10691871	10691999	10691871	10691964	10692763	10692961	1314	4,0,1	131,97,104	5,0,1	61,82,113	184	149	0.560507	1	0.024,0.0,0.008	0.062,0.0,0.007	-0.012
1321	ENSG00000184381	PLA2G6	chr22	-	38115526	38115849	38115526	38115681	38116074	38116211	1321	6,2,0	7,2,3	0,1,0	1,0,0	298	149	1	1	0.3,0.333,0.0	0.0,1.0,NA	-0.289
1322	ENSG00000184381	PLA2G6	chr22	-	38126370	38126473	38126370	38126449	38129453	38129562	1322	0,0,0	1,0,0	2,0,0	2,0,2	173	149	1	1	0.0,NA,NA	0.463,NA,0.0	-0.232
1323	ENSG00000178921	PFAS	chr17	+	8253841	8254079	8253858	8254079	8249285	8249339	1323	1,0,0	21,16,16	0,1,0	16,19,15	166	149	1	1	0.041,0.0,0.0	0.0,0.045,0.0	-0.001
1324	ENSG00000178921	PFAS	chr17	+	8266500	8266898	8266752	8266898	8266233	8266353	1324	1,2,3	35,15,25	1,0,4	21,20,26	298	149	0.755227	1	0.014,0.062,0.057	0.023,0.0,0.071	0.013
1325	ENSG00000178971	CTC1	chr17	-	8229890	8229968	8229890	8229922	8230293	8230468	1325	23,21,16	1,0,0	16,13,25	2,1,0	195	149	0.795781	1	0.946,1.0,1.0	0.859,0.909,1.0	0.059
1326	ENSG00000178971	CTC1	chr17	-	8237374	8237519	8237374	8237414	8238030	8238242	1326	9,8,14	0,1,1	15,13,20	0,1,0	254	149	1	1	1.0,0.824,0.891	1.0,0.884,1.0	-0.056
1327	ENSG00000178971	CTC1	chr17	-	8237374	8237519	8237374	8237414	8238391	8238629	1327	4,4,6	0,0,0	7,4,11	0,1,0	254	149	1	1	1.0,1.0,1.0	1.0,0.701,1.0	0.1
1328	ENSG00000178999	AURKB	chr17	-	8206749	8206934	8206749	8206888	8207175	8207370	1328	7,10,10	317,214,236	12,6,8	244,210,290	195	149	0.980874	1	0.017,0.034,0.031	0.036,0.021,0.021	0.001
1329	ENSG00000178999	AURKB	chr17	-	8206749	8206934	8206749	8206888	8207317	8207367	1329	32,16,43	0,1,1	27,21,27	1,0,0	195	149	1	1	1.0,0.924,0.97	0.954,1.0,1.0	-0.02
1330	ENSG00000178999	AURKB	chr17	-	8207175	8207370	8207175	8207367	8207570	8207625	1330	13,14,11	283,185,265	16,9,13	243,190,260	152	149	0.825499	1	0.043,0.069,0.039	0.061,0.044,0.047	0
1331	ENSG00000178999	AURKB	chr17	-	8207737	8207901	8207737	8207840	8209953	8210055	1331	4,5,6	1,1,4	5,7,3	8,1,2	210	149	0.383517	1	0.739,0.78,0.516	0.307,0.832,0.516	0.127
1332	ENSG00000178999	AURKB	chr17	-	8207737	8207901	8207737	8207840	8210529	8210581	1332	3,6,6	25,25,40	6,7,3	12,17,31	210	149	0.28814	1	0.078,0.146,0.096	0.262,0.226,0.064	-0.077
1333	ENSG00000179029	TMEM107	chr17	-	8175756	8175875	8175756	8175857	8175958	8176026	1333	4,2,3	31,18,23	8,3,0	23,22,28	167	149	0.680066	1	0.103,0.09,0.104	0.237,0.108,0.0	-0.016
1336	ENSG00000170037	CNTROB	chr17	+	7936237	7936482	7936365	7936482	7934988	7935145	1336	5,0,7	36,24,45	2,7,5	27,26,47	277	149	0.728909	1	0.07,0.0,0.077	0.038,0.127,0.054	-0.024
1337	ENSG00000170037	CNTROB	chr17	+	7949081	7949157	7949084	7949157	7948486	7948619	1337	20,10,19	26,17,29	13,11,19	32,11,22	152	149	0.977765	1	0.43,0.366,0.391	0.285,0.495,0.458	-0.017
1338	ENSG00000170004	CHD3	chr17	+	7894114	7894265	7894126	7894265	7893804	7893935	1338	127,70,82	53,26,32	95,102,124	46,51,44	161	149	0.535873	1	0.689,0.714,0.703	0.657,0.649,0.723	0.026
1340	ENSG00000170004	CHD3	chr17	+	7907890	7908019	7907893	7908019	7907352	7907488	1340	0,0,0	58,31,41	0,1,0	29,36,48	152	149	1	1	0.0,0.0,0.0	0.0,0.027,0.0	-0.009
1341	ENSG00000170004	CHD3	chr17	+	7907890	7908019	7907893	7908019	7907600	7907702	1341	38,44,20	100,96,96	28,32,38	109,95,120	152	149	0.530523	1	0.271,0.31,0.17	0.201,0.248,0.237	0.022
1342	ENSG00000170004	CHD3	chr17	+	7910427	7910591	7910438	7910591	7909142	7909338	1342	50,30,49	3,7,4	79,61,98	4,2,2	160	149	0.0100073	0.19591	0.939,0.8,0.919	0.948,0.966,0.979	-0.078
1344	ENSG00000213339	QTRT1	chr19	+	10702115	10702254	10702160	10702254	10701949	10702018	1344	64,34,49	0,0,0	54,68,63	1,1,2	194	149	0.421327	1	1.0,1.0,1.0	0.976,0.981,0.96	0.028
1345	ENSG00000213339	QTRT1	chr19	+	10707465	10707615	10707499	10707615	10707301	10707380	1345	0,1,0	52,29,38	0,0,2	63,37,73	183	149	1	1	0.0,0.027,0.0	0.0,0.0,0.022	0.002
1348	ENSG00000187838	PLSCR3	chr17	-	7390633	7390795	7390633	7390693	7392790	7392952	1348	187,112,158	2,0,1	136,129,169	2,0,4	251	149	0.593913	1	0.982,1.0,0.989	0.976,1.0,0.962	0.011
1349	ENSG00000187838	PLSCR3	chr17	-	7392790	7392952	7392790	7392880	7393143	7393364	1349	74,47,61	0,1,5	72,80,98	2,3,3	221	149	0.861885	1	1.0,0.969,0.892	0.96,0.947,0.957	-0.001
1350	ENSG00000187838	PLSCR3	chr17	-	7392790	7392952	7392790	7392880	7393466	7393509	1350	103,75,89	0,0,2	54,61,70	0,0,1	221	149	1	1	1.0,1.0,0.968	1.0,1.0,0.979	-0.004
1351	ENSG00000174292	TNK1	chr17	+	7383227	7383320	7383249	7383320	7382835	7383089	1351	0,0,0	16,10,21	0,1,0	21,16,28	171	149	1	1	0.0,0.0,0.0	0.0,0.052,0.0	-0.017
1352	ENSG00000174292	TNK1	chr17	+	7386974	7387154	7386989	7387154	7386560	7386655	1352	1,0,1	39,22,21	1,0,0	21,33,21	164	149	1	1	0.023,0.0,0.041	0.041,0.0,0.0	0.008
1355	ENSG00000215041	NEURL4	chr17	-	7317460	7317684	7317460	7317573	7317787	7317932	1355	11,5,15	24,12,28	0,6,7	14,26,19	260	149	0.0217722	0.303609	0.208,0.193,0.235	0.0,0.117,0.174	0.115
1356	ENSG00000215041	NEURL4	chr17	-	7318268	7318674	7318268	7318356	7319049	7319208	1356	27,13,19	3,1,3	15,12,18	0,0,7	298	149	0.746411	1	0.818,0.867,0.76	1.0,1.0,0.562	-0.039
1357	ENSG00000215041	NEURL4	chr17	-	7318494	7318691	7318494	7318674	7319049	7319208	1357	0,4,0	26,13,19	2,3,0	11,12,16	166	149	0.369234	1	0.0,0.216,0.0	0.14,0.183,0.0	-0.036
1358	ENSG00000215041	NEURL4	chr17	-	7324107	7324270	7324107	7324266	7324394	7324480	1358	43,23,20	6,3,1	18,27,26	0,3,0	153	149	0.00947993	0.192527	0.875,0.882,0.951	1.0,0.898,1.0	-0.063
1359	ENSG00000215041	NEURL4	chr17	-	7326710	7327009	7326710	7326910	7327164	7327230	1359	45,12,37	1,1,0	39,35,21	2,1,0	248	149	0.391622	1	0.964,0.878,1.0	0.921,0.955,1.0	-0.011
1361	ENSG00000132522	GPS2	chr17	-	7313028	7313124	7313028	7313097	7313211	7313291	1361	66,48,62	1,0,1	81,82,100	0,1,0	176	149	1	1	0.982,1.0,0.981	1.0,0.986,1.0	-0.008
1362	ENSG00000184792	OSBP2	chr22	+	30889176	30889234	30889179	30889234	30888222	30888340	1362	12,4,13	0,0,2	11,6,15	0,2,1	152	149	0.788798	1	1.0,1.0,0.864	1.0,0.746,0.936	0.061
1363	ENSG00000184792	OSBP2	chr22	+	30906193	30907824	30906196	30907824	30905836	30906069	1363	1,1,0	12,6,8	1,2,2	15,11,13	152	149	1	1	0.076,0.14,0.0	0.061,0.151,0.131	-0.042
1364	ENSG00000040633	PHF23	chr17	-	7235929	7236767	7235929	7236566	7237384	7237477	1364	238,145,219	5,4,9	208,181,246	4,8,16	298	149	0.197696	0.997777	0.96,0.948,0.924	0.963,0.919,0.885	0.022
1365	ENSG00000004975	DVL2	chr17	-	7227654	7227783	7227654	7227711	7227976	7228044	1365	89,54,78	0,5,0	80,104,116	0,1,6	221	149	0.624722	1	1.0,0.879,1.0	1.0,0.986,0.929	-0.012
1366	ENSG00000004975	DVL2	chr17	-	7229377	7229475	7229377	7229447	7229587	7229678	1366	0,0,0	62,42,41	0,0,2	57,62,59	177	149	1	1	0.0,0.0,0.0	0.0,0.0,0.028	-0.009
1367	ENSG00000004975	DVL2	chr17	-	7230045	7230155	7230045	7230137	7230284	7230430	1367	62,35,37	0,0,0	53,59,69	3,0,0	167	149	1	1	1.0,1.0,1.0	0.94,1.0,1.0	0.02
1370	ENSG00000070413	DGCR2	chr22	-	19064847	19065067	19064847	19065058	19068099	19068225	1370	68,74,66	40,6,18	74,89,77	21,25,19	158	149	0.966775	1	0.616,0.921,0.776	0.769,0.77,0.793	-0.006
1371	ENSG00000161939	RNASEK-C17orf49	chr17	+	7017256	7017520	7017260	7017520	7016494	7016685	1371	52,16,24	4,2,0	26,27,43	3,0,9	153	149	0.126324	0.789064	0.927,0.886,1.0	0.894,1.0,0.823	0.032
1372	ENSG00000161939	RNASEK-C17orf49	chr17	+	7017256	7017520	7017260	7017520	7016909	7017014	1372	35,21,39	103,26,60	28,34,57	56,61,90	153	149	0.774155	1	0.249,0.44,0.388	0.327,0.352,0.381	0.006
1377	ENSG00000198920	KIAA0753	chr17	-	6590509	6590630	6590509	6590578	6594971	6595053	1377	76,36,36	6,0,6	48,61,39	3,2,0	201	149	0.0447774	0.45412	0.904,1.0,0.816	0.922,0.958,1.0	-0.053
1378	ENSG00000091622	PITPNM3	chr17	-	6471160	6471355	6471160	6471333	6472656	6472827	1378	12,7,8	2,0,0	9,6,18	0,0,0	171	149	1	1	0.839,1.0,1.0	1.0,1.0,1.0	-0.054
1382	ENSG00000072849	DERL2	chr17	-	5480386	5480543	5480386	5480459	5481100	5481142	1382	85,56,70	1,0,1	83,54,81	1,1,0	233	149	1	1	0.982,1.0,0.978	0.982,0.972,1.0	0.002
1384	ENSG00000129197	RPAIN	chr17	+	5425970	5426299	5426235	5426299	5422768	5422829	1384	98,64,99	15,13,8	95,81,130	12,24,19	298	149	0.332844	1	0.766,0.711,0.861	0.798,0.628,0.774	0.046
1385	ENSG00000129197	RPAIN	chr17	+	5425970	5428211	5428070	5428211	5422768	5422829	1385	93,63,91	7,4,2	79,63,126	3,1,1	298	149	0.0176571	0.265681	0.869,0.887,0.958	0.929,0.969,0.984	-0.056
1390	ENSG00000167840	ZNF232	chr17	-	5109393	5109868	5109393	5109768	5111075	5111219	1390	76,49,58	5,10,5	38,50,37	2,6,4	249	149	0.629919	1	0.901,0.746,0.874	0.919,0.833,0.847	-0.026
1391	ENSG00000091640	SPAG7	chr17	-	4960021	4960190	4960021	4960111	4960458	4960547	1391	2,3,1	3,4,0	4,0,0	0,0,1	228	149	1	1	0.303,0.329,1.0	1.0,NA,0.0	0.044
1393	ENSG00000141503	MINK1	chr17	+	4881113	4881257	4881131	4881257	4880983	4881040	1393	4,0,0	88,46,101	0,0,0	58,87,89	167	149	1	1	0.039,0.0,0.0	0.0,0.0,0.0	0.013
1394	ENSG00000141503	MINK1	chr17	+	4890221	4890735	4890516	4890735	4889646	4889763	1394	3,0,3	68,20,33	3,2,1	46,44,31	298	149	0.980074	1	0.022,0.0,0.043	0.032,0.022,0.016	-0.002
1395	ENSG00000141503	MINK1	chr17	+	4891455	4891716	4891515	4891716	4890950	4891124	1395	56,28,43	5,1,2	59,59,54	6,3,15	209	149	0.034675	0.390451	0.889,0.952,0.939	0.875,0.933,0.72	0.084
1397	ENSG00000142507	PSMB6	chr17	+	4797681	4797811	4797716	4797811	4797437	4797569	1397	591,329,475	0,2,0	371,381,425	0,0,0	184	149	1	1	1.0,0.993,1.0	1.0,1.0,1.0	-0.002
1400	ENSG00000132382	MYBBP1A	chr17	-	4545845	4545942	4545845	4545932	4547957	4548057	1400	78,51,47	0,0,0	29,28,42	0,0,2	159	149	1	1	1.0,1.0,1.0	1.0,1.0,0.952	0.016
1401	ENSG00000185722	ANKFY1	chr17	-	4182180	4182352	4182180	4182349	4183397	4183551	1401	5,5,10	31,13,28	9,9,9	21,26,35	152	149	0.582736	1	0.137,0.274,0.259	0.296,0.253,0.201	-0.027
1402	ENSG00000083454	P2RX5	chr17	-	3688625	3688759	3688625	3688676	3689491	3689630	1402	55,38,63	0,0,1	27,35,46	0,1,0	232	149	1	1	1.0,1.0,0.976	1.0,0.957,1.0	0.006
1403	ENSG00000083454	P2RX5	chr17	-	3689491	3689630	3689491	3689627	3690069	3690150	1403	29,24,21	26,13,6	16,16,17	4,5,2	152	149	0.0130168	0.218303	0.522,0.644,0.774	0.797,0.758,0.893	-0.169
1405	ENSG00000130307	USHBP1	chr19	-	17258211	17258701	17258211	17258385	17259288	17259429	1405	0,0,0	1,0,0	1,0,0	0,0,0	298	149	1	1	0.0,NA,NA	1.0,NA,NA	-1
1410	ENSG00000132361	CLUH	chr17	-	2696433	2696538	2696433	2696535	2696718	2696942	1410	75,30,50	33,27,20	33,36,52	26,16,21	152	149	0.941806	1	0.69,0.521,0.71	0.554,0.688,0.708	-0.01
1411	ENSG00000132361	CLUH	chr17	-	2700677	2700825	2700677	2700782	2701139	2701265	1411	224,120,147	0,1,1	90,96,133	0,0,0	192	149	1	1	1.0,0.989,0.991	1.0,1.0,1.0	-0.007
1413	ENSG00000108963	DPH1	chr17	+	2035969	2036686	2036528	2036686	2033778	2033842	1413	36,21,49	0,4,0	25,24,45	1,0,1	298	149	0.32955	1	1.0,0.724,1.0	0.926,1.0,0.957	-0.053
1415	ENSG00000105053	VRK3	chr19	-	50009235	50009385	50009235	50009289	50016023	50016163	1415	73,43,51	0,0,0	111,76,124	1,2,0	245	149	1	1	1.0,1.0,1.0	0.985,0.959,1.0	0.019
1417	ENSG00000167699	GLOD4	chr17	-	770043	770224	770043	770157	770420	770507	1417	1,1,0	283,168,204	0,2,1	172,165,209	216	149	1	1	0.002,0.004,0.0	0.0,0.008,0.003	-0.002
1418	ENSG00000140995	DEF8	chr16	+	89949416	89949513	89949419	89949513	89948754	89948814	1418	17,6,11	2,8,3	10,4,17	3,4,7	152	149	0.735383	1	0.893,0.424,0.782	0.766,0.495,0.704	0.045
1419	ENSG00000140995	DEF8	chr16	+	89949416	89949638	89949564	89949638	89948774	89948814	1419	18,8,11	1,0,0	13,5,19	0,6,0	297	149	0.0269577	0.340563	0.9,1.0,1.0	1.0,0.295,1.0	0.202
1420	ENSG00000140995	DEF8	chr16	+	89952557	89952682	89952561	89952682	89949416	89949513	1420	0,2,0	0,0,0	2,2,0	2,0,0	153	149	1	1	NA,1.0,NA	0.493,1.0,NA	0.254
1421	ENSG00000140995	DEF8	chr16	+	89957472	89957660	89957510	89957660	89955168	89955266	1421	1,0,0	87,57,68	2,1,0	69,71,87	187	149	1	1	0.009,0.0,0.0	0.023,0.011,0.0	-0.008
1423	ENSG00000140995	DEF8	chr16	+	89957472	89957660	89957540	89957660	89955168	89955266	1423	31,14,26	4,1,0	24,20,26	0,2,0	217	149	0.0969664	0.696587	0.842,0.906,1.0	1.0,0.873,1.0	-0.042
1425	ENSG00000140995	DEF8	chr16	+	89957510	89957660	89957540	89957660	89955168	89955266	1425	117,71,94	4,1,0	91,90,113	0,2,0	179	149	0.525431	1	0.961,0.983,1.0	1.0,0.974,1.0	-0.01
1426	ENSG00000140995	DEF8	chr16	+	89957537	89957660	89957540	89957660	89955168	89955266	1426	3,0,3	4,1,0	1,0,2	0,2,0	152	149	0.373824	1	0.424,0.0,1.0	1.0,0.0,1.0	-0.192
1427	ENSG00000140995	DEF8	chr16	+	89964169	89964310	89964220	89964310	89963362	89963443	1427	6,10,11	7,4,3	21,30,28	7,1,3	200	149	0.0141064	0.229987	0.39,0.651,0.732	0.691,0.957,0.874	-0.25
1428	ENSG00000141002	TCF25	chr16	+	89895037	89895137	89895082	89895137	89892192	89892275	1428	30,19,25	4,0,0	15,22,22	0,1,0	194	149	0.555641	1	0.852,1.0,1.0	1.0,0.944,1.0	-0.031
1429	ENSG00000141002	TCF25	chr16	+	89895037	89895137	89895082	89895137	89893727	89893858	1429	97,89,68	4,6,2	81,92,88	5,9,2	194	149	0.477442	1	0.949,0.919,0.963	0.926,0.887,0.971	0.016
1430	ENSG00000158805	ZNF276	chr16	+	89723259	89723709	89723278	89723709	89723136	89723183	1430	14,6,12	1,1,0	17,11,8	2,1,4	168	149	0.00584999	0.146622	0.925,0.842,1.0	0.883,0.907,0.639	0.113
1431	ENSG00000185324	CDK10	chr16	+	89694568	89694788	89694664	89694788	89694172	89694232	1431	16,12,4	45,27,45	3,9,6	36,30,50	245	149	0.0847481	0.643606	0.178,0.213,0.051	0.048,0.154,0.068	0.057
1432	ENSG00000185324	CDK10	chr16	+	89695594	89696354	89695728	89696354	89695292	89695345	1432	155,55,108	16,3,4	94,107,96	6,5,11	283	149	0.819099	1	0.836,0.906,0.934	0.892,0.918,0.821	0.015
1433	ENSG00000167526	RPL13	chr16	+	89561226	89561751	89561577	89561751	89560939	89561063	1433	6703,4290,5882	0,0,2	4995,5119,6585	0,0,0	298	149	1	1	1.0,1.0,0.999	1.0,1.0,1.0	0
1434	ENSG00000167526	RPL13	chr16	+	89561226	89561751	89561595	89561751	89560939	89561063	1434	7427,4700,6520	77,68,74	5520,5666,7327	71,79,79	298	149	0.727788	1	0.98,0.972,0.978	0.975,0.973,0.979	0.001
1435	ENSG00000167526	RPL13	chr16	+	89561577	89561751	89561595	89561751	89560939	89561063	1435	727,413,647	77,68,74	525,549,745	71,79,79	167	149	0.877822	1	0.894,0.844,0.886	0.868,0.861,0.894	0
1436	ENSG00000167526	RPL13	chr16	+	89561577	89561751	89561595	89561751	89561226	89561368	1436	4569,2652,4001	2,0,0	3412,3456,4531	0,0,0	167	149	1	1	1.0,1.0,1.0	1.0,1.0,1.0	0
1437	ENSG00000197912	SPG7	chr16	+	89523482	89524247	89524005	89524247	89512947	89513037	1437	0,6,1	72,59,41	3,5,2	57,58,35	298	149	0.281729	1	0.0,0.048,0.012	0.026,0.041,0.028	-0.012
1438	ENSG00000197912	SPG7	chr16	+	89529476	89530808	89530682	89530808	89512947	89513037	1438	3,2,1	0,0,0	2,2,0	1,1,2	298	149	0.000143843	0.01349	1.0,1.0,1.0	0.5,0.5,0.0	0.667
1439	ENSG00000197912	SPG7	chr16	+	89528631	89529524	89529134	89529524	89526328	89526468	1439	1,0,1	1,0,0	0,4,0	0,0,0	298	149	1	1	0.333,NA,1.0	NA,1.0,NA	-0.334
1440	ENSG00000197912	SPG7	chr16	+	89528631	89529579	89529476	89529579	89526328	89526468	1440	7,3,4	71,63,46	1,4,1	82,75,96	298	149	0.0104314	0.201604	0.047,0.023,0.042	0.006,0.026,0.005	0.025
1441	ENSG00000197912	SPG7	chr16	+	89529476	89530808	89530682	89530808	89526328	89526468	1441	73,65,47	1,1,3	84,77,96	4,0,1	298	149	0.739613	1	0.973,0.97,0.887	0.913,1.0,0.98	-0.021
1443	ENSG00000197912	SPG7	chr16	+	89531903	89532066	89531924	89532066	89530682	89530808	1443	82,44,58	0,0,2	54,48,79	1,0,0	170	149	1	1	1.0,1.0,0.962	0.979,1.0,1.0	-0.006
1445	ENSG00000197912	SPG7	chr16	+	89545871	89546181	89546131	89546181	89544647	89544772	1445	0,2,3	0,0,0	2,3,0	0,1,0	298	149	1	1	NA,1.0,1.0	1.0,0.6,NA	0.2
1446	ENSG00000197912	SPG7	chr16	+	89545871	89546760	89546657	89546760	89544647	89544772	1446	0,1,6	57,27,40	2,1,0	40,41,67	298	149	0.488386	1	0.0,0.018,0.07	0.024,0.012,0.0	0.017
1448	ENSG00000197912	SPG7	chr16	+	89548979	89549336	89549080	89549336	89548002	89548113	1448	6,4,0	1,0,0	6,6,3	0,0,0	250	149	1	1	0.781,1.0,NA	1.0,1.0,1.0	-0.109
1449	ENSG00000197912	SPG7	chr16	+	89552851	89553135	89552978	89553135	89550493	89550609	1449	0,1,1	76,37,54	5,1,0	57,52,72	276	149	0.603024	1	0.0,0.014,0.01	0.045,0.01,0.0	-0.01
1457	ENSG00000101624	CEP76	chr18	-	12698978	12699203	12698978	12699165	12699829	12699900	1457	59,33,44	7,15,6	25,34,45	5,3,5	187	149	0.153094	0.864845	0.87,0.637,0.854	0.799,0.9,0.878	-0.072
1458	ENSG00000101624	CEP76	chr18	-	12699829	12699905	12699829	12699900	12700957	12701113	1458	61,33,35	0,0,1	25,37,36	0,0,2	154	149	1	1	1.0,1.0,0.971	1.0,1.0,0.946	0.008
1459	ENSG00000167522	ANKRD11	chr16	-	89291680	89291799	89291680	89291777	89305205	89305344	1459	9,4,11	10,11,11	6,5,7	3,8,5	171	149	0.370947	1	0.44,0.241,0.466	0.635,0.353,0.55	-0.13
1460	ENSG00000167522	ANKRD11	chr16	-	89316932	89317078	89316932	89317075	89361494	89361677	1460	0,1,0	1,0,0	5,1,2	0,0,1	152	149	1	1	0.0,1.0,NA	1.0,1.0,0.662	-0.387
1461	ENSG00000167522	ANKRD11	chr16	-	89316932	89317078	89316932	89317075	89372971	89373134	1461	0,0,0	0,1,1	5,1,3	0,0,0	152	149	1	1	NA,0.0,0.0	1.0,1.0,1.0	-1
1462	ENSG00000167522	ANKRD11	chr16	-	89316932	89317078	89316932	89317075	89418283	89418368	1462	57,39,44	38,18,42	54,34,63	15,25,34	152	149	0.21579	1	0.595,0.68,0.507	0.779,0.571,0.645	-0.071
1463	ENSG00000170100	ZNF778	chr16	+	89220996	89221152	89221003	89221152	89217709	89217910	1463	0,2,7	0,0,0	0,1,3	3,0,0	156	149	1	1	NA,1.0,1.0	0.0,1.0,1.0	0.333
1464	ENSG00000174177	CTU2	chr16	+	88712060	88712383	88712273	88712383	88711634	88711695	1464	0,0,3	50,20,20	1,2,0	33,32,33	298	149	1	1	0.0,0.0,0.07	0.015,0.03,0.0	0.008
1466	ENSG00000167508	MVD	chr16	-	88656104	88656561	88656104	88656304	88657435	88657582	1466	2,2,0	80,46,40	2,1,0	46,56,61	298	149	1	1	0.012,0.021,0.0	0.021,0.009,0.0	0.001
1467	ENSG00000172530	BANP	chr16	+	87984059	87984259	87984083	87984259	87981035	87981127	1467	29,24,25	1,0,0	29,16,30	0,0,0	173	149	1	1	0.962,1.0,1.0	1.0,1.0,1.0	-0.013
1468	ENSG00000172530	BANP	chr16	+	88035322	88035394	88035331	88035394	88033108	88033245	1468	18,7,17	7,5,2	12,13,7	4,3,8	158	149	0.550425	1	0.708,0.569,0.889	0.739,0.803,0.452	0.057
1469	ENSG00000103248	MTHFSD	chr16	-	86554644	86554751	86554644	86554748	86555168	86555203	1469	13,13,6	15,5,3	6,12,9	4,10,17	152	149	0.272499	1	0.459,0.718,0.662	0.595,0.541,0.342	0.12
1474	ENSG00000103194	USP10	chr16	+	84733434	84733503	84733447	84733503	84733052	84733105	1474	51,42,29	0,0,1	5,23,33	0,0,0	162	149	1	1	1.0,1.0,0.964	1.0,1.0,1.0	-0.012
1477	ENSG00000125814	NAPB	chr20	-	23397071	23397200	23397071	23397188	23402992	23403072	1477	0,0,0	7,4,3	0,1,0	6,9,4	161	149	1	1	0.0,0.0,0.0	0.0,0.093,0.0	-0.031
1480	ENSG00000140905	GCSH	chr16	-	81084462	81084594	81084462	81084534	81087600	81087664	1480	509,300,399	0,0,2	252,244,361	0,0,0	209	149	1	1	1.0,1.0,0.993	1.0,1.0,1.0	-0.002
1489	ENSG00000176715	ACSF3	chr16	+	89145213	89145401	89145266	89145401	89133135	89133262	1489	28,11,14	32,31,23	9,7,12	35,55,33	202	149	0.0016911	0.0698121	0.392,0.207,0.31	0.159,0.086,0.211	0.151
1490	ENSG00000103111	MON1B	chr16	+	77193436	77193777	77193450	77193777	77191475	77191633	1490	0,0,0	85,52,67	1,0,0	57,62,68	163	149	1	1	0.0,0.0,0.0	0.016,0.0,0.0	-0.005
1491	ENSG00000123154	WDR83	chr19	+	12670518	12670611	12670562	12670611	12670179	12670285	1491	0,1,1	21,10,23	1,0,1	29,19,20	193	149	1	1	0.0,0.072,0.032	0.026,0.0,0.037	0.014
1492	ENSG00000123154	WDR83	chr19	+	12670694	12670821	12670710	12670821	12670562	12670611	1492	27,19,30	0,1,2	24,23,31	1,0,0	165	149	0.632683	1	1.0,0.945,0.931	0.956,1.0,1.0	-0.027
1493	ENSG00000205084	TMEM231	chr16	-	75545825	75546077	75545825	75545954	75555803	75555973	1493	1,1,2	2,5,7	2,0,0	3,3,4	272	149	0.170606	0.919416	0.215,0.099,0.135	0.268,0.0,0.0	0.06
1496	ENSG00000123815	COQ8B	chr19	-	40714066	40714153	40714066	40714133	40714277	40714397	1496	1,0,0	25,13,16	0,0,0	25,34,23	169	149	1	1	0.034,0.0,0.0	0.0,0.0,0.0	0.011
1497	ENSG00000130304	SLC27A1	chr19	+	17487099	17487335	17487173	17487335	17486562	17486957	1497	0,1,1	8,8,2	0,0,0	13,15,6	223	149	1	1	0.0,0.077,0.25	0.0,0.0,0.0	0.109
1502	ENSG00000182149	IST1	chr16	+	71924768	71924817	71924772	71924817	71922473	71922680	1502	15,20,20	0,1,0	15,17,24	0,0,0	153	149	1	1	1.0,0.951,1.0	1.0,1.0,1.0	-0.016
1503	ENSG00000182149	IST1	chr16	+	71924768	71924817	71924772	71924817	71923287	71923380	1503	147,96,126	4,4,3	144,138,158	7,8,3	153	149	0.324954	1	0.973,0.959,0.976	0.952,0.944,0.981	0.01
1504	ENSG00000166747	AP1G1	chr16	-	71789278	71789482	71789278	71789480	71808014	71808150	1504	10,5,18	0,2,0	14,3,9	0,1,3	151	149	0.252492	1	1.0,0.712,1.0	1.0,0.747,0.747	0.073
1505	ENSG00000261611	AC010547.4	chr16	-	71454041	71454218	71454041	71454168	71456071	71456121	1505	8,0,3	2,4,1	4,2,9	1,2,0	199	149	0.0261704	0.336729	0.75,0.0,0.692	0.75,0.428,1.0	-0.245
1506	ENSG00000261611	AC010547.4	chr16	-	71454041	71454218	71454041	71454168	71456763	71456828	1506	3,4,3	0,1,2	4,3,10	0,2,1	199	149	0.49246	1	1.0,0.75,0.529	1.0,0.529,0.882	-0.044
1508	ENSG00000167377	ZNF23	chr16	-	71447596	71449885	71447596	71449882	71453242	71453350	1508	13,11,9	1,0,0	13,19,17	0,0,1	152	149	1	1	0.927,1.0,1.0	1.0,1.0,0.943	-0.005
1509	ENSG00000103043	VAC14	chr16	-	70697138	70697257	70697138	70697173	70698636	70698811	1509	75,41,72	4,0,0	56,66,91	1,3,1	233	149	0.650391	1	0.923,1.0,1.0	0.973,0.934,0.983	0.011
1510	ENSG00000103051	COG4	chr16	-	70496265	70496431	70496265	70496379	70497220	70497387	1510	110,88,103	6,3,2	122,93,125	3,1,0	201	149	0.0154008	0.242497	0.931,0.956,0.974	0.968,0.986,1.0	-0.031
1512	ENSG00000157353	FCSK	chr16	+	70471181	70471352	70471197	70471352	70470970	70471072	1512	0,3,3	0,0,0	2,2,8	1,0,0	165	149	1	1	NA,1.0,1.0	0.644,1.0,1.0	0.119
1514	ENSG00000157353	FCSK	chr16	+	70474527	70474694	70474625	70474694	70474128	70474339	1514	6,4,1	2,2,2	5,7,5	1,5,1	247	149	0.550775	1	0.644,0.547,0.232	0.751,0.458,0.751	-0.179
1515	ENSG00000157353	FCSK	chr16	+	70478796	70479403	70479179	70479403	70478550	70478650	1515	2,1,3	6,4,5	0,2,1	1,2,5	298	149	0.153734	0.86694	0.143,0.111,0.231	0.0,0.333,0.091	0.02
1518	ENSG00000168872	DDX19A	chr16	+	70365932	70366262	70366084	70366262	70365016	70365131	1518	2,0,2	103,54,60	0,0,0	68,63,71	298	149	1	1	0.01,0.0,0.016	0.0,0.0,0.0	0.009
1519	ENSG00000090861	AARS1	chr16	-	70255727	70258217	70255727	70255836	70258979	70259186	1519	182,120,173	2,0,3	136,128,125	2,1,0	298	149	0.521232	1	0.978,1.0,0.966	0.971,0.985,1.0	-0.004
1522	ENSG00000090861	AARS1	chr16	-	70261043	70261157	70261043	70261150	70264957	70265102	1522	15,17,8	0,0,1	8,9,12	0,0,0	156	149	1	1	1.0,1.0,0.884	1.0,1.0,1.0	-0.039
1523	ENSG00000090861	AARS1	chr16	-	70262345	70262524	70262345	70262484	70264957	70265102	1523	194,145,166	0,0,0	176,141,194	1,1,2	189	149	1	1	1.0,1.0,1.0	0.993,0.991,0.987	0.01
1525	ENSG00000090861	AARS1	chr16	-	70269617	70269834	70269617	70269763	70270195	70270340	1525	0,1,0	161,119,151	0,0,0	122,150,139	220	149	1	1	0.0,0.006,0.0	0.0,0.0,0.0	0.002
1527	ENSG00000090857	PDPR	chr16	+	70142470	70142686	70142552	70142686	70142233	70142389	1527	3,0,0	24,10,13	1,2,12	16,13,23	231	149	0.00108948	0.0535593	0.075,0.0,0.0	0.039,0.09,0.252	-0.102
1528	ENSG00000226232	NPIPB14P	chr16	-	69982349	69982545	69982349	69982494	69982657	69982757	1528	4,1,4	9,12,15	2,2,0	14,16,20	200	149	0.0338427	0.386431	0.249,0.058,0.166	0.096,0.085,0.0	0.097
1529	ENSG00000102908	NFAT5	chr16	+	69684886	69684970	69684889	69684970	69677202	69677335	1529	8,10,11	6,2,8	14,14,20	5,14,7	152	149	0.96136	1	0.567,0.831,0.574	0.733,0.495,0.737	0.002
1531	ENSG00000132600	PRMT7	chr16	+	68353394	68353566	68353491	68353566	68352247	68352409	1531	3,2,0	21,11,29	4,6,2	27,19,26	246	149	0.0803675	0.618359	0.08,0.099,0.0	0.082,0.161,0.045	-0.036
1533	ENSG00000103066	PLA2G15	chr16	+	68255705	68255990	68255890	68255990	68255281	68255380	1533	11,4,10	1,1,3	5,3,11	0,1,2	298	149	0.19051	0.982293	0.846,0.667,0.625	1.0,0.6,0.733	-0.065
1534	ENSG00000103066	PLA2G15	chr16	+	68255765	68255990	68255890	68255990	68255281	68255380	1534	22,11,16	1,1,3	26,9,27	0,1,2	274	149	0.132643	0.811076	0.923,0.857,0.744	1.0,0.83,0.88	-0.062
1539	ENSG00000102977	ACD	chr16	-	67657985	67658362	67657985	67658028	67658554	67658641	1539	85,29,75	2,0,0	68,69,61	1,2,0	298	149	0.650825	1	0.955,1.0,1.0	0.971,0.945,1.0	0.013
1540	ENSG00000102974	CTCF	chr16	+	67637687	67639162	67637693	67639162	67636689	67636851	1540	281,192,181	22,12,5	228,183,271	17,22,26	155	149	0.0258377	0.334798	0.925,0.939,0.972	0.928,0.889,0.909	0.037
1543	ENSG00000039523	RIPOR1	chr16	+	67539845	67539899	67539849	67539899	67539727	67539751	1543	48,31,41	1,1,1	25,39,28	2,5,2	153	149	0.00615821	0.150794	0.979,0.968,0.976	0.924,0.884,0.932	0.061
1544	ENSG00000039523	RIPOR1	chr16	+	67540551	67540704	67540578	67540704	67540457	67540501	1544	0,0,3	45,36,36	2,2,0	33,33,58	176	149	1	1	0.0,0.0,0.066	0.049,0.049,0.0	-0.011
1545	ENSG00000039523	RIPOR1	chr16	+	67543347	67543469	67543350	67543469	67541866	67543264	1545	27,16,22	3,3,4	34,18,22	1,5,2	152	149	0.538383	1	0.898,0.839,0.844	0.971,0.779,0.915	-0.028
1547	ENSG00000159720	ATP6V0D1	chr16	-	67438970	67439147	67438970	67439095	67439273	67439351	1547	161,96,103	1,0,0	150,126,196	2,0,0	201	149	1	1	0.992,1.0,1.0	0.982,1.0,1.0	0.003
1552	ENSG00000135723	FHOD1	chr16	-	67231636	67231838	67231636	67231819	67232038	67232194	1552	2,0,0	17,9,22	0,0,0	19,12,13	168	149	1	1	0.094,0.0,0.0	0.0,0.0,0.0	0.031
1555	ENSG00000125122	LRRC29	chr16	-	67210047	67210348	67210047	67210322	67223825	67223927	1555	2,0,0	0,1,0	0,0,0	0,0,1	175	149	1	1	1.0,0.0,NA	NA,NA,0.0	0.5
1563	ENSG00000140939	NOL3	chr16	+	67173861	67174046	67174007	67174046	67171151	67171457	1563	32,21,27	0,0,1	6,13,17	2,0,0	295	149	1	1	1.0,1.0,0.932	0.602,1.0,1.0	0.11
1567	ENSG00000102878	HSF4	chr16	+	67167719	67167947	67167823	67167947	67167474	67167599	1567	2,2,1	6,1,1	0,1,3	2,3,1	253	149	0.600058	1	0.164,0.541,0.371	0.0,0.164,0.639	0.091
1568	ENSG00000102878	HSF4	chr16	+	67169630	67169941	67169635	67169941	67169278	67169348	1568	3,2,4	1,0,0	4,1,2	0,0,0	154	149	1	1	0.744,1.0,1.0	1.0,1.0,1.0	-0.085
1572	ENSG00000159593	NAE1	chr16	-	66805776	66805862	66805776	66805826	66805911	66806026	1572	1,4,0	267,167,234	3,1,3	219,199,293	185	149	1	1	0.003,0.019,0.0	0.011,0.004,0.008	0
1573	ENSG00000159593	NAE1	chr16	-	66823226	66823306	66823226	66823262	66823528	66823600	1573	377,284,307	0,0,0	286,341,403	0,3,2	193	149	1	1	1.0,1.0,1.0	1.0,0.989,0.994	0.006
1574	ENSG00000140931	CMTM3	chr16	+	66609758	66610003	66609882	66610003	66609434	66609530	1574	3,1,10	86,70,86	2,1,1	99,87,105	273	149	0.0151573	0.24008	0.019,0.008,0.06	0.011,0.006,0.005	0.022
1579	ENSG00000254788	CKLF-CMTM1	chr16	+	66563071	66563217	66563121	66563217	66558189	66558348	1579	1,0,1	58,45,52	1,1,0	45,32,65	199	149	1	1	0.013,0.0,0.014	0.016,0.023,0.0	-0.004
1580	ENSG00000166548	TK2	chr16	-	66513730	66513862	66513730	66513811	66517135	66517215	1580	3,0,0	24,18,15	0,0,0	17,13,25	200	149	0.761629	1	0.085,0.0,0.0	0.0,0.0,0.0	0.028
1584	ENSG00000103042	SLC38A7	chr16	-	58683954	58684178	58683954	58684083	58684716	58684770	1584	22,36,30	1,4,0	18,22,28	0,2,1	244	149	0.363419	1	0.931,0.846,1.0	1.0,0.87,0.945	-0.013
1587	ENSG00000103034	NDRG4	chr16	+	58503705	58503903	58503797	58503903	58494963	58495008	1587	2,1,0	0,0,0	2,1,1	1,0,2	241	149	1	1	1.0,1.0,NA	0.553,1.0,0.236	0.404
1588	ENSG00000103034	NDRG4	chr16	+	58503743	58503903	58503797	58503903	58494963	58495008	1588	2,1,0	0,0,0	1,1,1	1,0,2	203	149	1	1	1.0,1.0,NA	0.423,1.0,0.268	0.436
1589	ENSG00000103034	NDRG4	chr16	+	58503705	58503903	58503797	58503903	58500142	58500269	1589	2,1,0	17,11,20	2,1,1	19,18,34	241	149	1	1	0.068,0.053,0.0	0.061,0.033,0.018	0.003
1590	ENSG00000103034	NDRG4	chr16	+	58503705	58503903	58503797	58503903	58500987	58501077	1590	2,1,0	11,4,6	2,1,1	12,5,9	241	149	0.376077	1	0.101,0.134,0.0	0.093,0.11,0.064	-0.011
1592	ENSG00000103034	NDRG4	chr16	+	58506911	58507015	58506914	58507015	58506557	58506614	1592	35,15,29	0,0,2	31,37,36	2,0,0	152	149	1	1	1.0,1.0,0.934	0.938,1.0,1.0	-0.001
1593	ENSG00000140854	KATNB1	chr16	+	57755789	57755917	57755840	57755917	57755344	57755494	1593	2,11,13	19,17,37	7,12,4	19,23,23	200	149	0.941059	1	0.073,0.325,0.207	0.215,0.28,0.115	-0.002
1594	ENSG00000205336	ADGRG1	chr16	+	57641586	57641708	57641590	57641708	57620045	57620136	1594	4,7,5	74,57,65	10,12,21	71,57,71	153	149	0.000871715	0.046209	0.05,0.107,0.07	0.121,0.17,0.224	-0.096
1595	ENSG00000205336	ADGRG1	chr16	+	57641586	57641708	57641590	57641708	57621349	57621395	1595	0,0,0	1,3,0	0,2,0	0,0,1	153	149	1	1	0.0,0.0,NA	NA,1.0,0.0	-0.5
1596	ENSG00000205336	ADGRG1	chr16	+	57641586	57641708	57641590	57641708	57628689	57628802	1596	4,3,0	1,9,1	1,1,0	1,1,0	153	149	1	1	0.796,0.245,0.0	0.493,0.493,NA	-0.146
1597	ENSG00000205336	ADGRG1	chr16	+	57651184	57651474	57651199	57651474	57650252	57650351	1597	10,5,4	225,134,198	10,7,6	246,242,261	164	149	0.86845	1	0.039,0.033,0.018	0.036,0.026,0.02	0.003
1598	ENSG00000205336	ADGRG1	chr16	+	57651184	57651622	57651242	57651622	57650252	57650351	1598	82,35,61	8,2,4	87,71,99	6,6,6	207	149	0.919172	1	0.881,0.926,0.917	0.913,0.895,0.922	-0.002
1599	ENSG00000205336	ADGRG1	chr16	+	57651184	57651622	57651355	57651622	57650252	57650351	1599	238,151,216	6,2,2	203,230,295	4,2,4	298	149	0.740845	1	0.952,0.974,0.982	0.962,0.983,0.974	-0.004
1601	ENSG00000205336	ADGRG1	chr16	+	57651199	57651457	57651242	57651457	57650252	57650351	1601	297,164,255	8,2,4	323,306,354	6,6,6	192	149	0.927711	1	0.966,0.985,0.98	0.977,0.975,0.979	0
1602	ENSG00000205336	ADGRG1	chr16	+	57651199	57651622	57651355	57651622	57650252	57650351	1602	457,281,410	6,2,2	440,467,551	4,2,4	298	149	0.67314	1	0.974,0.986,0.99	0.982,0.992,0.986	-0.003
1604	ENSG00000205336	ADGRG1	chr16	+	57651242	57651622	57651355	57651622	57650252	57650351	1604	183,123,170	6,2,2	132,185,226	4,2,4	262	149	0.825044	1	0.945,0.972,0.98	0.949,0.981,0.97	-0.001
1607	ENSG00000205336	ADGRG1	chr16	+	57659394	57659681	57659412	57659681	57657372	57657491	1607	68,39,42	134,97,148	63,63,80	112,135,156	167	149	0.0973549	0.696628	0.312,0.264,0.202	0.334,0.294,0.314	-0.055
1609	ENSG00000125170	DOK4	chr16	-	57479441	57479688	57479441	57479685	57480294	57480377	1609	0,0,1	0,0,0	0,0,1	1,0,0	152	149	1	1	NA,NA,1.0	0.0,NA,1.0	0.5
1610	ENSG00000125170	DOK4	chr16	-	57479441	57479688	57479441	57479685	57486304	57486493	1610	6,7,8	3,0,0	2,6,9	0,1,1	152	149	1	1	0.662,1.0,1.0	1.0,0.855,0.898	-0.03
1611	ENSG00000005194	CIAPIN1	chr16	-	57439181	57439334	57439181	57439295	57440771	57440983	1611	180,87,171	21,10,23	93,112,195	27,9,24	188	149	0.413413	1	0.872,0.873,0.855	0.732,0.908,0.866	0.031
1612	ENSG00000005194	CIAPIN1	chr16	-	57440771	57441010	57440771	57440959	57447341	57447377	1612	16,10,15	15,7,4	5,12,11	1,5,7	200	149	0.503854	1	0.443,0.516,0.736	0.788,0.641,0.539	-0.091
1615	ENSG00000051108	HERPUD1	chr16	+	56935400	56935475	56935403	56935475	56935234	56935312	1615	69,25,47	5,4,0	41,46,62	3,1,1	152	149	0.211548	1	0.931,0.86,1.0	0.931,0.978,0.984	-0.034
1618	ENSG00000125124	BBS2	chr16	-	56498436	56498696	56498436	56498568	56499777	56499907	1618	5,0,7	14,22,20	2,4,10	8,23,22	277	149	0.414274	1	0.161,0.0,0.158	0.119,0.086,0.196	-0.027
1619	ENSG00000087263	OGFOD1	chr16	+	56458512	56458594	56458547	56458594	56453262	56453408	1619	0,0,0	90,53,78	0,0,1	71,62,86	184	149	1	1	0.0,0.0,0.0	0.0,0.0,0.009	-0.003
1622	ENSG00000245694	CRNDE	chr16	-	54920297	54920338	54920297	54920327	54923584	54923650	1622	0,0,0	0,1,0	1,1,4	2,7,2	160	149	1	1	NA,0.0,NA	0.318,0.117,0.651	-0.362
1623	ENSG00000245694	CRNDE	chr16	-	54920297	54920410	54920297	54920327	54923584	54923650	1623	3,1,6	0,1,0	29,29,38	2,7,2	232	149	0.00450268	0.127181	1.0,0.391,1.0	0.903,0.727,0.924	-0.054
1624	ENSG00000245694	CRNDE	chr16	-	54920297	54920410	54920297	54920338	54923584	54923650	1624	3,1,6	0,0,0	29,28,37	1,0,3	221	149	0.725254	1	1.0,1.0,1.0	0.951,1.0,0.893	0.052
1630	ENSG00000121274	TENT4B	chr16	+	50225097	50225285	50225238	50225285	50224890	50224994	1630	50,28,47	4,1,6	33,19,39	0,1,3	290	149	0.0646376	0.554117	0.865,0.935,0.801	1.0,0.907,0.87	-0.059
1631	ENSG00000102910	LONP2	chr16	+	48296014	48296165	48296084	48296165	48277337	48277479	1631	92,57,63	0,0,0	80,61,81	0,0,1	219	149	1	1	1.0,1.0,1.0	1.0,1.0,0.982	0.006
1634	ENSG00000129636	ITFG1	chr16	-	47158872	47158990	47158872	47158934	47161749	47161832	1634	85,72,69	0,0,0	62,62,61	0,1,0	205	149	1	1	1.0,1.0,1.0	1.0,0.978,1.0	0.007
1635	ENSG00000129636	ITFG1	chr16	-	47162539	47162664	47162539	47162601	47218867	47218946	1635	111,69,83	3,6,0	70,75,79	0,0,2	212	149	0.0222173	0.306203	0.963,0.89,1.0	1.0,1.0,0.965	-0.037
1636	ENSG00000069345	DNAJA2	chr16	-	46971348	46971659	46971348	46971572	46971895	46971955	1636	0,0,1	237,145,204	0,0,0	143,142,198	236	149	1	1	0.0,0.0,0.003	0.0,0.0,0.0	0.001
1638	ENSG00000068903	SIRT2	chr19	-	38893818	38893971	38893818	38893867	38898378	38898425	1638	2,5,0	8,10,22	0,2,2	25,29,38	253	149	0.0554355	0.506477	0.128,0.227,0.0	0.0,0.039,0.03	0.095
1644	ENSG00000131797	CLUHP3	chr16	+	31704154	31704390	31704219	31704390	31703167	31703363	1644	0,0,0	2,0,0	1,1,0	2,1,3	214	149	1	1	0.0,NA,NA	0.258,0.41,0.0	-0.223
1647	ENSG00000089280	FUS	chr16	+	31183857	31184002	31183860	31184002	31182512	31182664	1647	818,503,634	331,189,314	580,588,705	270,278,340	152	149	0.275118	1	0.708,0.723,0.664	0.678,0.675,0.67	0.024
1648	ENSG00000089280	FUS	chr16	+	31184938	31188357	31188324	31188357	31182512	31182664	1648	30,33,14	0,0,0	43,26,46	4,0,0	298	149	0.543375	1	1.0,1.0,1.0	0.843,1.0,1.0	0.052
1649	ENSG00000089280	FUS	chr16	+	31184938	31188357	31188324	31188357	31184208	31184396	1649	248,188,211	0,0,0	238,180,265	0,2,0	298	149	1	1	1.0,1.0,1.0	1.0,0.978,1.0	0.007
1650	ENSG00000089280	FUS	chr16	+	31189119	31189226	31189122	31189226	31188324	31188357	1650	21,18,15	2408,1490,1797	19,12,16	1656,1633,2076	152	149	1	1	0.008,0.012,0.008	0.011,0.007,0.007	0.001
1651	ENSG00000099377	HSD3B7	chr16	+	30985459	30985824	30985652	30985824	30985206	30985297	1651	1,0,0	0,0,0	0,0,0	0,1,1	298	149	1	1	1.0,NA,NA	NA,0.0,0.0	1
1654	ENSG00000196118	CCDC189	chr16	-	30759341	30759557	30759341	30759458	30759653	30759724	1654	4,1,1	4,2,0	3,0,3	2,1,4	248	149	0.926224	1	0.375,0.231,1.0	0.474,0.0,0.311	0.274
1655	ENSG00000196118	CCDC189	chr16	-	30759653	30759809	30759653	30759724	30760283	30760668	1655	1,0,1	3,1,0	3,1,0	2,5,4	234	149	0.331309	1	0.175,0.0,1.0	0.489,0.113,0.0	0.191
1656	ENSG00000169951	ZNF764	chr16	-	30553763	30556110	30553763	30556107	30557732	30557846	1656	4,5,3	11,9,12	11,5,3	12,19,14	152	149	0.840453	1	0.263,0.353,0.197	0.473,0.205,0.174	-0.013
1659	ENSG00000160014	CALM3	chr19	+	46608196	46608340	46608198	46608340	46605826	46605857	1659	753,523,617	1,6,1	738,840,1066	2,0,2	151	149	1	1	0.999,0.989,0.998	0.997,1.0,0.998	-0.003
1660	ENSG00000160014	CALM3	chr19	+	46608196	46608340	46608204	46608340	46605826	46605857	1660	778,534,630	0,0,0	766,865,1111	2,2,0	157	149	1	1	1.0,1.0,1.0	0.997,0.998,1.0	0.002
1661	ENSG00000160014	CALM3	chr19	+	46608198	46608340	46608204	46608340	46605826	46605857	1661	26,17,14	0,0,0	30,25,47	2,2,0	155	149	0.421163	1	1.0,1.0,1.0	0.935,0.923,1.0	0.047
1662	ENSG00000160014	CALM3	chr19	+	46608481	46608981	46608923	46608981	46608196	46608327	1662	432,220,325	2,1,0	477,445,624	4,3,0	298	149	1	1	0.991,0.991,1.0	0.984,0.987,1.0	0.004
1667	ENSG00000169627	BOLA2B	chr16	-	30193357	30193455	30193357	30193417	30193532	30193666	1667	1,0,0	6,6,24	0,4,3	10,11,1	187	149	0.002975	0.0985469	0.117,0.0,0.0	0.0,0.225,0.705	-0.271
1668	ENSG00000149923	PPP4C	chr16	+	30081199	30081310	30081258	30081310	30076314	30076475	1668	6,13,7	263,166,199	4,7,8	233,193,243	208	149	0.207588	1	0.016,0.053,0.025	0.012,0.025,0.023	0.011
1669	ENSG00000149923	PPP4C	chr16	+	30082745	30083567	30083393	30083567	30082483	30082534	1669	275,205,280	17,6,15	267,245,317	12,10,26	298	149	0.50883	1	0.89,0.945,0.903	0.918,0.925,0.859	0.012
1671	ENSG00000169592	INO80E	chr16	+	30001211	30001530	30001413	30001530	30000928	30001040	1671	26,11,9	144,93,116	3,11,16	98,86,100	298	149	0.38172	1	0.083,0.056,0.037	0.015,0.06,0.074	0.009
1672	ENSG00000169592	INO80E	chr16	+	30001211	30001530	30001464	30001530	30000928	30001040	1672	43,25,24	3,0,2	14,20,32	1,2,0	298	149	0.290419	1	0.878,1.0,0.857	0.875,0.833,1.0	0.009
1673	ENSG00000169592	INO80E	chr16	+	30001413	30001530	30001464	30001530	30000928	30001040	1673	165,108,133	3,0,2	109,97,118	1,2,0	200	149	0.820316	1	0.976,1.0,0.98	0.988,0.973,1.0	-0.002
1686	ENSG00000261740	BOLA2-SMG1P6	chr16	-	29446801	29447026	29446801	29446922	29454015	29454113	1686	83,84,80	194,107,148	54,58,46	75,105,146	253	149	0.495215	1	0.201,0.316,0.241	0.298,0.245,0.157	0.019
1688	ENSG00000103472	RRN3P2	chr16	+	29097131	29097316	29097192	29097316	29096130	29096261	1688	10,5,3	0,0,2	4,4,2	0,0,0	210	149	0.81011	1	1.0,1.0,0.516	1.0,1.0,1.0	-0.161
1689	ENSG00000213658	LAT	chr16	+	28986354	28986446	28986381	28986446	28986134	28986216	1689	1,0,0	29,16,23	0,0,0	19,16,18	176	149	1	1	0.028,0.0,0.0	0.0,0.0,0.0	0.009
1690	ENSG00000213658	LAT	chr16	+	28986354	28986446	28986384	28986446	28986134	28986216	1690	1,0,0	14,12,2	0,2,0	6,6,13	179	149	1	1	0.056,0.0,0.0	0.0,0.217,0.0	-0.054
1691	ENSG00000213658	LAT	chr16	+	28986381	28986446	28986384	28986446	28986134	28986216	1691	29,16,23	14,12,2	19,18,18	6,6,13	152	149	0.734236	1	0.67,0.567,0.919	0.756,0.746,0.576	0.026
1692	ENSG00000213658	LAT	chr16	+	28986539	28986714	28986656	28986714	28986381	28986446	1692	37,20,20	1,0,0	18,18,40	0,0,0	266	149	1	1	0.954,1.0,1.0	1.0,1.0,1.0	-0.015
1695	ENSG00000178188	SH2B1	chr16	+	28867330	28867432	28867373	28867432	28866011	28867033	1695	68,27,27	0,0,0	55,40,60	0,0,2	192	149	1	1	1.0,1.0,1.0	1.0,1.0,0.959	0.014
1696	ENSG00000178188	SH2B1	chr16	+	28869207	28869383	28869276	28869383	28869005	28869097	1696	58,31,35	0,0,0	42,58,79	0,1,0	218	149	1	1	1.0,1.0,1.0	1.0,0.975,1.0	0.008
1697	ENSG00000168488	ATXN2L	chr16	+	28830961	28831072	28830984	28831072	28830614	28830790	1697	184,133,155	1,1,5	147,168,138	0,3,3	172	149	0.926307	1	0.994,0.991,0.964	1.0,0.98,0.976	-0.002
1698	ENSG00000168488	ATXN2L	chr16	+	28832186	28832399	28832204	28832399	28830961	28831072	1698	9,9,13	158,108,137	14,3,7	99,124,104	167	149	0.926026	1	0.048,0.069,0.078	0.112,0.021,0.057	0.002
1699	ENSG00000168488	ATXN2L	chr16	+	28834505	28834693	28834522	28834693	28834342	28834415	1699	165,119,168	3,1,0	155,131,156	1,0,1	166	149	1	1	0.98,0.991,1.0	0.993,1.0,0.993	-0.005
1700	ENSG00000168488	ATXN2L	chr16	+	28835277	28835758	28835548	28835758	28835057	28835187	1700	164,73,113	1,0,1	102,102,135	0,1,0	298	149	1	1	0.988,1.0,0.983	1.0,0.981,1.0	-0.003
1702	ENSG00000168488	ATXN2L	chr16	+	28835545	28835758	28835554	28835758	28835277	28835399	1702	1,0,1	1,3,7	0,1,0	2,1,6	158	149	1	1	0.485,0.0,0.119	0.0,0.485,0.0	0.04
1703	ENSG00000168488	ATXN2L	chr16	+	28835548	28835758	28835554	28835758	28835277	28835399	1703	150,51,119	1,3,7	88,113,125	2,1,6	155	149	0.568951	1	0.993,0.942,0.942	0.977,0.991,0.952	-0.014
1704	ENSG00000168488	ATXN2L	chr16	+	28835932	28837237	28836727	28837237	28835548	28835758	1704	126,65,106	0,1,0	94,99,128	0,0,0	298	149	1	1	1.0,0.97,1.0	1.0,1.0,1.0	-0.01
1705	ENSG00000168488	ATXN2L	chr16	+	28836727	28837237	28836747	28837237	28835932	28836122	1705	21,17,27	1,0,0	14,11,19	2,2,0	169	149	0.281265	1	0.949,1.0,1.0	0.861,0.829,1.0	0.086
1706	ENSG00000168488	ATXN2L	chr16	+	28836727	28837237	28836750	28837237	28835932	28836122	1706	21,17,27	11,2,4	16,12,20	4,5,2	172	149	0.78987	1	0.623,0.88,0.854	0.776,0.675,0.897	0.003
1707	ENSG00000168488	ATXN2L	chr16	+	28836747	28837237	28836750	28837237	28835932	28836122	1707	1,0,0	11,2,4	4,3,1	4,5,2	152	149	7.37242e-06	0.00175846	0.082,0.0,0.0	0.495,0.37,0.329	-0.371
1709	ENSG00000188603	CLN3	chr16	-	28487455	28488662	28487455	28487541	28489289	28489386	1709	67,40,45	5,0,3	76,64,60	1,4,1	298	149	0.383888	1	0.87,1.0,0.882	0.974,0.889,0.968	-0.026
1713	ENSG00000047578	KIAA0556	chr16	+	27708704	27708920	27708713	27708920	27703895	27703998	1713	18,6,9	1,1,0	7,17,21	0,2,0	158	149	1	1	0.944,0.85,1.0	1.0,0.889,1.0	-0.032
1720	ENSG00000090905	TNRC6A	chr16	+	24805604	24805733	24805673	24805733	24805013	24805151	1720	76,37,47	9,5,7	66,73,88	4,2,6	218	149	0.0114633	0.210324	0.852,0.835,0.821	0.919,0.961,0.909	-0.094
1728	ENSG00000064270	ATP2C2	chr16	+	84410679	84410765	84410703	84410765	84410567	84410603	1728	0,0,0	16,9,10	0,0,1	7,13,10	173	149	1	1	0.0,0.0,0.0	0.0,0.0,0.079	-0.026
1729	ENSG00000196678	ERI2	chr16	-	20799262	20799373	20799262	20799351	20799956	20800038	1729	1,0,0	46,32,43	0,0,0	52,52,47	171	149	1	1	0.019,0.0,0.0	0.0,0.0,0.0	0.006
1730	ENSG00000196678	ERI2	chr16	-	20803432	20803516	20803432	20803511	20803602	20803670	1730	58,32,32	6,9,2	35,21,69	7,6,6	154	149	0.760751	1	0.903,0.775,0.939	0.829,0.772,0.918	0.033
1733	ENSG00000103528	SYT17	chr16	+	19173429	19173578	19173443	19173578	19172759	19172777	1733	10,11,18	0,0,1	7,9,8	0,0,0	163	149	1	1	1.0,1.0,0.943	1.0,1.0,1.0	-0.019
1738	ENSG00000072864	NDE1	chr16	+	15724190	15727000	15724274	15727000	15696708	15696860	1738	19,13,39	0,2,0	50,29,54	1,0,0	233	149	1	1	1.0,0.806,1.0	0.97,1.0,1.0	-0.055
1742	ENSG00000103381	CPPED1	chr16	-	12663486	12665115	12663486	12665020	12781184	12781403	1742	8,2,6	0,0,1	7,7,12	0,4,1	244	149	0.0163683	0.253394	1.0,1.0,0.786	1.0,0.517,0.88	0.13
1744	ENSG00000179583	CIITA	chr16	+	10898921	10899002	10898924	10899002	10898669	10898732	1744	3,7,4	5,1,1	1,4,1	0,0,0	152	149	9.09987e-05	0.0104648	0.37,0.873,0.797	1.0,1.0,1.0	-0.32
1747	ENSG00000179583	CIITA	chr16	+	10908982	10909187	10909028	10909187	10906498	10908149	1747	0,0,0	2,4,2	2,0,0	6,1,0	195	149	1	1	0.0,0.0,0.0	0.203,0.0,NA	-0.102
1749	ENSG00000187555	USP7	chr16	-	8904434	8904565	8904434	8904524	8905186	8905331	1749	322,208,259	0,0,1	213,202,244	0,0,0	190	149	1	1	1.0,1.0,0.995	1.0,1.0,1.0	-0.002
1750	ENSG00000273611	ZNHIT3	chr17	+	36492812	36492899	36492817	36492899	36486934	36486966	1750	285,216,232	0,1,0	195,180,282	0,1,1	154	149	1	1	1.0,0.995,1.0	1.0,0.994,0.996	0.002
1751	ENSG00000273611	ZNHIT3	chr17	+	36493925	36494006	36493959	36494006	36492812	36492899	1751	333,310,318	1,1,1	208,237,377	0,0,3	183	149	1	1	0.996,0.996,0.996	1.0,1.0,0.99	-0.001
1755	ENSG00000140650	PMM2	chr16	+	8811637	8811713	8811641	8811713	8811078	8811178	1755	114,90,88	0,1,0	66,69,77	0,0,0	153	149	1	1	1.0,0.989,1.0	1.0,1.0,1.0	-0.004
1756	ENSG00000067365	METTL22	chr16	+	8628729	8629110	8628899	8629110	8625495	8625798	1756	46,27,23	0,0,0	34,23,32	0,1,1	298	149	1	1	1.0,1.0,1.0	1.0,0.92,0.941	0.046
1757	ENSG00000067365	METTL22	chr16	+	8644528	8644725	8644556	8644725	8642462	8642565	1757	0,0,1	30,6,8	2,1,1	4,15,12	177	149	0.365434	1	0.0,0.0,0.095	0.296,0.053,0.066	-0.107
1758	ENSG00000156858	PRR14	chr16	+	30655350	30655420	30655367	30655420	30654628	30655214	1758	47,33,34	0,0,0	41,31,42	0,1,0	166	149	1	1	1.0,1.0,1.0	1.0,0.965,1.0	0.012
1762	ENSG00000197818	SLC9A8	chr20	+	49850761	49850844	49850809	49850844	49849578	49849680	1762	2,4,5	60,25,32	6,1,4	24,25,32	197	149	0.528423	1	0.025,0.108,0.106	0.159,0.029,0.086	-0.012
1767	ENSG00000067836	ROGDI	chr16	-	4798568	4798801	4798568	4798667	4799685	4799781	1767	0,2,0	46,29,49	1,0,0	50,36,53	283	149	1	1	0.0,0.035,0.0	0.01,0.0,0.0	0.008
1768	ENSG00000168096	ANKS3	chr16	-	4702101	4702242	4702101	4702237	4705094	4705253	1768	10,2,12	1,0,0	6,7,23	0,1,0	154	149	1	1	0.906,1.0,1.0	1.0,0.871,1.0	0.012
1771	ENSG00000168096	ANKS3	chr16	-	4726658	4726854	4726658	4726780	4726978	4727177	1771	6,5,7	4,4,4	1,4,3	6,5,4	223	149	0.0353224	0.391352	0.501,0.455,0.539	0.1,0.348,0.334	0.238
1772	ENSG00000102858	MGRN1	chr16	+	4665098	4665151	4665101	4665151	4664708	4664775	1772	1,4,4	43,23,46	4,2,6	32,52,53	152	149	0.733436	1	0.022,0.146,0.079	0.109,0.036,0.1	0.001
1773	ENSG00000102858	MGRN1	chr16	+	4686258	4690972	4688795	4690972	4683842	4683932	1773	8,6,10	19,23,39	9,9,9	10,30,32	298	149	0.480847	1	0.174,0.115,0.114	0.31,0.13,0.123	-0.053
1774	ENSG00000124120	TTPAL	chr20	+	44479967	44480444	44479984	44480444	44478623	44478647	1774	0,2,2	17,12,9	0,0,0	29,23,14	166	149	0.437888	1	0.0,0.13,0.166	0.0,0.0,0.0	0.099
1775	ENSG00000103426	CORO7-PAM16	chr16	-	4341367	4341583	4341367	4341504	4343206	4343291	1775	12,6,8	59,47,72	6,2,3	33,41,44	228	149	0.13323	0.812816	0.117,0.077,0.068	0.106,0.031,0.043	0.027
1776	ENSG00000217930	PAM16	chr16	-	4341367	4341672	4341367	4341504	4343206	4343291	1776	34,16,16	59,47,72	8,10,17	33,41,44	298	149	0.333631	1	0.224,0.145,0.1	0.108,0.109,0.162	0.03
1777	ENSG00000217930	PAM16	chr16	-	4341367	4341672	4341367	4341583	4343206	4343291	1777	31,13,12	7,1,4	5,10,18	3,0,2	238	149	0.348017	1	0.735,0.891,0.653	0.511,1.0,0.849	-0.027
1778	ENSG00000162104	ADCY9	chr16	-	3992145	3992363	3992145	3992270	3993405	3993510	1778	22,10,21	1,0,0	26,17,30	0,0,0	242	149	1	1	0.931,1.0,1.0	1.0,1.0,1.0	-0.023
1779	ENSG00000005339	CREBBP	chr16	-	3751725	3751836	3751725	3751806	3757287	3757376	1779	1,0,0	49,37,33	1,0,4	40,49,58	179	149	0.501709	1	0.017,0.0,0.0	0.02,0.0,0.054	-0.019
1780	ENSG00000126602	TRAP1	chr16	-	3674338	3674597	3674338	3674494	3675323	3675397	1780	6,1,4	291,171,252	2,1,0	141,156,234	252	149	1	1	0.012,0.003,0.009	0.008,0.004,0.0	0.004
1781	ENSG00000213918	DNASE1	chr16	+	3656963	3657111	3656998	3657111	3656637	3656753	1781	0,1,6	6,5,9	7,3,1	8,1,9	184	149	0.26507	1	0.0,0.139,0.351	0.415,0.708,0.083	-0.239
1782	ENSG00000213918	DNASE1	chr16	+	3656998	3657341	3657186	3657341	3656637	3656753	1782	8,9,15	1,0,0	14,5,13	0,0,1	298	149	1	1	0.8,1.0,1.0	1.0,1.0,0.867	-0.022
1784	ENSG00000213918	DNASE1	chr16	+	3657719	3657816	3657789	3657816	3657186	3657341	1784	13,6,17	1,0,0	17,17,17	0,2,0	219	149	1	1	0.898,1.0,1.0	1.0,0.853,1.0	0.015
1785	ENSG00000122390	NAA60	chr16	+	3484690	3485083	3484761	3485083	3482501	3482598	1785	18,6,20	2,0,0	14,17,6	1,1,3	220	149	0.0346937	0.390451	0.859,1.0,1.0	0.905,0.92,0.575	0.153
1786	ENSG00000140987	ZSCAN32	chr16	-	3390009	3390183	3390009	3390133	3390422	3390517	1786	1,3,0	5,2,8	0,2,0	4,3,1	199	149	0.398423	1	0.13,0.529,0.0	0.0,0.333,0.0	0.109
1787	ENSG00000140987	ZSCAN32	chr16	-	3390009	3390183	3390009	3390133	3393648	3393814	1787	3,2,0	0,0,0	0,4,0	1,0,0	199	149	1	1	1.0,1.0,NA	0.0,1.0,NA	0.5
1790	ENSG00000085644	ZNF213	chr16	+	3138353	3138541	3138417	3138541	3137165	3137679	1790	3,8,1	18,8,6	2,3,2	13,13,12	213	149	0.233454	1	0.104,0.412,0.104	0.097,0.139,0.104	0.093
1794	ENSG00000008517	IL32	chr16	+	3065780	3065826	3065783	3065826	3065311	3065494	1794	13,10,25	43,33,34	18,15,8	36,47,20	152	149	0.862521	1	0.229,0.229,0.419	0.329,0.238,0.282	0.009
1795	ENSG00000008517	IL32	chr16	+	3067376	3067613	3067442	3067613	3065783	3065826	1795	149,89,146	1,0,0	93,108,112	0,0,0	215	149	1	1	0.99,1.0,1.0	1.0,1.0,1.0	-0.003
1796	ENSG00000008517	IL32	chr16	+	3068989	3069551	3069280	3069551	3068179	3068239	1796	342,159,224	1,0,0	193,187,231	0,0,0	298	149	1	1	0.994,1.0,1.0	1.0,1.0,1.0	-0.002
1797	ENSG00000131652	THOC6	chr16	+	3026062	3026288	3026250	3026288	3025923	3025988	1797	70,32,72	0,0,0	59,48,58	0,1,0	298	149	1	1	1.0,1.0,1.0	1.0,0.96,1.0	0.013
1798	ENSG00000006327	TNFRSF12A	chr16	+	3021188	3021319	3021214	3021319	3020367	3020491	1798	5,3,0	145,113,134	2,0,3	94,87,103	175	149	0.932543	1	0.029,0.022,0.0	0.018,0.0,0.024	0.003
1800	ENSG00000059122	FLYWCH1	chr16	+	2930409	2930880	2930412	2930880	2929612	2930010	1800	9,15,15	5,5,3	12,14,18	2,4,2	152	149	0.182156	0.957783	0.638,0.746,0.831	0.855,0.774,0.898	-0.104
1805	ENSG00000010361	FUZ	chr19	-	49808413	49808491	49808413	49808488	49808573	49808638	1805	1,0,1	20,10,11	0,1,0	13,20,28	152	149	1	1	0.047,0.0,0.082	0.0,0.047,0.0	0.027
1806	ENSG00000010361	FUZ	chr19	-	49811362	49811491	49811362	49811467	49811630	49811699	1806	3,5,0	19,13,28	1,5,3	24,20,24	173	149	0.806998	1	0.12,0.249,0.0	0.035,0.177,0.097	0.02
1807	ENSG00000260565	ERVK13-1	chr16	-	2663083	2663430	2663083	2663407	2669410	2669561	1807	1,1,2	4,0,0	0,1,2	0,4,4	172	149	1	1	0.178,1.0,1.0	NA,0.178,0.302	0.486
1811	ENSG00000162063	CCNF	chr16	+	2449110	2449462	2449281	2449462	2448854	2448978	1811	0,1,2	110,60,63	2,0,1	78,84,95	298	149	1	1	0.0,0.008,0.016	0.013,0.0,0.005	0.002
1813	ENSG00000167965	MLST8	chr16	+	2206030	2206214	2206060	2206214	2205453	2205512	1813	2,0,3	3,0,5	1,2,3	1,8,3	179	149	1	1	0.357,NA,0.333	0.454,0.172,0.454	-0.015
1814	ENSG00000167965	MLST8	chr16	+	2206357	2206409	2206360	2206409	2206030	2206214	1814	66,36,52	7,4,2	24,38,65	2,7,3	152	149	0.85017	1	0.902,0.898,0.962	0.922,0.842,0.955	0.014
1815	ENSG00000167965	MLST8	chr16	+	2206478	2206659	2206483	2206659	2206357	2206409	1815	0,0,0	2,0,3	1,1,0	0,0,1	154	149	1	1	0.0,NA,0.0	1.0,1.0,0.0	-0.667
1816	ENSG00000167965	MLST8	chr16	+	2206478	2206659	2206496	2206659	2206357	2206409	1816	0,3,0	66,39,52	1,1,0	28,44,61	167	149	1	1	0.0,0.064,0.0	0.031,0.02,0.0	0.004
1818	ENSG00000167965	MLST8	chr16	+	2206483	2206659	2206496	2206659	2206357	2206409	1818	2,3,3	66,39,52	0,0,1	28,44,61	162	149	0.0388909	0.418825	0.027,0.066,0.05	0.0,0.0,0.015	0.043
1821	ENSG00000167965	MLST8	chr16	+	2207192	2207345	2207196	2207345	2207034	2207110	1821	81,45,59	2,1,2	53,64,82	2,2,7	153	149	0.0885082	0.656674	0.975,0.978,0.966	0.963,0.969,0.919	0.023
1822	ENSG00000167965	MLST8	chr16	+	2208209	2208613	2208449	2208613	2207192	2207345	1822	114,50,89	7,3,6	57,80,105	1,1,5	298	149	0.0400386	0.426093	0.891,0.893,0.881	0.966,0.976,0.913	-0.063
1823	ENSG00000008710	PKD1	chr16	-	2097727	2097780	2097727	2097777	2097867	2097984	1823	9,6,6	6,2,0	3,10,17	3,2,5	152	149	0.825286	1	0.595,0.746,1.0	0.495,0.831,0.769	0.082
1824	ENSG00000008710	PKD1	chr16	-	2105321	2105707	2105321	2105474	2105864	2106024	1824	3,4,3	4,4,5	3,3,3	3,6,8	298	149	0.545461	1	0.273,0.333,0.231	0.333,0.2,0.158	0.049
1826	ENSG00000103197	TSC2	chr16	+	2053341	2054440	2054295	2054440	2050399	2050486	1826	56,32,49	0,0,0	30,47,45	0,0,4	298	149	0.586963	1	1.0,1.0,1.0	1.0,1.0,0.849	0.05
1828	ENSG00000103197	TSC2	chr16	+	2055979	2056244	2056195	2056244	2055401	2055519	1828	3,1,3	39,20,42	0,5,0	27,37,38	298	149	0.429524	1	0.037,0.024,0.034	0.0,0.063,0.0	0.011
1831	ENSG00000103197	TSC2	chr16	+	2062496	2062600	2062528	2062600	2061870	2062008	1831	34,20,33	0,0,0	23,22,20	0,0,1	181	149	1	1	1.0,1.0,1.0	1.0,1.0,0.943	0.019
1832	ENSG00000103197	TSC2	chr16	+	2079031	2079196	2079034	2079196	2076490	2076585	1832	8,5,7	6,6,5	9,11,1	3,6,4	152	149	0.741429	1	0.567,0.45,0.578	0.746,0.642,0.197	0.003
1833	ENSG00000103197	TSC2	chr16	+	2079031	2079196	2079034	2079196	2077597	2077726	1833	25,15,14	2,0,10	23,15,12	6,0,5	152	149	0.8225	1	0.925,1.0,0.578	0.79,1.0,0.702	0.004
1835	ENSG00000103197	TSC2	chr16	+	2086731	2086871	2086766	2086871	2086192	2086379	1835	57,30,33	0,0,0	38,44,50	0,0,1	184	149	1	1	1.0,1.0,1.0	1.0,1.0,0.976	0.008
1838	ENSG00000183751	TBL3	chr16	+	1978312	1978471	1978314	1978471	1978148	1978220	1838	35,30,41	0,0,0	21,30,34	1,4,1	151	149	0.0794708	0.614835	1.0,1.0,1.0	0.954,0.881,0.971	0.065
1839	ENSG00000138834	MAPK8IP3	chr16	+	1743331	1743476	1743334	1743476	1729486	1729578	1839	4,7,5	5,4,12	7,6,12	8,7,14	152	149	0.7932	1	0.44,0.632,0.29	0.462,0.457,0.457	-0.005
1840	ENSG00000130175	PRKCSH	chr19	+	11436040	11436196	11436085	11436196	11435634	11435710	1840	195,114,161	1,0,0	119,161,168	0,0,0	194	149	1	1	0.993,1.0,1.0	1.0,1.0,1.0	-0.002
1841	ENSG00000130175	PRKCSH	chr19	+	11442385	11442515	11442406	11442515	11441239	11441357	1841	1005,563,745	2,0,0	708,586,913	0,0,0	170	149	1	1	0.998,1.0,1.0	1.0,1.0,1.0	-0.001
1842	ENSG00000130175	PRKCSH	chr19	+	11447692	11447789	11447722	11447789	11447438	11447618	1842	301,177,246	147,104,106	201,202,243	162,109,151	179	149	0.0371638	0.402921	0.63,0.586,0.659	0.508,0.607,0.573	0.062
1843	ENSG00000100726	TELO2	chr16	+	1506224	1506329	1506237	1506329	1505409	1505601	1843	2,0,3	65,38,56	4,0,0	46,57,45	162	149	0.641709	1	0.028,0.0,0.047	0.074,0.0,0.0	0
1856	ENSG00000007376	RPUSD1	chr16	-	787555	787744	787555	787645	788255	788381	1856	58,29,59	0,2,7	31,41,32	1,0,4	248	149	0.41875	1	1.0,0.897,0.835	0.949,1.0,0.828	-0.015
1857	ENSG00000162004	CCDC78	chr16	-	722921	723022	722921	723018	723094	723161	1857	1,0,0	0,1,0	1,0,3	0,0,0	153	149	1	1	1.0,0.0,NA	1.0,NA,1.0	-0.5
1858	ENSG00000140983	RHOT2	chr16	+	668352	668411	668357	668411	668150	668236	1858	99,81,94	12,8,8	67,64,69	2,3,9	154	149	0.18454	0.963997	0.889,0.907,0.919	0.97,0.954,0.881	-0.03
1859	ENSG00000140983	RHOT2	chr16	+	668487	668699	668655	668699	668352	668411	1859	135,88,115	9,7,5	79,87,87	1,2,5	298	149	0.0457836	0.455526	0.882,0.863,0.92	0.975,0.956,0.897	-0.054
1862	ENSG00000140983	RHOT2	chr16	+	670248	670357	670265	670357	670122	670175	1862	138,73,102	26,7,14	93,89,117	11,15,20	166	149	0.884967	1	0.827,0.903,0.867	0.884,0.842,0.84	0.01
1863	ENSG00000140983	RHOT2	chr16	+	670888	671000	670891	671000	670674	670773	1863	6,4,3	63,32,63	5,2,5	59,52,53	152	149	0.768797	1	0.085,0.109,0.045	0.077,0.036,0.085	0.014
1864	ENSG00000140983	RHOT2	chr16	+	671082	671203	671114	671203	670891	671000	1864	65,60,65	6,3,2	76,64,92	1,3,3	181	149	0.148607	0.855778	0.899,0.943,0.964	0.984,0.946,0.962	-0.029
1865	ENSG00000161996	WDR90	chr16	+	651823	652039	651826	652039	651643	651747	1865	9,7,8	7,7,12	8,5,11	8,8,14	152	149	0.714929	1	0.558,0.495,0.395	0.495,0.38,0.435	0.046
1866	ENSG00000161996	WDR90	chr16	+	660551	660714	660611	660714	660057	660161	1866	0,1,0	20,6,11	0,0,0	11,9,10	209	149	1	1	0.0,0.106,0.0	0.0,0.0,0.0	0.035
1867	ENSG00000161996	WDR90	chr16	+	662672	662844	662678	662844	662219	662331	1867	22,6,13	1,0,1	8,12,17	2,1,4	155	149	0.00549662	0.144575	0.955,1.0,0.926	0.794,0.92,0.803	0.121
1868	ENSG00000161996	WDR90	chr16	+	666454	666792	666672	666792	666219	666350	1868	43,13,35	2,1,1	26,31,21	1,0,0	298	149	0.0582305	0.521564	0.915,0.867,0.946	0.929,1.0,1.0	-0.067
1869	ENSG00000130731	METTL26	chr16	-	634888	635063	634888	634956	635280	635340	1869	15,12,15	30,25,18	9,5,18	26,31,23	256	149	0.230679	1	0.225,0.218,0.327	0.168,0.086,0.313	0.068
1871	ENSG00000007541	PIGQ	chr16	+	579068	579180	579126	579180	578784	578938	1871	61,33,59	0,0,0	68,53,70	0,0,1	207	149	1	1	1.0,1.0,1.0	1.0,1.0,0.981	0.006
1872	ENSG00000007541	PIGQ	chr16	+	580182	580972	580857	580972	579068	579180	1872	41,17,41	2,6,4	67,41,60	1,2,2	298	149	0.00449631	0.127181	0.911,0.586,0.837	0.971,0.911,0.938	-0.162
1873	ENSG00000103326	CAPN15	chr16	+	553338	554636	554553	554636	552862	553041	1873	57,42,88	2,0,0	63,73,69	0,0,0	298	149	1	1	0.934,1.0,1.0	1.0,1.0,1.0	-0.022
1874	ENSG00000242612	DECR2	chr16	+	406684	406833	406735	406833	406345	406397	1874	2,2,4	1,0,0	1,2,3	0,0,1	200	149	1	1	0.598,1.0,1.0	1.0,1.0,0.691	-0.031
1875	ENSG00000242612	DECR2	chr16	+	410208	410367	410242	410367	407424	407560	1875	4,0,2	33,20,23	3,1,4	21,11,21	183	149	0.236292	1	0.09,0.0,0.066	0.104,0.069,0.134	-0.05
1876	ENSG00000086504	MRPL28	chr16	-	368500	369220	368500	369211	369930	370225	1876	285,157,249	0,0,0	179,165,198	2,2,0	158	149	1	1	1.0,1.0,1.0	0.988,0.987,1.0	0.008
1877	ENSG00000214078	CPNE1	chr20	-	35626566	35626803	35626566	35626800	35627279	35627413	1877	201,100,179	0,0,0	178,169,244	1,0,0	152	149	1	1	1.0,1.0,1.0	0.994,1.0,1.0	0.002
1878	ENSG00000214078	CPNE1	chr20	-	35626566	35626826	35626566	35626800	35627279	35627413	1878	9,6,6	0,0,0	10,5,12	1,0,0	175	149	1	1	1.0,1.0,1.0	0.895,1.0,1.0	0.035
1879	ENSG00000214078	CPNE1	chr20	-	35626566	35626826	35626566	35626803	35627279	35627413	1879	4,5,3	196,99,176	6,3,5	174,167,237	172	149	0.920024	1	0.017,0.042,0.015	0.029,0.015,0.018	0.004
1880	ENSG00000214078	CPNE1	chr20	-	35630438	35631034	35630438	35630490	35631113	35631173	1880	467,235,347	0,0,1	305,369,440	0,0,0	298	149	1	1	1.0,1.0,0.994	1.0,1.0,1.0	-0.002
1881	ENSG00000214078	CPNE1	chr20	-	35632162	35632248	35632162	35632234	35632310	35632385	1881	1,0,1	363,227,297	0,0,0	249,248,379	163	149	1	1	0.003,0.0,0.003	0.0,0.0,0.0	0.002
1882	ENSG00000214078	CPNE1	chr20	-	35658929	35659014	35658929	35658982	35664759	35664900	1882	317,297,255	33,30,30	225,187,289	34,17,30	181	149	0.702635	1	0.888,0.891,0.875	0.845,0.901,0.888	0.007
1883	ENSG00000214078	CPNE1	chr20	-	35658929	35659014	35658929	35658982	35664878	35664932	1883	145,91,109	1,1,1	65,73,114	5,0,0	181	149	0.653795	1	0.992,0.987,0.989	0.915,1.0,1.0	0.018
1884	ENSG00000007384	RHBDF1	chr16	-	58973	59127	58973	59093	59248	59349	1884	14,6,19	0,0,0	13,27,22	0,0,3	183	149	0.809761	1	1.0,1.0,1.0	1.0,1.0,0.857	0.048
1885	ENSG00000007384	RHBDF1	chr16	-	58973	59127	58973	59093	59418	59494	1885	1,0,2	0,2,0	5,1,5	0,0,0	183	149	0.288848	1	1.0,0.0,1.0	1.0,1.0,1.0	-0.333
1886	ENSG00000007384	RHBDF1	chr16	-	58973	59349	58973	59093	59418	59494	1886	21,15,9	0,2,0	25,32,33	0,0,0	298	149	1	1	1.0,0.789,1.0	1.0,1.0,1.0	-0.07
1887	ENSG00000007384	RHBDF1	chr16	-	58973	59349	58973	59127	59418	59494	1887	21,15,9	0,0,2	25,31,28	2,0,0	298	149	1	1	1.0,1.0,0.692	0.862,1.0,1.0	-0.057
1888	ENSG00000007384	RHBDF1	chr16	-	59731	60098	59731	59826	60215	60279	1888	0,0,0	22,12,19	1,2,1	29,28,28	298	149	0.515022	1	0.0,0.0,0.0	0.017,0.034,0.018	-0.023
1890	ENSG00000007384	RHBDF1	chr16	-	63586	63922	63586	63800	64698	64829	1890	1,0,0	25,5,16	0,1,0	34,15,18	271	149	1	1	0.022,0.0,0.0	0.0,0.035,0.0	-0.004
1892	ENSG00000185596	WASH3P	chr15	+	101972582	101972694	101972595	101972694	101971822	101972049	1892	1,0,2	12,11,5	1,2,0	6,4,15	162	149	0.912282	1	0.071,0.0,0.269	0.133,0.315,0.0	-0.036
1894	ENSG00000186654	PRR5	chr22	+	44731678	44731821	44731729	44731821	44726576	44726634	1894	0,0,0	12,9,15	1,0,0	5,8,10	200	149	1	1	0.0,0.0,0.0	0.13,0.0,0.0	-0.043
1895	ENSG00000186654	PRR5	chr22	+	44731678	44731821	44731734	44731821	44726576	44726634	1895	0,1,0	0,1,0	1,0,0	0,0,0	205	149	1	1	NA,0.421,NA	1.0,NA,NA	-0.579
1896	ENSG00000186654	PRR5	chr22	+	44731729	44731821	44731734	44731821	44726576	44726634	1896	12,10,15	0,1,0	5,8,10	0,0,0	154	149	1	1	1.0,0.906,1.0	1.0,1.0,1.0	-0.031
1898	ENSG00000168904	LRRC28	chr15	+	99333922	99334129	99334017	99334129	99287813	99287951	1898	46,22,30	0,0,1	40,28,60	0,0,0	244	149	1	1	1.0,1.0,0.948	1.0,1.0,1.0	-0.017
1899	ENSG00000103852	TTC23	chr15	-	99139316	99139467	99139316	99139399	99156147	99156297	1899	2,0,1	8,8,9	0,1,1	4,12,19	217	149	1	1	0.147,0.0,0.071	0.0,0.054,0.035	0.043
1902	ENSG00000167491	GATAD2A	chr19	+	19465339	19465614	19465344	19465614	19427695	19427992	1902	5,1,3	0,0,0	0,6,0	0,1,0	154	149	1	1	1.0,1.0,1.0	NA,0.853,NA	0.147
1903	ENSG00000167491	GATAD2A	chr19	+	19501117	19501416	19501120	19501416	19498442	19498722	1903	140,101,116	7,4,6	90,76,108	2,7,5	152	149	0.91495	1	0.951,0.961,0.95	0.978,0.914,0.955	0.005
1907	ENSG00000175826	CTDNEP1	chr17	-	7247063	7247182	7247063	7247177	7247276	7247343	1907	221,103,179	0,3,0	173,136,164	0,1,0	154	149	1	1	1.0,0.971,1.0	1.0,0.992,1.0	-0.007
1917	ENSG00000284946	AC068831.6	chr15	-	90980883	90981669	90980883	90981033	90981747	90981981	1917	459,306,381	24,12,15	409,429,507	10,11,29	298	149	0.416789	1	0.905,0.927,0.927	0.953,0.951,0.897	-0.014
1918	ENSG00000166965	RCCD1	chr15	+	90960327	90960498	90960333	90960498	90959899	90959998	1918	95,66,68	1,1,1	57,93,98	6,0,1	155	149	0.311732	1	0.989,0.984,0.985	0.901,1.0,0.989	0.023
1920	ENSG00000140553	UNC45A	chr15	+	90936136	90936460	90936284	90936460	90935945	90935982	1920	2,4,2	130,54,104	2,2,1	120,111,157	297	149	0.787866	1	0.008,0.036,0.01	0.008,0.009,0.003	0.011
1921	ENSG00000184508	HDDC3	chr15	-	90930924	90931556	90930924	90931405	90931703	90931944	1921	24,9,14	37,23,33	18,7,9	36,33,48	298	149	0.0492193	0.47451	0.245,0.164,0.175	0.2,0.096,0.086	0.067
1922	ENSG00000196547	MAN2A2	chr15	+	90910089	90910292	90910215	90910292	90909326	90909504	1922	48,23,46	1,0,0	74,42,61	1,1,0	275	149	1	1	0.963,1.0,1.0	0.976,0.958,1.0	0.01
1923	ENSG00000196547	MAN2A2	chr15	+	90911366	90911550	90911384	90911550	90911170	90911238	1923	2,0,0	17,14,14	0,0,0	24,29,30	167	149	1	1	0.095,0.0,0.0	0.0,0.0,0.0	0.032
1924	ENSG00000196547	MAN2A2	chr15	+	90911366	90911550	90911415	90911550	90911170	90911238	1924	4,2,2	2,0,0	7,1,4	0,0,0	198	149	1	1	0.601,1.0,1.0	1.0,1.0,1.0	-0.133
1925	ENSG00000196547	MAN2A2	chr15	+	90911384	90911550	90911415	90911550	90911170	90911238	1925	19,16,16	2,0,0	31,30,34	0,0,0	180	149	1	1	0.887,1.0,1.0	1.0,1.0,1.0	-0.038
1926	ENSG00000196547	MAN2A2	chr15	+	90912516	90912664	90912541	90912664	90912042	90912279	1926	6,2,5	15,4,3	7,9,5	14,10,14	174	149	0.880639	1	0.255,0.3,0.588	0.3,0.435,0.234	0.058
1927	ENSG00000182511	FES	chr15	+	90885036	90885258	90885041	90885258	90884468	90884544	1927	2,1,4	2,0,0	2,2,3	0,1,0	154	149	0.781699	1	0.492,1.0,1.0	1.0,0.659,1.0	-0.056
1928	ENSG00000182511	FES	chr15	+	90890365	90890484	90890400	90890484	90890091	90890278	1928	0,0,0	0,2,2	0,3,0	1,0,2	184	149	1	1	NA,0.0,0.0	0.0,1.0,0.0	-0.333
1929	ENSG00000182511	FES	chr15	+	90893099	90893194	90893157	90893194	90892706	90892825	1929	3,2,8	1,0,0	8,2,4	0,0,0	207	149	1	1	0.683,1.0,1.0	1.0,1.0,1.0	-0.106
1930	ENSG00000140577	CRTC3	chr15	+	90641931	90645345	90641934	90645345	90641096	90641199	1930	22,13,13	9,6,24	30,44,29	13,20,21	152	149	0.418403	1	0.706,0.68,0.347	0.693,0.683,0.575	-0.073
1934	ENSG00000185043	CIB1	chr15	-	90232218	90232447	90232218	90232327	90233668	90233703	1934	34,6,18	351,226,241	9,13,11	187,201,233	269	149	0.199223	1	0.051,0.014,0.04	0.026,0.035,0.025	0.006
1935	ENSG00000130703	OSBPL2	chr20	+	62259980	62260125	62260016	62260125	62256056	62256221	1935	178,91,151	18,3,5	117,150,145	3,2,8	185	149	0.0349765	0.390451	0.888,0.961,0.961	0.969,0.984,0.936	-0.026
1937	ENSG00000166813	KIF7	chr15	-	89649740	89650044	89649740	89649941	89652602	89652954	1937	6,0,0	12,1,2	2,1,9	7,7,5	252	149	0.347062	1	0.228,0.0,0.0	0.145,0.078,0.516	-0.17
1938	ENSG00000140534	TICRR	chr15	+	89584285	89584527	89584288	89584527	89582685	89582965	1938	75,40,46	18,6,6	52,72,63	14,22,15	152	149	0.11907	0.768349	0.803,0.867,0.883	0.785,0.762,0.805	0.067
1943	ENSG00000140521	POLG	chr15	-	89317375	89317536	89317375	89317476	89317938	89318749	1943	51,32,37	0,0,0	43,42,64	0,0,1	209	149	1	1	1.0,1.0,1.0	1.0,1.0,0.979	0.007
1945	ENSG00000140521	POLG	chr15	-	89317938	89318037	89317938	89317975	89318540	89318749	1945	22,16,17	0,1,0	17,16,38	0,0,0	211	149	1	1	1.0,0.919,1.0	1.0,1.0,1.0	-0.027
1946	ENSG00000140521	POLG	chr15	-	89319227	89319408	89319227	89319350	89320765	89321012	1946	1,3,0	49,31,49	4,2,2	24,38,63	207	149	0.124249	0.784774	0.014,0.065,0.0	0.107,0.037,0.022	-0.029
1947	ENSG00000140521	POLG	chr15	-	89319227	89319350	89319227	89319262	89320765	89321260	1947	96,60,92	1,0,0	67,68,103	0,0,0	237	149	1	1	0.984,1.0,1.0	1.0,1.0,1.0	-0.005
1948	ENSG00000140521	POLG	chr15	-	89320765	89321260	89320765	89321012	89321735	89321853	1948	47,24,29	2,1,0	34,33,50	2,2,8	298	149	0.00344848	0.1094	0.922,0.923,1.0	0.895,0.892,0.758	0.1
1949	ENSG00000140521	POLG	chr15	-	89323403	89323552	89323403	89323511	89323814	89323901	1949	4,2,6	76,62,67	2,4,0	56,48,83	190	149	0.135151	0.815919	0.04,0.025,0.066	0.027,0.061,0.0	0.014
1950	ENSG00000140521	POLG	chr15	-	89324106	89324227	89324106	89324187	89325489	89325686	1950	25,10,22	2,0,0	17,12,16	0,0,0	189	149	1	1	0.908,1.0,1.0	1.0,1.0,1.0	-0.031
1951	ENSG00000140521	POLG	chr15	-	89326911	89327079	89326911	89327063	89327166	89327349	1951	0,2,1	90,35,55	0,1,1	48,51,54	165	149	1	1	0.0,0.049,0.016	0.0,0.017,0.016	0.011
1952	ENSG00000140521	POLG	chr15	-	89327166	89328535	89327166	89327349	89328684	89328831	1952	73,32,31	1,1,2	34,43,56	0,0,0	298	149	0.693547	1	0.973,0.941,0.886	1.0,1.0,1.0	-0.067
1953	ENSG00000140545	MFGE8	chr15	-	88901550	88901735	88901550	88901671	88905756	88905901	1953	86,55,85	0,0,1	148,152,182	0,0,0	213	149	1	1	1.0,1.0,0.983	1.0,1.0,1.0	-0.006
1962	ENSG00000170776	AKAP13	chr15	+	85710578	85710645	85710581	85710645	85708018	85708086	1962	60,52,70	5,5,1	69,47,79	3,5,3	152	149	0.901399	1	0.922,0.911,0.986	0.958,0.902,0.963	-0.001
1963	ENSG00000177082	WDR73	chr15	-	84647889	84648625	84647889	84647954	84652713	84652802	1963	138,63,81	0,0,2	79,73,96	2,0,0	298	149	1	1	1.0,1.0,0.953	0.952,1.0,1.0	0
1964	ENSG00000176700	SCAND2P	chr15	+	84638353	84638477	84638395	84638477	84637346	84637420	1964	0,1,0	9,6,6	2,2,0	7,6,11	191	149	0.287315	1	0.0,0.115,0.0	0.182,0.206,0.0	-0.091
1965	ENSG00000259511	UBE2Q2L	chr15	+	84173978	84174157	84174007	84174157	84172492	84172585	1965	1,0,3	0,0,0	0,0,0	2,2,0	178	149	1	1	1.0,NA,1.0	0.0,0.0,NA	1
1966	ENSG00000140600	SH3GL3	chr15	+	83568528	83568672	83568535	83568672	83565133	83565206	1966	47,27,44	3,0,4	55,31,45	4,8,4	156	149	0.0491035	0.474103	0.937,1.0,0.913	0.929,0.787,0.915	0.073
1967	ENSG00000103196	CRISPLD2	chr16	+	84866896	84867040	84866899	84867040	84850567	84850683	1967	0,0,0	0,0,1	0,2,0	0,0,0	152	149	1	1	NA,NA,0.0	NA,1.0,NA	-1
1968	ENSG00000103196	CRISPLD2	chr16	+	84866896	84867040	84866899	84867040	84854728	84854829	1968	18,23,21	1,0,2	17,13,18	1,2,2	152	149	0.143574	0.839797	0.946,1.0,0.911	0.943,0.864,0.898	0.051
1969	ENSG00000103942	HOMER2	chr15	-	82859028	82859168	82859028	82859135	82864166	82864259	1969	18,9,25	78,48,42	8,15,9	40,46,61	182	149	0.222468	1	0.159,0.133,0.328	0.141,0.211,0.108	0.053
1970	ENSG00000103942	HOMER2	chr15	-	82859028	82859186	82859028	82859135	82864166	82864259	1970	2,2,3	78,48,42	2,2,0	40,46,61	200	149	0.291704	1	0.019,0.03,0.051	0.036,0.031,0.0	0.011
1971	ENSG00000103942	HOMER2	chr15	-	82859028	82859186	82859028	82859168	82864166	82864259	1971	0,0,0	16,7,22	1,0,0	7,13,9	167	149	1	1	0.0,0.0,0.0	0.113,0.0,0.0	-0.038
1972	ENSG00000156232	WHAMM	chr15	+	82826387	82826496	82826409	82826496	82823099	82823287	1972	4,5,0	41,32,46	3,1,5	47,47,47	171	149	0.839391	1	0.078,0.12,0.0	0.053,0.018,0.085	0.014
1973	ENSG00000103723	AP3B2	chr15	-	82662167	82662922	82662167	82662252	82663126	82663620	1973	1,0,0	0,1,0	0,1,6	0,0,0	298	149	1	1	1.0,0.0,NA	NA,1.0,1.0	-0.5
1986	ENSG00000103876	FAH	chr15	+	80172148	80172248	80172161	80172248	80168263	80168316	1986	153,92,145	0,1,0	105,86,121	0,0,0	162	149	1	1	1.0,0.988,1.0	1.0,1.0,1.0	-0.004
1987	ENSG00000086666	ZFAND6	chr15	+	80121711	80121820	80121747	80121820	80120327	80120498	1987	298,211,245	41,24,38	296,318,405	12,18,35	185	149	2.25493e-05	0.0033004	0.854,0.876,0.839	0.952,0.934,0.903	-0.073
1988	ENSG00000185787	MORF4L1	chr15	+	78884966	78885083	78884969	78885083	78880511	78880579	1988	63,52,40	3,3,1	22,26,46	2,1,4	152	149	0.482733	1	0.954,0.944,0.975	0.915,0.962,0.919	0.026
1989	ENSG00000136378	ADAMTS7	chr15	-	78788230	78788374	78788230	78788298	78789688	78789838	1989	34,8,15	9,2,2	25,45,32	8,6,7	225	149	0.919899	1	0.714,0.726,0.832	0.674,0.832,0.752	0.005
1990	ENSG00000140395	WDR61	chr15	-	78285260	78285724	78285260	78285339	78286040	78286133	1990	7,4,3	95,74,88	7,3,15	80,83,109	298	149	0.108244	0.726897	0.036,0.026,0.017	0.042,0.018,0.064	-0.015
1991	ENSG00000140395	WDR61	chr15	-	78292615	78292885	78292615	78292788	78293166	78293272	1991	1,3,1	179,127,138	0,2,1	103,86,141	246	149	1	1	0.003,0.014,0.004	0.0,0.014,0.004	0.001
1992	ENSG00000166411	IDH3A	chr15	+	78156907	78157631	78157547	78157631	78155212	78155275	1992	23,18,10	157,147,123	9,10,21	115,92,140	298	149	0.836537	1	0.068,0.058,0.039	0.038,0.052,0.07	0.002
1993	ENSG00000166411	IDH3A	chr15	+	78156907	78157631	78157572	78157631	78155212	78155275	1993	53,43,34	3,0,1	29,23,33	0,0,2	298	149	0.723954	1	0.898,1.0,0.944	1.0,1.0,0.892	-0.017
1994	ENSG00000166411	IDH3A	chr15	+	78157547	78157631	78157572	78157631	78155212	78155275	1994	190,172,149	3,0,1	135,106,155	0,0,2	174	149	1	1	0.982,1.0,0.992	1.0,1.0,0.985	-0.004
1995	ENSG00000166411	IDH3A	chr15	+	78157547	78157631	78157572	78157631	78156907	78157162	1995	44,35,40	0,0,1	28,18,27	0,0,0	174	149	1	1	1.0,1.0,0.972	1.0,1.0,1.0	-0.009
1996	ENSG00000166411	IDH3A	chr15	+	78161580	78161768	78161685	78161768	78160091	78160206	1996	383,284,281	0,0,0	221,235,288	2,0,0	254	149	1	1	1.0,1.0,1.0	0.985,1.0,1.0	0.005
1997	ENSG00000166411	IDH3A	chr15	+	78162208	78162367	78162233	78162367	78161580	78161768	1997	1,0,0	209,141,157	0,0,0	110,156,149	174	149	1	1	0.004,0.0,0.0	0.0,0.0,0.0	0.001
1998	ENSG00000166411	IDH3A	chr15	+	78163469	78163609	78163506	78163609	78162233	78162367	1998	2,1,0	147,97,137	1,0,0	90,102,116	186	149	1	1	0.011,0.008,0.0	0.009,0.0,0.0	0.003
1999	ENSG00000136425	CIB2	chr15	-	78109234	78109509	78109234	78109382	78110655	78110733	1999	13,2,3	0,0,0	6,5,6	0,1,0	276	149	1	1	1.0,1.0,1.0	1.0,0.73,1.0	0.09
2000	ENSG00000136425	CIB2	chr15	-	78109234	78109509	78109234	78109382	78123704	78123739	2000	16,4,4	1,0,0	8,7,10	4,2,3	276	149	9.36071e-06	0.00200943	0.896,1.0,1.0	0.519,0.654,0.643	0.36
2001	ENSG00000140382	HMG20A	chr15	+	77467094	77467307	77467182	77467307	77464239	77464387	2001	125,82,108	0,1,1	109,129,175	3,0,1	237	149	1	1	1.0,0.981,0.985	0.958,1.0,0.991	0.006
2002	ENSG00000173517	PEAK1	chr15	-	77284957	77285078	77284957	77285055	77286422	77286504	2002	6,12,11	0,1,1	11,18,24	0,6,1	172	149	1	1	1.0,0.912,0.905	1.0,0.722,0.954	0.047
2003	ENSG00000140374	ETFA	chr15	-	76227712	76227918	76227712	76227897	76231332	76231398	2003	0,1,0	0,0,0	2,0,4	0,1,0	170	149	1	1	NA,1.0,NA	1.0,0.0,1.0	0.333
2005	ENSG00000140400	MAN2C1	chr15	-	75356300	75356449	75356300	75356380	75356605	75356685	2005	24,23,25	1,0,0	36,29,33	1,1,0	218	149	1	1	0.943,1.0,1.0	0.961,0.952,1.0	0.01
2006	ENSG00000140400	MAN2C1	chr15	-	75359327	75359438	75359327	75359425	75359619	75359775	2006	2,1,2	23,22,23	2,1,3	19,22,24	162	149	0.662446	1	0.074,0.04,0.074	0.088,0.04,0.103	-0.014
2007	ENSG00000140400	MAN2C1	chr15	-	75361854	75362025	75361854	75361947	75362342	75362453	2007	0,0,0	33,19,23	0,1,0	27,16,28	227	149	1	1	0.0,0.0,0.0	0.0,0.039,0.0	-0.013
2008	ENSG00000140400	MAN2C1	chr15	-	75367510	75367645	75367510	75367634	75368072	75368198	2008	0,0,0	17,21,30	0,0,1	29,13,23	160	149	1	1	0.0,0.0,0.0	0.0,0.0,0.039	-0.013
2009	ENSG00000140400	MAN2C1	chr15	-	75367510	75367977	75367510	75367634	75368072	75368198	2009	0,1,1	17,21,30	0,0,2	29,13,23	298	149	1	1	0.0,0.023,0.016	0.0,0.0,0.042	-0.001
2011	ENSG00000140400	MAN2C1	chr15	-	75368072	75368198	75368072	75368159	75368482	75368612	2011	31,22,38	0,0,0	33,28,27	2,0,0	188	149	1	1	1.0,1.0,1.0	0.929,1.0,1.0	0.024
2012	ENSG00000140365	COMMD4	chr15	+	75338575	75338685	75338645	75338685	75338354	75338420	2012	7,1,0	414,250,355	1,0,3	278,261,432	219	149	1	1	0.011,0.003,0.0	0.002,0.0,0.005	0.002
2013	ENSG00000140365	COMMD4	chr15	+	75338984	75339104	75339036	75339104	75338645	75338685	2013	482,351,417	6,4,7	346,409,534	10,1,2	201	149	0.409481	1	0.983,0.985,0.978	0.962,0.997,0.995	-0.003
2014	ENSG00000140497	SCAMP2	chr15	-	74848599	74848701	74848599	74848645	74850513	74850673	2014	231,133,196	0,1,1	149,176,197	0,4,0	205	149	1	1	1.0,0.99,0.993	1.0,0.97,1.0	0.004
2015	ENSG00000140497	SCAMP2	chr15	-	74852068	74854119	74852068	74852186	74854580	74854649	2015	200,113,165	0,0,0	160,159,215	1,0,0	298	149	1	1	1.0,1.0,1.0	0.988,1.0,1.0	0.004
2016	ENSG00000072071	ADGRL1	chr19	-	14152132	14152222	14152132	14152150	14152308	14152437	2016	6,5,9	7,10,7	19,7,14	14,18,21	221	149	0.880579	1	0.366,0.252,0.464	0.478,0.208,0.31	0.029
2019	ENSG00000140474	ULK3	chr15	-	74842074	74842195	74842074	74842118	74842279	74842420	2019	87,44,61	0,5,0	77,55,75	2,3,1	226	149	0.767551	1	1.0,0.853,1.0	0.962,0.924,0.98	-0.004
2020	ENSG00000140474	ULK3	chr15	-	74842279	74842420	74842279	74842417	74842534	74842676	2020	9,3,1	0,0,0	3,4,5	2,0,1	152	149	1	1	1.0,1.0,1.0	0.595,1.0,0.831	0.191
2021	ENSG00000140474	ULK3	chr15	-	74842279	74842449	74842279	74842420	74842538	74842676	2021	0,0,0	0,3,4	0,0,1	5,1,5	178	149	1	1	NA,0.0,0.0	0.0,0.0,0.143	-0.048
2022	ENSG00000140465	CYP1A1	chr15	-	74721590	74722069	74721590	74721717	74722272	74722341	2022	1,1,0	17,6,16	0,5,3	26,19,15	298	149	1	1	0.029,0.077,0.0	0.0,0.116,0.091	-0.034
2023	ENSG00000179361	ARID3B	chr15	+	74593134	74593236	74593137	74593236	74591559	74591814	2023	2,3,4	18,16,22	4,2,1	21,17,27	152	149	0.416603	1	0.098,0.155,0.151	0.157,0.103,0.035	0.036
2025	ENSG00000121057	AKAP1	chr17	+	57120249	57121344	57121278	57121344	57118981	57119044	2025	227,125,171	0,0,0	160,140,215	0,0,2	298	149	1	1	1.0,1.0,1.0	1.0,1.0,0.982	0.006
2026	ENSG00000103855	CD276	chr15	+	73702254	73702593	73702379	73702593	73699585	73699718	2026	128,131,159	1,3,0	165,164,199	1,0,0	274	149	1	1	0.986,0.96,1.0	0.989,1.0,1.0	-0.014
2027	ENSG00000103855	CD276	chr15	+	73708338	73708473	73708362	73708473	73704175	73704472	2027	195,104,155	1,0,0	159,158,182	0,0,0	173	149	1	1	0.994,1.0,1.0	1.0,1.0,1.0	-0.002
2028	ENSG00000067141	NEO1	chr15	+	73236286	73236506	73236346	73236506	73178306	73178427	2028	43,18,43	20,15,19	29,58,59	53,19,50	209	149	0.271631	1	0.605,0.461,0.617	0.281,0.685,0.457	0.087
2029	ENSG00000067141	NEO1	chr15	+	73270009	73270233	73270057	73270233	73266315	73266411	2029	0,0,0	61,25,48	0,0,1	53,74,69	197	149	1	1	0.0,0.0,0.0	0.0,0.0,0.011	-0.004
2030	ENSG00000159322	ADPGK	chr15	-	72751368	72752895	72751368	72752892	72755555	72755654	2030	74,34,47	74,29,47	35,48,46	36,49,61	152	149	0.393999	1	0.495,0.535,0.495	0.488,0.49,0.425	0.041
2032	ENSG00000140463	BBS4	chr15	+	72722788	72722847	72722793	72722847	72716777	72716850	2032	3,2,5	26,28,17	0,4,3	24,34,38	154	149	0.167194	0.914807	0.1,0.065,0.222	0.0,0.102,0.071	0.071
2033	ENSG00000166233	ARIH1	chr15	+	72570163	72570307	72570176	72570307	72567105	72567177	2033	1,0,0	164,89,143	2,2,3	135,125,169	162	149	0.692804	1	0.006,0.0,0.0	0.013,0.015,0.016	-0.013
2034	ENSG00000213614	HEXA	chr15	-	72356524	72356650	72356524	72356617	72375719	72375993	2034	3,1,0	240,139,182	0,1,2	139,123,181	182	149	1	1	0.01,0.006,0.0	0.0,0.007,0.009	0
2043	ENSG00000137834	SMAD6	chr15	+	66717008	66717140	66717011	66717140	66716420	66716498	2043	0,0,0	4,2,6	0,1,0	4,0,2	152	149	1	1	0.0,0.0,0.0	0.0,1.0,0.0	-0.333
2044	ENSG00000174442	ZWILCH	chr15	+	66508745	66508892	66508840	66508892	66505325	66505391	2044	8,15,10	125,123,137	14,16,14	101,102,125	244	149	0.0730422	0.58799	0.038,0.069,0.043	0.078,0.087,0.064	-0.026
2045	ENSG00000174444	RPL4	chr15	-	66502611	66503164	66502611	66502871	66503357	66503529	2045	4534,2756,3878	3,1,2	3284,3622,4548	0,2,1	298	149	1	1	0.999,0.999,0.999	1.0,0.999,1.0	-0.001
2047	ENSG00000103769	RAB11A	chr15	+	65879670	65879751	65879724	65879751	65877761	65877955	2047	1112,760,939	0,0,1	941,967,1183	0,0,0	203	149	1	1	1.0,1.0,0.999	1.0,1.0,1.0	0
2048	ENSG00000174485	DENND4A	chr15	-	65700543	65700675	65700543	65700672	65701050	65701192	2048	3,5,1	7,1,6	2,4,2	5,6,5	152	149	0.730926	1	0.296,0.831,0.14	0.282,0.395,0.282	0.103
2056	ENSG00000128915	ICE2	chr15	-	60468060	60468322	60468060	60468162	60476062	60476167	2056	139,98,133	51,29,26	143,112,139	28,29,29	298	149	0.198541	0.999691	0.577,0.628,0.719	0.719,0.659,0.706	-0.053
2060	ENSG00000137878	GCOM1	chr15	+	57708713	57709358	57709184	57709358	57706491	57706955	2060	234,135,160	1,0,0	180,171,208	1,3,2	298	149	0.568723	1	0.992,1.0,1.0	0.989,0.966,0.981	0.019
2061	ENSG00000137871	ZNF280D	chr15	-	56707081	56707150	56707081	56707143	56707262	56707306	2061	57,69,58	37,19,39	33,55,52	22,21,18	156	149	0.592661	1	0.595,0.776,0.587	0.589,0.714,0.734	-0.026
2063	ENSG00000131473	ACLY	chr17	-	41913714	41913900	41913714	41913896	41930357	41930542	2063	11,9,10	3,1,2	10,12,4	0,0,0	153	149	0.00178081	0.0715293	0.781,0.898,0.83	1.0,1.0,1.0	-0.164
2065	ENSG00000069943	PIGB	chr15	+	55321269	55321390	55321272	55321390	55320274	55320410	2065	0,1,1	19,6,26	1,0,1	10,14,19	152	149	1	1	0.0,0.14,0.036	0.089,0.0,0.049	0.013
2068	ENSG00000104093	DMXL2	chr15	-	51476588	51476719	51476588	51476716	51478270	51478347	2068	25,26,22	29,14,14	19,34,25	10,6,35	152	149	0.434879	1	0.458,0.645,0.606	0.651,0.847,0.412	-0.067
2069	ENSG00000104064	GABPB1	chr15	-	50289482	50289668	50289482	50289665	50300788	50300902	2069	108,69,76	13,3,9	67,85,111	3,9,3	152	149	0.089238	0.660566	0.891,0.958,0.892	0.956,0.903,0.973	-0.03
2072	ENSG00000166200	COPS2	chr15	-	49137347	49137458	49137347	49137437	49139527	49139653	2072	108,99,86	191,129,138	67,77,116	118,141,180	170	149	0.522476	1	0.331,0.402,0.353	0.332,0.324,0.361	0.023
2073	ENSG00000128951	DUT	chr15	+	48341462	48341585	48341514	48341585	48341288	48341363	2073	1,0,2	415,267,346	0,0,0	330,326,476	201	149	1	1	0.002,0.0,0.004	0.0,0.0,0.0	0.002
2074	ENSG00000137872	SEMA6D	chr15	+	47766576	47766677	47766615	47766677	47766104	47766182	2074	0,0,0	1,1,0	0,0,1	0,4,1	188	149	1	1	0.0,0.0,NA	NA,0.0,0.442	-0.221
2075	ENSG00000102901	CENPT	chr16	-	67828473	67828578	67828473	67828559	67828666	67828843	2075	41,11,29	2,2,1	29,23,41	0,1,4	168	149	0.833073	1	0.948,0.83,0.963	1.0,0.953,0.901	-0.038
2076	ENSG00000102901	CENPT	chr16	-	67828473	67828605	67828473	67828559	67828666	67828843	2076	11,3,3	2,2,1	7,3,6	0,1,4	195	149	0.864962	1	0.808,0.534,0.696	1.0,0.696,0.534	-0.064
2077	ENSG00000102901	CENPT	chr16	-	67828473	67828605	67828473	67828578	67828666	67828843	2077	0,1,0	30,9,26	4,2,1	26,22,36	176	149	0.0217807	0.303609	0.0,0.086,0.0	0.115,0.071,0.023	-0.041
2079	ENSG00000102901	CENPT	chr16	-	67832011	67832136	67832011	67832108	67832227	67832315	2079	5,0,3	59,35,29	7,2,6	43,45,63	177	149	0.224367	1	0.067,0.0,0.08	0.121,0.036,0.074	-0.028
2080	ENSG00000102901	CENPT	chr16	-	67832227	67832350	67832227	67832315	67832454	67832545	2080	2,0,4	30,22,24	4,0,0	39,35,49	184	149	0.196728	0.997777	0.051,0.0,0.119	0.077,0.0,0.0	0.031
2081	ENSG00000102901	CENPT	chr16	-	67832227	67832354	67832227	67832315	67832454	67832545	2081	2,2,0	30,22,24	8,0,2	39,35,49	188	149	0.27766	1	0.05,0.067,0.0	0.14,0.0,0.031	-0.018
2082	ENSG00000102901	CENPT	chr16	-	67832227	67832354	67832227	67832350	67832454	67832545	2082	0,2,0	0,0,4	4,0,2	0,0,0	153	149	1	1	NA,1.0,0.0	1.0,NA,1.0	-0.5
2087	ENSG00000140263	SORD	chr15	+	45060981	45061226	45061066	45061226	45043256	45043421	2087	2,0,1	496,314,358	1,0,0	274,302,386	234	149	1	1	0.003,0.0,0.002	0.002,0.0,0.0	0.001
2091	ENSG00000166783	MARF1	chr16	-	15622933	15623126	15622933	15623123	15624768	15624927	2091	8,3,5	10,19,15	6,6,2	17,21,19	152	149	0.390303	1	0.44,0.134,0.246	0.257,0.219,0.094	0.083
2092	ENSG00000166783	MARF1	chr16	-	15625371	15625800	15625371	15625797	15630331	15630504	2092	24,11,20	1,2,7	6,18,20	11,6,5	152	149	0.0351384	0.390451	0.959,0.844,0.737	0.348,0.746,0.797	0.216
2093	ENSG00000166783	MARF1	chr16	-	15633616	15633843	15633616	15633834	15634756	15634931	2093	28,12,26	0,0,0	30,32,42	1,0,0	158	149	1	1	1.0,1.0,1.0	0.966,1.0,1.0	0.011
2094	ENSG00000140264	SERF2	chr15	+	43793686	43794046	43793709	43794046	43792974	43793083	2094	35,20,58	2421,1684,2165	25,29,39	2062,2061,2896	172	149	0.0711273	0.580221	0.012,0.01,0.023	0.01,0.012,0.012	0.004
2095	ENSG00000140264	SERF2	chr15	+	43798868	43799107	43798943	43799107	43792974	43793083	2095	1,1,4	0,2,0	1,6,4	2,0,0	224	149	1	1	1.0,0.25,1.0	0.25,1.0,1.0	0
2096	ENSG00000205771	CATSPER2P1	chr15	-	43745021	43745170	43745021	43745167	43746047	43746302	2096	0,1,3	2,2,0	0,0,0	0,3,0	152	149	1	1	0.0,0.329,1.0	NA,0.0,NA	0.443
2097	ENSG00000205771	CATSPER2P1	chr15	-	43745021	43745170	43745021	43745167	43746213	43746285	2097	6,1,0	4,0,1	1,2,0	1,3,2	152	149	0.100956	0.706694	0.595,1.0,0.0	0.495,0.395,0.0	0.235
2099	ENSG00000237289	CKMT1B	chr15	+	43594878	43595170	43594971	43595170	43594026	43594367	2099	0,1,0	15,9,8	0,3,1	6,16,18	242	149	0.326237	1	0.0,0.064,0.0	0.0,0.103,0.033	-0.024
2100	ENSG00000237289	CKMT1B	chr15	+	43597375	43598327	43598192	43598327	43596407	43596531	2100	5,1,0	12,2,6	0,2,6	5,18,6	298	149	0.923594	1	0.172,0.2,0.0	0.0,0.053,0.333	-0.005
2103	ENSG00000168781	PPIP5K1	chr15	-	43573033	43573160	43573033	43573148	43573356	43573484	2103	0,0,0	2,2,1	1,0,0	6,4,2	161	149	1	1	0.0,0.0,0.0	0.134,0.0,0.0	-0.045
2104	ENSG00000168781	PPIP5K1	chr15	-	43581226	43581429	43581226	43581388	43581852	43581954	2104	1,2,2	1,1,0	4,6,3	8,1,3	190	149	0.004233	0.124523	0.44,0.611,1.0	0.282,0.825,0.44	0.168
2105	ENSG00000168781	PPIP5K1	chr15	-	43584357	43584589	43584357	43584532	43584798	43584892	2105	4,4,1	31,15,31	2,1,1	35,37,32	206	149	0.0382404	0.413896	0.085,0.162,0.023	0.04,0.019,0.022	0.063
2106	ENSG00000168781	PPIP5K1	chr15	-	43584357	43584621	43584357	43584532	43584798	43584892	2106	0,2,0	31,15,31	1,2,7	35,37,32	238	149	0.0101778	0.19749	0.0,0.077,0.0	0.018,0.033,0.12	-0.031
2107	ENSG00000168781	PPIP5K1	chr15	-	43584357	43584621	43584357	43584589	43584798	43584892	2107	0,1,0	4,3,1	0,2,6	1,1,0	181	149	6.14358e-06	0.00163544	0.0,0.215,0.0	0.0,0.622,1.0	-0.469
2108	ENSG00000168781	PPIP5K1	chr15	-	43584357	43584621	43584357	43584532	43590171	43590201	2108	1,3,0	2,1,1	1,2,3	0,5,3	238	149	0.575225	1	0.238,0.653,0.0	1.0,0.2,0.385	-0.231
2109	ENSG00000067369	TP53BP1	chr15	-	43413118	43413334	43413118	43413328	43415593	43415809	2109	86,66,73	6,0,5	91,84,111	3,2,4	155	149	0.368403	1	0.932,1.0,0.933	0.967,0.976,0.964	-0.014
2111	ENSG00000137842	TMEM62	chr15	+	43149028	43149151	43149107	43149151	43148754	43148879	2111	69,49,67	0,0,4	40,64,68	0,1,1	228	149	0.62361	1	1.0,1.0,0.916	1.0,0.977,0.978	-0.013
2115	ENSG00000128881	TTBK2	chr15	-	42872610	42872758	42872610	42872696	42878548	42878684	2115	30,16,16	0,0,0	22,22,14	2,0,4	211	149	0.00871107	0.190167	1.0,1.0,1.0	0.886,1.0,0.712	0.134
2116	ENSG00000214331	AC009053.1	chr16	-	74338444	74338660	74338444	74338578	74338738	74338894	2116	4,0,1	9,10,5	0,0,0	4,9,6	231	149	0.0697264	0.574218	0.223,0.0,0.114	0.0,0.0,0.0	0.112
2117	ENSG00000140326	CDAN1	chr15	-	42735874	42736081	42735874	42736078	42736301	42736780	2117	12,2,5	9,1,15	21,11,2	5,14,6	152	149	0.565134	1	0.567,0.662,0.246	0.805,0.435,0.246	-0.004
2118	ENSG00000137814	HAUS2	chr15	+	42561269	42561402	42561274	42561402	42560781	42560870	2118	25,24,25	2,6,10	15,22,20	10,5,0	154	149	0.874356	1	0.924,0.795,0.708	0.592,0.81,1.0	0.008
2119	ENSG00000103994	ZNF106	chr15	-	42439032	42439813	42439032	42439552	42442072	42442414	2119	170,134,135	34,25,29	145,151,173	19,32,11	298	149	0.0544396	0.503262	0.714,0.728,0.699	0.792,0.702,0.887	-0.08
2122	ENSG00000168970	JMJD7-PLA2G4B	chr15	+	41836051	41836243	41836147	41836243	41835587	41835644	2122	6,1,2	48,25,38	0,1,2	48,42,39	245	149	0.025654	0.33463	0.071,0.024,0.031	0.0,0.014,0.03	0.027
2123	ENSG00000168970	JMJD7-PLA2G4B	chr15	+	41840024	41840230	41840157	41840230	41836474	41836551	2123	14,14,17	0,0,2	15,12,14	2,1,2	282	149	0.0229016	0.310497	1.0,1.0,0.818	0.798,0.864,0.787	0.123
2127	ENSG00000092445	TYRO3	chr15	+	41573001	41573111	41573016	41573111	41572442	41572564	2127	110,46,84	1,1,0	96,80,97	0,1,5	164	149	0.626339	1	0.99,0.977,1.0	1.0,0.986,0.946	0.012
2129	ENSG00000137804	NUSAP1	chr15	+	41350987	41351129	41350990	41351129	41349097	41349241	2129	486,339,418	36,39,40	423,460,551	31,32,33	152	149	0.0472824	0.464175	0.93,0.895,0.911	0.93,0.934,0.942	-0.023
2130	ENSG00000137804	NUSAP1	chr15	+	41350987	41351129	41351032	41351129	41349097	41349241	2130	615,419,518	205,204,211	536,568,703	167,232,268	194	149	0.386334	1	0.697,0.612,0.653	0.711,0.653,0.668	-0.023
2131	ENSG00000137804	NUSAP1	chr15	+	41350990	41351129	41351032	41351129	41349097	41349241	2131	165,119,140	205,204,211	144,140,185	167,232,268	191	149	0.761606	1	0.386,0.313,0.341	0.402,0.32,0.35	-0.011
2132	ENSG00000137804	NUSAP1	chr15	+	41365401	41365589	41365404	41365589	41358148	41358258	2132	398,299,273	307,298,301	326,302,388	224,340,395	152	149	0.907189	1	0.56,0.496,0.471	0.588,0.465,0.491	-0.006
2133	ENSG00000166145	SPINT1	chr15	+	40853488	40853627	40853548	40853627	40853123	40853251	2133	502,263,394	6,0,0	404,374,482	1,4,4	209	149	1	1	0.984,1.0,1.0	0.997,0.985,0.988	0.005
2134	ENSG00000166140	ZFYVE19	chr15	+	40813322	40813417	40813337	40813417	40810648	40810757	2134	2,0,0	16,10,9	0,1,0	6,6,8	164	149	1	1	0.102,0.0,0.0	0.0,0.132,0.0	-0.01
2135	ENSG00000104129	DNAJC17	chr15	-	40776195	40776401	40776195	40776292	40776541	40776627	2135	7,1,3	55,38,64	5,4,2	59,45,79	258	149	0.822029	1	0.068,0.015,0.026	0.047,0.049,0.014	0
2137	ENSG00000137812	KNL1	chr15	+	40611477	40611511	40611483	40611511	40610244	40610297	2137	53,40,32	4,0,1	59,44,64	1,1,1	155	149	0.395443	1	0.927,1.0,0.969	0.983,0.977,0.984	-0.016
2138	ENSG00000137812	KNL1	chr15	+	40629272	40629371	40629323	40629371	40628610	40628678	2138	143,103,96	0,1,0	128,177,156	0,0,0	200	149	1	1	1.0,0.987,1.0	1.0,1.0,1.0	-0.004
2139	ENSG00000140320	BAHD1	chr15	+	40461911	40462294	40461914	40462294	40458450	40459896	2139	19,15,25	11,2,2	18,18,21	17,11,18	152	149	0.00174456	0.07066	0.629,0.88,0.925	0.509,0.616,0.534	0.258
2140	ENSG00000140320	BAHD1	chr15	+	40465334	40465435	40465343	40465435	40464470	40464547	2140	52,16,41	27,13,23	30,19,27	22,27,36	158	149	0.016359	0.253394	0.645,0.537,0.627	0.563,0.399,0.414	0.144
2141	ENSG00000248508	SRP14-AS1	chr15	+	40064295	40064601	40064460	40064601	40045960	40046069	2141	5,6,4	1,0,0	8,3,9	0,0,0	298	149	1	1	0.714,1.0,1.0	1.0,1.0,1.0	-0.095
2142	ENSG00000140319	SRP14	chr15	-	40037308	40037355	40037308	40037348	40038281	40038394	2142	39,27,28	0,0,1	12,51,47	0,3,0	156	149	0.644161	1	1.0,1.0,0.964	1.0,0.942,1.0	0.007
2144	ENSG00000127586	CHTF18	chr16	+	788927	789125	788930	789125	788624	788775	2144	6,0,2	53,35,45	5,1,4	40,28,34	152	149	0.31163	1	0.1,0.0,0.042	0.109,0.034,0.103	-0.035
2146	ENSG00000127586	CHTF18	chr16	+	790006	790269	790176	790269	789546	789715	2146	3,2,3	25,17,22	4,1,2	13,25,16	298	149	0.834276	1	0.057,0.056,0.064	0.133,0.02,0.059	-0.012
2147	ENSG00000127586	CHTF18	chr16	+	790330	790399	790346	790399	790176	790269	2147	0,1,1	28,16,21	1,0,0	20,28,19	165	149	1	1	0.0,0.053,0.041	0.043,0.0,0.0	0.017
2148	ENSG00000127586	CHTF18	chr16	+	790524	790666	790530	790666	790346	790399	2148	20,21,22	2,0,0	21,26,20	0,0,0	155	149	1	1	0.906,1.0,1.0	1.0,1.0,1.0	-0.031
2151	ENSG00000154237	LRRK1	chr15	+	101024799	101024967	101024802	101024967	101022382	101022597	2151	0,1,0	12,9,19	0,0,0	15,2,12	152	149	1	1	0.0,0.098,0.0	0.0,0.0,0.0	0.033
2152	ENSG00000154237	LRRK1	chr15	+	101062380	101062690	101062573	101062690	101061170	101061288	2152	4,1,0	43,11,22	1,0,0	33,15,31	298	149	0.534595	1	0.044,0.043,0.0	0.015,0.0,0.0	0.024
2154	ENSG00000134138	MEIS2	chr15	-	36895150	36895261	36895150	36895240	36896627	36896686	2154	44,21,25	39,30,36	51,63,82	104,94,107	170	149	0.201693	1	0.497,0.38,0.378	0.301,0.37,0.402	0.061
2155	ENSG00000134138	MEIS2	chr15	-	37096288	37096430	37096288	37096407	37097966	37098199	2155	67,36,36	3,0,3	121,117,132	7,1,6	172	149	0.770267	1	0.951,1.0,0.912	0.937,0.99,0.95	-0.005
2156	ENSG00000125107	CNOT1	chr16	-	58555250	58555537	58555250	58555429	58555783	58555908	2156	382,269,314	3,3,6	291,319,394	7,2,5	257	149	0.756499	1	0.987,0.981,0.968	0.96,0.989,0.979	0.003
2157	ENSG00000125107	CNOT1	chr16	-	58556846	58556993	58556846	58556990	58558472	58558674	2157	114,86,98	21,9,12	106,119,171	13,7,22	152	149	0.25932	1	0.842,0.904,0.889	0.889,0.943,0.884	-0.027
2158	ENSG00000140199	SLC12A6	chr15	-	34238231	34238401	34238231	34238331	34238964	34239160	2158	32,17,34	2,0,0	38,35,53	0,0,0	219	149	1	1	0.916,1.0,1.0	1.0,1.0,1.0	-0.028
2160	ENSG00000140199	SLC12A6	chr15	-	34336409	34336752	34336409	34336667	34337960	34338057	2160	7,4,1	0,0,0	11,10,12	1,1,0	234	149	1	1	1.0,1.0,1.0	0.875,0.864,1.0	0.087
2168	ENSG00000092439	TRPM7	chr15	-	50583088	50583159	50583088	50583156	50586391	50586488	2168	46,42,52	23,24,19	59,54,69	33,32,24	152	149	0.858356	1	0.662,0.632,0.728	0.637,0.623,0.738	0.008
2175	ENSG00000198690	FAN1	chr15	+	30918082	30918295	30918163	30918295	30913857	30914091	2175	1,0,1	30,36,36	0,0,0	19,39,38	230	149	1	1	0.021,0.0,0.018	0.0,0.0,0.0	0.013
2176	ENSG00000198690	FAN1	chr15	+	30925095	30925291	30925126	30925291	30922234	30922354	2176	1,0,0	34,23,19	0,2,0	45,29,25	180	149	1	1	0.024,0.0,0.0	0.0,0.054,0.0	-0.01
2177	ENSG00000101266	CSNK2A1	chr20	-	487426	488778	487426	487575	489779	489881	2177	477,303,354	1,0,0	408,465,562	0,0,0	298	149	1	1	0.996,1.0,1.0	1.0,1.0,1.0	-0.001
2186	ENSG00000114062	UBE3A	chr15	-	25407066	25407212	25407066	25407137	25408619	25408684	2186	5,2,6	0,0,0	9,8,11	1,0,2	224	149	0.772932	1	1.0,1.0,1.0	0.857,1.0,0.785	0.119
2187	ENSG00000114062	UBE3A	chr15	-	25407066	25407228	25407066	25407137	25408619	25408684	2187	5,2,7	0,0,0	9,8,11	1,0,2	240	149	0.798301	1	1.0,1.0,1.0	0.848,1.0,0.773	0.126
2188	ENSG00000114062	UBE3A	chr15	-	25407066	25407262	25407066	25407137	25408619	25408684	2188	18,8,13	0,0,0	14,14,16	1,0,2	274	149	0.71626	1	1.0,1.0,1.0	0.884,1.0,0.813	0.101
2192	ENSG00000114062	UBE3A	chr15	-	25407066	25407228	25407066	25407137	25409087	25409207	2192	5,2,7	0,0,2	10,8,11	1,1,4	240	149	0.014536	0.233386	1.0,1.0,0.685	0.861,0.832,0.631	0.12
2193	ENSG00000114062	UBE3A	chr15	-	25407066	25407262	25407066	25407137	25409087	25409207	2193	10,4,11	0,0,2	12,12,13	1,1,4	274	149	0.0116429	0.211477	1.0,1.0,0.749	0.867,0.867,0.639	0.125
2194	ENSG00000114062	UBE3A	chr15	-	25407066	25407262	25407066	25407228	25409087	25409207	2194	5,2,4	0,0,0	3,6,2	1,0,0	183	149	1	1	1.0,1.0,1.0	0.71,1.0,1.0	0.097
2195	ENSG00000128739	SNRPN	chr15	+	24974287	24974456	24974310	24974456	24967931	24968082	2195	0,2,0	69,30,68	0,0,2	74,75,87	172	149	1	1	0.0,0.055,0.0	0.0,0.0,0.02	0.012
2196	ENSG00000128739	SNRPN	chr15	+	24974287	24974456	24974386	24974456	24967931	24968082	2196	16,20,26	2,0,1	24,27,41	1,5,4	248	149	0.0179759	0.266125	0.828,1.0,0.94	0.935,0.764,0.86	0.07
2197	ENSG00000128739	SNRPN	chr15	+	24974287	24974456	24974397	24974456	24967931	24968082	2197	28,27,30	1,2,1	31,33,50	1,1,1	259	149	1	1	0.942,0.886,0.945	0.947,0.95,0.966	-0.03
2198	ENSG00000128739	SNRPN	chr15	+	24974310	24974456	24974386	24974456	24967931	24968082	2198	85,48,94	2,0,1	98,102,126	1,5,4	225	149	0.0344407	0.390451	0.966,1.0,0.984	0.985,0.931,0.954	0.027
2199	ENSG00000128739	SNRPN	chr15	+	24974310	24974456	24974397	24974456	24967931	24968082	2199	97,55,98	1,2,1	105,108,135	1,1,1	236	149	0.466297	1	0.984,0.946,0.984	0.985,0.986,0.988	-0.015
2200	ENSG00000128739	SNRPN	chr15	+	24974386	24974456	24974397	24974456	24967931	24968082	2200	14,7,5	1,2,1	8,11,13	1,1,1	160	149	0.484967	1	0.929,0.765,0.823	0.882,0.911,0.924	-0.067
2207	ENSG00000275835	TUBGCP5	chr15	-	23019218	23019380	23019218	23019334	23021958	23022161	2207	1,4,4	52,21,30	5,2,4	28,41,47	195	149	0.810089	1	0.014,0.127,0.092	0.12,0.036,0.061	0.005
2210	ENSG00000275835	TUBGCP5	chr15	-	23027191	23027309	23027191	23027306	23030884	23031020	2210	24,13,9	59,48,36	5,9,16	27,43,62	152	149	0.183447	0.960484	0.285,0.21,0.197	0.154,0.17,0.202	0.055
2211	ENSG00000140157	NIPA2	chr15	+	22851638	22851870	22851708	22851870	22845145	22845267	2211	173,125,155	0,0,0	138,152,191	1,0,0	219	149	1	1	1.0,1.0,1.0	0.989,1.0,1.0	0.004
2214	ENSG00000171606	ZNF274	chr19	+	58185696	58185838	58185711	58185838	58183920	58183998	2214	0,1,0	31,14,16	0,0,0	7,21,14	164	149	1	1	0.0,0.061,0.0	0.0,0.0,0.0	0.02
2215	ENSG00000154719	MRPL39	chr21	-	25599798	25599866	25599798	25599836	25601367	25601467	2215	228,211,255	1,0,2	208,215,282	0,0,5	179	149	1	1	0.995,1.0,0.991	1.0,1.0,0.979	0.002
2216	ENSG00000100429	HDAC10	chr22	-	50248224	50248472	50248224	50248292	50248661	50248751	2216	21,16,20	0,0,1	15,11,22	0,0,0	298	149	1	1	1.0,1.0,0.909	1.0,1.0,1.0	-0.03
2217	ENSG00000100429	HDAC10	chr22	-	50248830	50248890	50248830	50248859	50249102	50249168	2217	6,11,10	1,1,1	10,5,22	3,2,0	180	149	0.322167	1	0.832,0.901,0.892	0.734,0.674,1.0	0.072
2218	ENSG00000100429	HDAC10	chr22	-	50249102	50249198	50249102	50249168	50249327	50249454	2218	1,0,0	8,6,12	0,0,1	11,10,17	179	149	1	1	0.094,0.0,0.0	0.0,0.0,0.047	0.016
2221	ENSG00000185347	TEDC1	chr14	+	105492106	105492309	105492147	105492309	105491621	105491700	2221	52,23,46	4,3,2	28,40,32	2,2,6	190	149	0.624088	1	0.911,0.857,0.947	0.917,0.94,0.807	0.017
2222	ENSG00000182979	MTA1	chr14	+	105464415	105464567	105464462	105464567	105464031	105464147	2222	380,227,285	36,29,35	287,235,318	26,32,32	196	149	0.772094	1	0.889,0.856,0.861	0.894,0.848,0.883	-0.006
2223	ENSG00000185024	BRF1	chr14	-	105219150	105219298	105219150	105219232	105220068	105220130	2223	2,1,3	44,31,50	0,6,6	52,42,51	215	149	0.182362	0.957783	0.031,0.022,0.04	0.0,0.09,0.075	-0.024
2226	ENSG00000203485	INF2	chr14	+	104689522	104689739	104689622	104689739	104689151	104689245	2226	9,13,3	1,0,0	8,9,9	0,0,0	249	149	1	1	0.843,1.0,1.0	1.0,1.0,1.0	-0.052
2231	ENSG00000203485	INF2	chr14	+	104710881	104711007	104710918	104711007	104710087	104710188	2231	1,0,1	0,1,0	0,2,0	0,0,0	186	149	1	1	1.0,0.0,1.0	NA,1.0,NA	-0.333
2232	ENSG00000203485	INF2	chr14	+	104710881	104711007	104710936	104711007	104710087	104710188	2232	1,1,1	77,28,55	0,3,0	52,40,71	204	149	1	1	0.009,0.025,0.013	0.0,0.052,0.0	-0.002
2233	ENSG00000203485	INF2	chr14	+	104710918	104711007	104710936	104711007	104710087	104710188	2233	0,2,0	77,28,55	0,1,0	52,40,71	167	149	1	1	0.0,0.06,0.0	0.0,0.022,0.0	0.013
2236	ENSG00000203485	INF2	chr14	+	104713201	104713309	104713206	104713309	104712827	104712992	2236	0,0,0	121,54,90	0,2,0	61,56,51	154	149	1	1	0.0,0.0,0.0	0.0,0.033,0.0	-0.011
2237	ENSG00000203485	INF2	chr14	+	104713444	104713606	104713448	104713606	104713206	104713309	2237	142,79,108	6,0,0	82,63,78	0,0,0	153	149	0.579653	1	0.958,1.0,1.0	1.0,1.0,1.0	-0.014
2238	ENSG00000203485	INF2	chr14	+	104714202	104714856	104714283	104714856	104713444	104713606	2238	158,89,138	0,0,0	105,112,118	1,0,0	230	149	1	1	1.0,1.0,1.0	0.986,1.0,1.0	0.005
2240	ENSG00000203485	INF2	chr14	+	104715280	104715340	104715283	104715340	104714202	104714856	2240	5,0,2	137,62,109	4,0,0	86,86,91	152	149	0.633378	1	0.035,0.0,0.018	0.044,0.0,0.0	0.003
2241	ENSG00000203485	INF2	chr14	+	104717547	104717646	104717562	104717646	104715283	104715340	2241	0,0,1	3,3,2	0,0,0	2,0,1	164	149	1	1	0.0,0.0,0.312	0.0,NA,0.0	0.104
2242	ENSG00000100711	ZFYVE21	chr14	+	103727558	103727914	103727745	103727914	103726791	103726842	2242	4,0,6	53,19,39	1,0,3	60,47,87	298	149	0.0167453	0.257064	0.036,0.0,0.071	0.008,0.0,0.017	0.027
2243	ENSG00000166165	CKB	chr14	-	103522300	103522505	103522300	103522476	103522765	103522833	2243	148,108,107	3,1,4	68,71,75	3,1,1	178	149	0.775926	1	0.976,0.989,0.957	0.95,0.983,0.984	0.002
2244	ENSG00000075413	MARK3	chr14	+	103468032	103468186	103468080	103468186	103467078	103467191	2244	171,153,204	32,20,20	157,167,206	28,27,29	197	149	0.420332	1	0.802,0.853,0.885	0.809,0.824,0.843	0.021
2245	ENSG00000100664	EIF5	chr14	+	103335652	103335932	103335791	103335932	103334386	103334597	2245	1365,886,1106	7,1,13	892,968,1167	4,3,5	288	149	0.812076	1	0.99,0.998,0.978	0.991,0.994,0.992	-0.004
2246	ENSG00000185215	TNFAIP2	chr14	+	103132701	103132872	103132749	103132872	103131638	103131762	2246	9,3,6	792,485,710	4,2,4	694,671,691	197	149	1	1	0.009,0.005,0.006	0.004,0.002,0.004	0.003
2248	ENSG00000022976	ZNF839	chr14	+	102341322	102342364	102342102	102342364	102339093	102339223	2248	55,30,34	10,3,6	31,29,38	5,4,5	298	149	0.815053	1	0.733,0.833,0.739	0.756,0.784,0.792	-0.009
2249	ENSG00000022976	ZNF839	chr14	+	102341322	102342367	102342102	102342367	102339093	102339229	2249	36,10,16	0,0,0	16,12,19	1,0,0	298	149	1	1	1.0,1.0,1.0	0.889,1.0,1.0	0.037
2250	ENSG00000167646	DNAAF3	chr19	-	55159532	55159720	55159532	55159607	55159898	55160013	2250	2,0,0	5,2,4	0,0,0	6,7,9	262	149	1	1	0.185,0.0,0.0	0.0,0.0,0.0	0.062
2251	ENSG00000167646	DNAAF3	chr19	-	55159898	55160013	55159898	55160010	55160639	55160775	2251	5,3,6	0,0,0	6,5,7	2,1,3	152	149	0.000477988	0.0305271	1.0,1.0,1.0	0.746,0.831,0.696	0.242
2256	ENSG00000197102	DYNC1H1	chr14	+	102050413	102050773	102050434	102050773	102050070	102050198	2256	1,0,0	378,212,285	0,0,0	282,249,324	170	149	1	1	0.002,0.0,0.0	0.0,0.0,0.0	0.001
2257	ENSG00000099899	TRMT2A	chr22	-	20113431	20113561	20113431	20113507	20113685	20113808	2257	2,1,2	42,31,30	5,2,0	28,37,32	203	149	0.565065	1	0.034,0.023,0.047	0.116,0.038,0.0	-0.017
2258	ENSG00000099899	TRMT2A	chr22	-	20114573	20114685	20114573	20114681	20114760	20114876	2258	37,39,48	3,0,0	28,26,28	0,2,0	153	149	1	1	0.923,1.0,1.0	1.0,0.927,1.0	-0.001
2259	ENSG00000099797	TECR	chr19	+	14563140	14563257	14563173	14563257	14562524	14562575	2259	0,4,4	51,33,45	6,0,2	36,37,48	182	149	0.772938	1	0.0,0.09,0.068	0.12,0.0,0.033	0.002
2260	ENSG00000099797	TECR	chr19	+	14563140	14563257	14563205	14563257	14562524	14562575	2260	8,7,14	573,427,550	11,3,9	531,615,574	214	149	0.616311	1	0.01,0.011,0.017	0.014,0.003,0.011	0.003
2261	ENSG00000099797	TECR	chr19	+	14563173	14563257	14563205	14563257	14562524	14562575	2261	59,36,55	573,427,550	41,40,55	531,615,574	181	149	0.181156	0.956265	0.078,0.065,0.076	0.06,0.051,0.073	0.012
2262	ENSG00000099797	TECR	chr19	+	14563770	14563903	14563799	14563903	14563657	14563702	2262	4,0,0	482,339,414	0,1,0	500,461,513	178	149	1	1	0.007,0.0,0.0	0.0,0.002,0.0	0.002
2263	ENSG00000099797	TECR	chr19	+	14563770	14563903	14563834	14563903	14563657	14563702	2263	158,96,139	6,1,4	109,135,128	2,4,10	213	149	0.245457	1	0.949,0.985,0.96	0.974,0.959,0.9	0.02
2264	ENSG00000099797	TECR	chr19	+	14563799	14563903	14563834	14563903	14563657	14563702	2264	636,435,553	6,1,4	609,595,641	2,4,10	184	149	0.919508	1	0.988,0.997,0.991	0.996,0.992,0.981	0.002
2265	ENSG00000140105	WARS1	chr14	-	100361707	100361921	100361707	100361902	100369086	100369258	2265	324,198,263	2,6,1	168,160,209	2,4,3	168	149	0.595506	1	0.993,0.967,0.996	0.987,0.973,0.984	0.004
2270	ENSG00000197119	SLC25A29	chr14	-	100295625	100295697	100295625	100295656	100298841	100298885	2270	24,24,24	1,0,0	40,30,34	0,0,2	190	149	1	1	0.95,1.0,1.0	1.0,1.0,0.93	0.007
2271	ENSG00000197119	SLC25A29	chr14	-	100295625	100295993	100295625	100295656	100298841	100298885	2271	85,49,65	1,0,0	108,86,72	0,0,2	298	149	1	1	0.977,1.0,1.0	1.0,1.0,0.947	0.01
2272	ENSG00000197119	SLC25A29	chr14	-	100295625	100295993	100295625	100295697	100298841	100298885	2272	70,43,51	7,12,8	84,69,65	13,6,21	298	149	0.814588	1	0.833,0.642,0.761	0.764,0.852,0.607	0.004
2279	ENSG00000235706	DICER1-AS1	chr14	+	95179498	95179925	95179503	95179925	95158875	95159035	2279	1,1,1	0,1,0	3,3,1	0,0,1	154	149	1	1	1.0,0.492,1.0	1.0,1.0,0.492	0
2280	ENSG00000100697	DICER1	chr14	-	95103345	95104126	95103345	95104049	95105070	95105246	2280	102,60,81	4,1,1	82,95,80	5,0,2	226	149	0.823759	1	0.944,0.975,0.982	0.915,1.0,0.963	0.008
2281	ENSG00000100697	DICER1	chr14	-	95116452	95116695	95116452	95116580	95117621	95117754	2281	148,117,74	0,2,2	77,115,130	2,0,0	264	149	0.634396	1	1.0,0.971,0.954	0.956,1.0,1.0	-0.01
2284	ENSG00000171469	ZNF561	chr19	-	9617044	9617226	9617044	9617171	9618090	9618179	2284	7,7,4	35,18,36	11,11,11	37,46,57	204	149	0.543279	1	0.127,0.221,0.075	0.178,0.149,0.124	-0.009
2285	ENSG00000171469	ZNF561	chr19	-	9617620	9617768	9617620	9617758	9618090	9618179	2285	2,3,2	4,5,5	4,8,5	8,8,11	159	149	0.653962	1	0.319,0.36,0.273	0.319,0.484,0.299	-0.05
2286	ENSG00000171469	ZNF561	chr19	-	9617044	9617226	9617044	9617171	9619431	9619582	2286	3,6,0	0,1,0	6,4,7	0,0,0	204	149	1	1	1.0,0.814,NA	1.0,1.0,1.0	-0.093
2287	ENSG00000171469	ZNF561	chr19	-	9618090	9618179	9618090	9618166	9619431	9619582	2287	33,26,33	1,1,1	46,49,77	10,4,9	162	149	0.000231954	0.0182169	0.968,0.96,0.968	0.809,0.918,0.887	0.094
2290	ENSG00000089737	DDX24	chr14	-	94079024	94079747	94079024	94079621	94081118	94081202	2290	600,438,467	4,2,6	401,385,540	0,2,3	275	149	0.822776	1	0.988,0.992,0.977	1.0,0.991,0.99	-0.008
2291	ENSG00000100605	ITPK1	chr14	-	92936913	92941904	92936913	92938526	92946330	92946493	2291	115,63,112	0,0,0	69,79,82	0,1,0	298	149	1	1	1.0,1.0,1.0	1.0,0.975,1.0	0.008
2294	ENSG00000105669	COPE	chr19	-	18899872	18900006	18899872	18899947	18900380	18900449	2294	1,0,1	242,114,165	0,0,0	133,162,203	208	149	1	1	0.003,0.0,0.004	0.0,0.0,0.0	0.002
2295	ENSG00000100796	PPP4R3A	chr14	-	91462048	91462239	91462048	91462221	91462734	91462877	2295	313,209,218	9,5,9	215,209,247	13,6,27	167	149	0.00226076	0.0817937	0.969,0.974,0.956	0.937,0.969,0.891	0.034
2297	ENSG00000100784	RPS6KA5	chr14	-	90923112	90923233	90923112	90923196	90943077	90943185	2297	0,0,0	36,16,26	2,0,0	32,47,46	186	149	1	1	0.0,0.0,0.0	0.048,0.0,0.0	-0.016
2298	ENSG00000165914	TTC7B	chr14	-	90780737	90780906	90780737	90780902	90786173	90786328	2298	63,36,39	5,0,2	37,39,51	1,1,1	153	149	0.0850136	0.644389	0.925,1.0,0.95	0.973,0.974,0.98	-0.017
2300	ENSG00000105647	PIK3R2	chr19	+	18166022	18166302	18166110	18166302	18163262	18163388	2300	5,0,0	0,0,2	0,0,2	0,0,3	237	149	1	1	1.0,NA,0.0	NA,NA,0.295	0.205
2301	ENSG00000105647	PIK3R2	chr19	+	18166022	18166302	18166159	18166302	18163262	18163388	2301	9,0,0	103,45,83	1,0,3	75,83,111	286	149	0.623904	1	0.044,0.0,0.0	0.007,0.0,0.014	0.008
2302	ENSG00000105647	PIK3R2	chr19	+	18166110	18166302	18166159	18166302	18163262	18163388	2302	4,0,2	103,45,83	1,0,4	75,83,111	198	149	0.567528	1	0.028,0.0,0.018	0.01,0.0,0.026	0.003
2303	ENSG00000105647	PIK3R2	chr19	+	18168725	18168896	18168729	18168896	18168474	18168546	2303	121,57,90	0,0,0	107,98,110	1,1,0	153	149	1	1	1.0,1.0,1.0	0.99,0.99,1.0	0.007
2304	ENSG00000100722	ZC3H14	chr14	+	88567857	88568153	88568038	88568153	88563650	88563693	2304	2,1,6	170,156,191	3,1,6	166,153,188	298	149	1	1	0.006,0.003,0.015	0.009,0.003,0.016	-0.001
2305	ENSG00000100722	ZC3H14	chr14	+	88577984	88578140	88577992	88578140	88575839	88575940	2305	231,152,188	12,12,5	156,199,249	11,7,6	157	149	0.394096	1	0.948,0.923,0.973	0.931,0.964,0.975	-0.009
2306	ENSG00000100722	ZC3H14	chr14	+	88609678	88609803	88609711	88609803	88609266	88609403	2306	1,4,1	79,59,81	3,1,1	91,90,94	182	149	0.833269	1	0.01,0.053,0.01	0.026,0.009,0.009	0.01
2307	ENSG00000100722	ZC3H14	chr14	+	88609678	88609803	88609714	88609803	88609266	88609403	2307	1,4,1	75,46,45	3,1,1	59,52,61	185	149	0.667874	1	0.011,0.065,0.018	0.039,0.015,0.013	0.009
2309	ENSG00000100722	ZC3H14	chr14	+	88609711	88609803	88609714	88609803	88609266	88609403	2309	79,59,81	75,46,45	91,90,94	59,52,61	152	149	0.31035	1	0.508,0.557,0.638	0.602,0.629,0.602	-0.043
2314	ENSG00000071537	SEL1L	chr14	-	81506073	81506241	81506073	81506178	81526732	81526964	2314	172,107,160	9,2,4	125,145,147	5,5,3	212	149	0.818078	1	0.931,0.974,0.966	0.946,0.953,0.972	0
2316	ENSG00000119705	SLIRP	chr14	+	77717495	77717598	77717501	77717598	77715771	77715879	2316	421,278,391	6,6,7	224,227,377	4,2,4	155	149	0.238767	1	0.985,0.978,0.982	0.982,0.991,0.989	-0.006
2317	ENSG00000100601	ALKBH1	chr14	-	77675655	77675849	77675655	77675794	77679879	77679970	2317	80,41,76	6,7,6	60,40,62	6,4,10	204	149	0.502446	1	0.907,0.811,0.902	0.88,0.88,0.819	0.014
2319	ENSG00000100577	GSTZ1	chr14	+	77330230	77330359	77330309	77330359	77329754	77329807	2319	1,1,0	118,41,93	1,0,0	70,79,94	228	149	1	1	0.006,0.016,0.0	0.009,0.0,0.0	0.004
2321	ENSG00000089916	GPATCH2L	chr14	+	76173545	76176690	76176622	76176690	76171842	76172019	2321	68,44,53	0,0,0	62,42,67	0,0,1	298	149	1	1	1.0,1.0,1.0	1.0,1.0,0.971	0.01
2322	ENSG00000119684	MLH3	chr14	-	75030542	75030715	75030542	75030702	75032067	75032179	2322	0,1,0	25,29,36	1,7,1	31,41,64	162	149	0.00953328	0.192527	0.0,0.031,0.0	0.029,0.136,0.014	-0.049
2323	ENSG00000119718	EIF2B2	chr14	+	75005840	75005961	75005865	75005961	75004736	75004900	2323	1,0,0	79,48,80	0,0,0	74,65,80	174	149	1	1	0.011,0.0,0.0	0.0,0.0,0.0	0.004
2324	ENSG00000119718	EIF2B2	chr14	+	75005840	75005961	75005896	75005961	75004736	75004900	2324	33,12,27	0,0,2	18,18,29	4,0,0	205	149	0.430077	1	1.0,1.0,0.908	0.766,1.0,1.0	0.047
2325	ENSG00000119718	EIF2B2	chr14	+	75005865	75005961	75005896	75005961	75004736	75004900	2325	111,60,107	0,0,2	92,83,109	4,0,0	180	149	1	1	1.0,1.0,0.978	0.95,1.0,1.0	0.009
2326	ENSG00000119689	DLST	chr14	+	74889274	74889349	74889276	74889349	74889094	74889147	2326	258,175,214	7,2,0	144,156,228	2,2,4	151	149	0.971026	1	0.973,0.989,1.0	0.986,0.987,0.983	0.002
2327	ENSG00000119689	DLST	chr14	+	74889877	74889952	74889896	74889952	74889274	74889349	2327	11,7,6	352,202,267	2,3,3	204,212,306	168	149	0.0100084	0.19591	0.027,0.03,0.02	0.009,0.012,0.009	0.016
2328	ENSG00000119689	DLST	chr14	+	74891055	74891167	74891067	74891167	74889276	74889349	2328	14,7,6	0,0,0	12,10,17	0,1,2	161	149	0.474655	1	1.0,1.0,1.0	1.0,0.902,0.887	0.07
2329	ENSG00000119682	AREL1	chr14	-	74669946	74670142	74669946	74670126	74670761	74670871	2329	3,1,0	71,35,56	1,0,1	34,55,69	165	149	0.566824	1	0.037,0.025,0.0	0.026,0.0,0.013	0.008
2330	ENSG00000119688	ABCD4	chr14	-	74292747	74293248	74292747	74292869	74295147	74295198	2330	49,22,54	1,0,1	38,63,55	5,2,0	298	149	0.0257208	0.33463	0.961,1.0,0.964	0.792,0.94,1.0	0.064
2331	ENSG00000119688	ABCD4	chr14	-	74293153	74293279	74293153	74293248	74295147	74295198	2331	0,0,2	38,17,45	3,2,6	31,56,52	180	149	0.00454855	0.127916	0.0,0.0,0.035	0.074,0.029,0.087	-0.052
2332	ENSG00000119688	ABCD4	chr14	-	74293153	74293310	74293153	74293248	74295147	74295198	2332	0,0,2	38,17,45	4,2,6	31,56,52	211	149	0.00346716	0.109453	0.0,0.0,0.03	0.084,0.025,0.075	-0.051
2334	ENSG00000205659	LIN52	chr14	+	74091231	74091306	74091237	74091306	74084962	74084993	2334	18,13,27	4,0,2	15,17,25	0,0,1	155	149	0.017785	0.266069	0.812,1.0,0.928	1.0,1.0,0.96	-0.073
2335	ENSG00000205659	LIN52	chr14	+	74095929	74095985	74095947	74095985	74091231	74091306	2335	1,0,0	40,29,53	0,0,0	39,28,47	167	149	1	1	0.022,0.0,0.0	0.0,0.0,0.0	0.007
2336	ENSG00000119711	ALDH6A1	chr14	-	74071194	74071660	74071194	74071497	74071895	74071974	2336	2,1,1	28,14,23	2,0,0	17,33,28	298	149	0.80673	1	0.034,0.034,0.021	0.056,0.0,0.0	0.011
2337	ENSG00000133961	NUMB	chr14	-	73323129	73323229	73323129	73323204	73355625	73355766	2337	0,2,0	165,87,131	0,0,0	129,132,151	174	149	1	1	0.0,0.019,0.0	0.0,0.0,0.0	0.006
2339	ENSG00000100767	PAPLN	chr14	+	73263622	73263782	73263644	73263782	73262349	73262827	2339	3,0,0	4,0,6	0,0,0	9,4,16	171	149	1	1	0.395,NA,0.0	0.0,0.0,0.0	0.198
2340	ENSG00000100767	PAPLN	chr14	+	73263941	73264044	73264009	73264044	73263644	73263782	2340	0,0,0	5,0,0	2,1,1	0,0,0	217	149	1	1	0.0,NA,NA	1.0,1.0,1.0	-1
2341	ENSG00000080815	PSEN1	chr14	+	73147752	73147876	73147794	73147876	73136517	73136579	2341	2,0,2	14,7,8	0,1,1	10,14,20	191	149	1	1	0.1,0.0,0.163	0.0,0.053,0.038	0.057
2342	ENSG00000080815	PSEN1	chr14	+	73147942	73148106	73147966	73148106	73147794	73147876	2342	0,0,0	181,110,139	0,0,2	139,165,167	173	149	1	1	0.0,0.0,0.0	0.0,0.0,0.01	-0.003
2344	ENSG00000119599	DCAF4	chr14	+	72940219	72940377	72940251	72940377	72939801	72939902	2344	44,44,36	2,0,0	34,35,60	0,1,1	181	149	1	1	0.948,1.0,1.0	1.0,0.966,0.98	0.001
2345	ENSG00000119599	DCAF4	chr14	+	72945883	72946027	72945887	72946027	72942993	72943096	2345	51,29,35	1,2,2	17,23,31	0,0,0	153	149	0.384537	1	0.98,0.934,0.945	1.0,1.0,1.0	-0.047
2346	ENSG00000119599	DCAF4	chr14	+	72954160	72954262	72954163	72954262	72951797	72951877	2346	12,7,10	16,8,3	5,6,12	6,8,1	152	149	0.569026	1	0.424,0.462,0.766	0.45,0.424,0.922	-0.048
2347	ENSG00000079134	THOC1	chr18	-	224083	224200	224083	224179	224923	224994	2347	6,7,13	105,79,93	15,14,5	85,83,129	170	149	0.447439	1	0.048,0.072,0.109	0.134,0.129,0.033	-0.022
2348	ENSG00000079134	THOC1	chr18	-	225088	225403	225088	225139	226800	226901	2348	143,85,112	1,0,0	94,139,143	0,0,0	298	149	1	1	0.986,1.0,1.0	1.0,1.0,1.0	-0.005
2349	ENSG00000079134	THOC1	chr18	-	247848	247957	247848	247908	252538	252612	2349	112,126,111	0,2,3	115,113,182	2,3,3	198	149	0.402972	1	1.0,0.979,0.965	0.977,0.966,0.979	0.007
2351	ENSG00000197555	SIPA1L1	chr14	+	71704720	71705340	71705221	71705340	71702380	71702505	2351	18,8,5	71,28,48	4,8,7	44,36,53	298	149	0.193035	0.986625	0.113,0.125,0.05	0.043,0.1,0.062	0.028
2352	ENSG00000197555	SIPA1L1	chr14	+	71738240	71738325	71738243	71738325	71735276	71735391	2352	31,15,32	28,18,11	38,24,33	11,13,19	152	149	0.17461	0.932412	0.52,0.45,0.74	0.772,0.644,0.63	-0.112
2353	ENSG00000133997	MED6	chr14	-	70592879	70593009	70592879	70592988	70593295	70593378	2353	4,4,2	151,102,143	2,3,5	116,134,173	170	149	0.908493	1	0.023,0.033,0.012	0.015,0.019,0.025	0.003
2356	ENSG00000133997	MED6	chr14	-	70596610	70596742	70596610	70596702	70597617	70597777	2356	0,0,1	264,160,173	0,0,0	157,140,189	189	149	1	1	0.0,0.0,0.005	0.0,0.0,0.0	0.002
2359	ENSG00000081177	EXD2	chr14	+	69234699	69235031	69234773	69235031	69230471	69230598	2359	46,38,34	0,2,1	25,45,46	0,0,1	223	149	0.607967	1	1.0,0.927,0.958	1.0,1.0,0.968	-0.028
2360	ENSG00000139990	DCAF5	chr14	-	69118138	69118278	69118138	69118275	69119193	69119230	2360	58,27,25	16,7,7	53,43,82	7,11,6	152	149	0.0315031	0.372542	0.78,0.791,0.778	0.881,0.793,0.931	-0.085
2361	ENSG00000072042	RDH11	chr14	-	67685014	67685204	67685014	67685165	67690211	67690421	2361	330,207,276	10,4,5	215,232,256	5,4,4	188	149	0.453963	1	0.963,0.976,0.978	0.971,0.979,0.981	-0.005
2362	ENSG00000100564	PIGH	chr14	-	67592634	67592718	67592634	67592715	67593727	67593952	2362	0,0,0	0,1,0	0,0,1	0,0,0	152	149	1	1	NA,0.0,NA	NA,NA,1.0	-1
2363	ENSG00000100564	PIGH	chr14	-	67592634	67592718	67592634	67592715	67593742	67593952	2363	56,39,37	0,3,2	47,43,67	1,3,0	152	149	0.517415	1	1.0,0.927,0.948	0.979,0.934,1.0	-0.013
2370	ENSG00000033170	FUT8	chr14	+	65733230	65733381	65733277	65733381	65724146	65724323	2370	336,245,242	0,0,1	229,216,287	0,1,0	196	149	1	1	1.0,1.0,0.995	1.0,0.994,1.0	0
2371	ENSG00000258289	CHURC1	chr14	+	64926006	64926080	64926009	64926080	64923990	64924126	2371	46,33,42	286,201,202	41,24,54	146,178,227	152	149	0.250902	1	0.136,0.139,0.169	0.216,0.117,0.189	-0.026
2372	ENSG00000126822	PLEKHG3	chr14	+	64731360	64731806	64731713	64731806	64731037	64731169	2372	48,23,32	2,1,1	30,34,41	0,1,1	298	149	1	1	0.923,0.92,0.941	1.0,0.944,0.953	-0.038
2375	ENSG00000070731	ST6GALNAC2	chr17	-	76573194	76573363	76573194	76573299	76574364	76574539	2375	30,15,20	1,0,2	35,38,38	0,0,0	213	149	0.618894	1	0.955,1.0,0.875	1.0,1.0,1.0	-0.057
2376	ENSG00000103811	CTSH	chr15	-	78931450	78932041	78931450	78931506	78932371	78932458	2376	4,0,5	425,322,383	6,17,2	559,624,756	298	149	1	1	0.005,0.0,0.006	0.005,0.013,0.001	-0.003
2377	ENSG00000103811	CTSH	chr15	-	78937317	78937496	78937317	78937423	78939139	78939171	2377	2,1,0	478,280,342	1,1,5	560,575,717	222	149	1	1	0.003,0.002,0.0	0.001,0.001,0.005	-0.001
2379	ENSG00000126773	PCNX4	chr14	+	60118328	60118692	60118376	60118692	60115940	60116060	2379	76,65,49	3,2,4	81,83,86	6,2,0	197	149	0.471684	1	0.95,0.961,0.903	0.911,0.969,1.0	-0.022
2381	ENSG00000050130	JKAMP	chr14	+	59486680	59486804	59486712	59486804	59484989	59485116	2381	2,0,1	5,7,6	2,3,2	13,4,6	181	149	0.0627043	0.541899	0.248,0.0,0.121	0.112,0.382,0.215	-0.113
2382	ENSG00000050130	JKAMP	chr14	+	59486680	59486804	59486730	59486804	59484989	59485116	2382	15,10,16	2,3,4	13,14,12	0,0,0	199	149	4.90238e-06	0.00143506	0.849,0.714,0.75	1.0,1.0,1.0	-0.229
2383	ENSG00000050130	JKAMP	chr14	+	59486712	59486804	59486730	59486804	59484989	59485116	2383	18,17,21	2,3,4	24,15,16	0,0,0	167	149	6.85325e-05	0.00817314	0.889,0.835,0.824	1.0,1.0,1.0	-0.151
2386	ENSG00000257621	PSMA3-AS1	chr14	-	58273978	58274135	58273978	58274010	58291634	58291707	2386	18,14,32	14,14,5	22,5,20	20,20,17	274	149	0.0555956	0.506477	0.411,0.352,0.777	0.374,0.12,0.39	0.219
2387	ENSG00000100567	PSMA3	chr14	+	58252118	58252242	58252123	58252242	58247749	58247832	2387	1324,1141,1177	12,10,8	683,769,1088	11,5,7	154	149	1	1	0.991,0.991,0.993	0.984,0.993,0.993	0.002
2388	ENSG00000100567	PSMA3	chr14	+	58260947	58261020	58260958	58261020	58257924	58257998	2388	900,615,803	2,0,1	542,513,757	0,1,0	160	149	1	1	0.998,1.0,0.999	1.0,0.998,1.0	0
2389	ENSG00000100567	PSMA3	chr14	+	58260947	58261020	58260968	58261020	58257924	58257998	2389	929,637,838	2,0,0	555,527,781	0,0,2	170	149	1	1	0.998,1.0,1.0	1.0,1.0,0.997	0
2390	ENSG00000100567	PSMA3	chr14	+	58260958	58261020	58260968	58261020	58257924	58257998	2390	31,22,36	2,0,0	13,15,24	0,0,2	159	149	1	1	0.936,1.0,1.0	1.0,1.0,0.918	0.006
2393	ENSG00000070367	EXOC5	chr14	-	57246710	57246858	57246710	57246827	57247617	57247712	2393	152,120,105	0,0,1	125,126,206	4,0,0	180	149	1	1	1.0,1.0,0.989	0.963,1.0,1.0	0.009
2396	ENSG00000197045	GMFB	chr14	-	54480873	54480962	54480873	54480941	54481325	54481458	2396	16,2,6	0,1,0	11,16,16	3,1,0	170	149	0.346667	1	1.0,0.637,1.0	0.763,0.933,1.0	-0.02
2397	ENSG00000197045	GMFB	chr14	-	54480873	54480959	54480873	54480956	54481408	54481458	2397	10,8,3	90,67,83	10,15,15	64,81,138	152	149	0.0687591	0.569163	0.098,0.105,0.034	0.133,0.154,0.096	-0.049
2398	ENSG00000100526	CDKN3	chr14	+	54417847	54417951	54417850	54417951	54411483	54411706	2398	9,3,15	1,0,0	6,11,10	0,1,1	152	149	1	1	0.898,1.0,1.0	1.0,0.915,0.907	0.025
2399	ENSG00000100526	CDKN3	chr14	+	54417847	54417951	54417850	54417951	54415898	54415930	2399	282,181,241	10,5,9	210,212,324	3,11,11	152	149	0.880552	1	0.965,0.973,0.963	0.986,0.95,0.967	-0.001
2400	ENSG00000172466	ZNF24	chr18	-	35332226	35339073	35332226	35337770	35339828	35339976	2400	0,0,3	102,76,106	1,4,4	84,109,124	298	149	0.710362	1	0.0,0.0,0.014	0.006,0.018,0.016	-0.009
2401	ENSG00000125746	EML2	chr19	-	45641640	45641748	45641640	45641745	45641917	45642041	2401	5,0,0	2,1,0	2,0,0	0,0,0	152	149	1	1	0.71,0.0,NA	1.0,NA,NA	-0.645
2402	ENSG00000139926	FRMD6	chr14	+	51721948	51722080	51721954	51722080	51720054	51720390	2402	95,51,62	0,1,2	115,97,161	1,0,2	155	149	1	1	1.0,0.98,0.968	0.991,1.0,0.987	-0.01
2404	ENSG00000237356	AL365295.1	chr14	+	53369451	53369501	53369454	53369501	53318030	53318138	2404	4,0,1	0,0,0	2,4,1	2,1,0	152	149	1	1	1.0,NA,1.0	0.495,0.797,1.0	0.236
2405	ENSG00000100505	TRIM9	chr14	-	51000682	51000840	51000682	51000828	51009079	51009233	2405	4,1,2	0,0,1	1,4,1	0,0,0	161	149	1	1	1.0,1.0,0.649	1.0,1.0,1.0	-0.117
2406	ENSG00000198513	ATL1	chr14	+	50589183	50591075	50590940	50591075	50587830	50588078	2406	0,0,2	21,19,28	0,0,0	26,23,44	298	149	1	1	0.0,0.0,0.034	0.0,0.0,0.0	0.011
2407	ENSG00000012983	MAP4K5	chr14	-	50437893	50438011	50437893	50438008	50440012	50440073	2407	103,94,85	16,12,19	88,87,143	20,15,26	152	149	0.503798	1	0.863,0.885,0.814	0.812,0.85,0.844	0.019
2408	ENSG00000214900	LINC01588	chr14	-	50010933	50011158	50010933	50011026	50039014	50039257	2408	2,0,0	1,1,3	2,0,1	0,0,2	281	149	1	1	0.515,0.0,0.0	1.0,NA,0.21	-0.433
2410	ENSG00000187790	FANCM	chr14	+	45198643	45198935	45198731	45198935	45196171	45196547	2410	38,16,40	0,0,0	19,35,69	1,1,0	237	149	1	1	1.0,1.0,1.0	0.923,0.957,1.0	0.04
2415	ENSG00000151332	MBIP	chr14	-	36314690	36314936	36314690	36314915	36316692	36316812	2415	1,0,0	20,16,27	1,0,2	24,22,18	170	149	0.568906	1	0.042,0.0,0.0	0.035,0.0,0.089	-0.027
2416	ENSG00000100906	NFKBIA	chr14	-	35402393	35402663	35402393	35402534	35402770	35402859	2416	1034,606,953	10,7,8	883,794,999	10,13,9	278	149	0.418933	1	0.982,0.979,0.985	0.979,0.97,0.983	0.005
2417	ENSG00000100902	PSMA6	chr14	+	35312862	35313059	35312880	35313059	35310739	35310895	2417	2,2,8	1484,1008,1232	1,0,3	813,924,1290	167	149	1	1	0.001,0.002,0.006	0.001,0.0,0.002	0.002
2418	ENSG00000100852	ARHGAP5	chr14	+	32117139	32117287	32117142	32117287	32090501	32094386	2418	124,73,94	29,23,23	113,130,180	21,33,38	152	149	0.386192	1	0.807,0.757,0.8	0.841,0.794,0.823	-0.031
2419	ENSG00000092148	HECTD1	chr14	-	31128611	31129448	31128611	31129307	31133237	31133414	2419	80,66,73	54,51,45	87,70,73	59,59,75	290	149	0.236045	1	0.432,0.399,0.455	0.431,0.379,0.333	0.048
2420	ENSG00000100473	COCH	chr14	+	30884909	30885041	30884984	30885041	30884552	30884656	2420	4,6,5	9,0,1	2,5,4	4,5,0	224	149	0.491063	1	0.228,1.0,0.769	0.25,0.399,1.0	0.116
2421	ENSG00000092108	SCFD1	chr14	+	30634794	30635034	30634921	30635034	30633946	30634037	2421	0,1,0	0,0,0	0,0,0	2,0,0	276	149	1	1	NA,1.0,NA	0.0,NA,NA	1
2431	ENSG00000100949	RABGGTA	chr14	-	24265537	24265763	24265537	24265755	24266429	24266517	2431	20,7,21	0,0,1	23,26,22	0,0,0	157	149	1	1	1.0,1.0,0.952	1.0,1.0,1.0	-0.016
2433	ENSG00000100949	RABGGTA	chr14	-	24270836	24270998	24270836	24270947	24271112	24271169	2433	1,0,4	35,17,20	3,0,1	17,16,30	200	149	0.791952	1	0.021,0.0,0.13	0.116,0.0,0.024	0.004
2434	ENSG00000100949	RABGGTA	chr14	-	24271112	24271248	24271112	24271169	24271486	24271549	2434	7,5,4	14,4,8	5,6,4	3,7,6	228	149	0.44781	1	0.246,0.45,0.246	0.521,0.359,0.303	-0.08
2435	ENSG00000100938	GMPR2	chr14	+	24234106	24234241	24234112	24234241	24233478	24233598	2435	11,5,4	6,0,1	4,1,5	0,0,0	155	149	0.000307243	0.022232	0.638,1.0,0.794	1.0,1.0,1.0	-0.189
2436	ENSG00000100938	GMPR2	chr14	+	24237041	24237152	24237070	24237152	24235966	24236140	2436	2,5,4	161,89,114	1,1,2	190,166,169	178	149	0.146193	0.846655	0.01,0.045,0.029	0.004,0.005,0.01	0.022
2437	ENSG00000254505	CHMP4A	chr14	-	24211410	24211592	24211410	24211512	24211679	24211829	2437	433,323,376	2,1,2	336,371,414	2,0,2	229	149	1	1	0.993,0.995,0.992	0.991,1.0,0.993	-0.001
2439	ENSG00000100926	TM9SF1	chr14	-	24190379	24190653	24190379	24190591	24192170	24192356	2439	123,71,83	0,0,0	97,108,108	0,1,0	211	149	1	1	1.0,1.0,1.0	1.0,0.987,1.0	0.004
2440	ENSG00000196497	IPO4	chr14	-	24182277	24182423	24182277	24182403	24182791	24182842	2440	1,2,2	160,94,154	0,0,1	82,65,105	169	149	1	1	0.005,0.018,0.011	0.0,0.0,0.008	0.009
2441	ENSG00000196497	IPO4	chr14	-	24182975	24183169	24182975	24183161	24183249	24183355	2441	175,88,122	0,1,1	61,55,97	0,1,0	157	149	1	1	1.0,0.988,0.991	1.0,0.981,1.0	-0.001
2443	ENSG00000196497	IPO4	chr14	-	24187666	24187813	24187666	24187796	24188215	24188257	2443	2,0,0	106,58,77	0,0,0	58,71,74	166	149	1	1	0.017,0.0,0.0	0.0,0.0,0.0	0.006
2445	ENSG00000196497	IPO4	chr14	-	24188551	24188649	24188551	24188638	24188718	24188822	2445	1,1,0	70,67,40	0,0,0	40,42,39	160	149	1	1	0.013,0.014,0.0	0.0,0.0,0.0	0.009
2446	ENSG00000100911	PSME2	chr14	-	24144399	24145155	24144399	24144468	24145242	24145273	2446	820,526,815	4,0,2	442,458,664	0,5,0	298	149	1	1	0.99,1.0,0.995	1.0,0.979,1.0	0.002
2447	ENSG00000100911	PSME2	chr14	-	24145709	24145772	24145709	24145752	24146207	24146240	2447	1238,916,1106	0,0,0	574,652,841	0,1,1	169	149	1	1	1.0,1.0,1.0	1.0,0.998,0.999	0.001
2448	ENSG00000100911	PSME2	chr14	-	24145709	24145896	24145709	24145752	24146207	24146240	2448	226,137,220	0,0,0	116,134,160	0,1,1	293	149	1	1	1.0,1.0,1.0	1.0,0.986,0.988	0.009
2449	ENSG00000100911	PSME2	chr14	-	24145709	24145896	24145709	24145772	24146207	24146240	2449	67,32,43	1079,811,929	26,40,25	484,555,706	273	149	0.854063	1	0.033,0.021,0.025	0.028,0.038,0.019	-0.002
2450	ENSG00000100908	EMC9	chr14	-	24139544	24139789	24139544	24139614	24140888	24140965	2450	25,21,18	111,66,81	29,22,28	69,85,112	298	149	0.366392	1	0.101,0.137,0.1	0.174,0.115,0.111	-0.021
2451	ENSG00000100908	EMC9	chr14	-	24139544	24139816	24139544	24139614	24140888	24140965	2451	21,8,11	111,66,81	18,20,20	69,85,112	298	149	0.124551	0.784774	0.086,0.057,0.064	0.115,0.105,0.082	-0.032
2452	ENSG00000100908	EMC9	chr14	-	24139544	24139816	24139544	24139789	24140888	24140965	2452	2,1,1	6,14,8	4,0,0	15,2,8	176	149	0.681854	1	0.22,0.057,0.096	0.184,0.0,0.0	0.063
2453	ENSG00000100897	DCAF11	chr14	+	24115514	24115726	24115542	24115726	24114776	24114924	2453	9,4,4	34,25,25	6,4,10	16,25,30	177	149	0.392081	1	0.182,0.119,0.119	0.24,0.119,0.219	-0.053
2454	ENSG00000100897	DCAF11	chr14	+	24116916	24117044	24116971	24117044	24115381	24115749	2454	107,83,92	2,2,3	95,97,121	2,1,0	204	149	0.217877	1	0.975,0.968,0.957	0.972,0.986,1.0	-0.019
2455	ENSG00000100897	DCAF11	chr14	+	24116916	24117044	24116987	24117044	24115381	24115749	2455	117,88,100	0,0,0	102,106,127	3,0,0	220	149	1	1	1.0,1.0,1.0	0.958,1.0,1.0	0.014
2456	ENSG00000100897	DCAF11	chr14	+	24116971	24117044	24116987	24117044	24115381	24115749	2456	12,7,11	0,0,0	9,10,6	3,0,0	165	149	0.668493	1	1.0,1.0,1.0	0.73,1.0,1.0	0.09
2457	ENSG00000100897	DCAF11	chr14	+	24116916	24117044	24116971	24117044	24115514	24115726	2457	45,34,59	7,9,8	47,43,54	2,11,17	204	149	0.77802	1	0.824,0.734,0.843	0.945,0.741,0.699	0.005
2458	ENSG00000100889	PCK2	chr14	+	24098202	24098678	24098474	24098678	24096891	24097137	2458	81,43,55	0,0,4	37,55,43	0,0,0	298	149	0.815736	1	1.0,1.0,0.873	1.0,1.0,1.0	-0.042
2459	ENSG00000100889	PCK2	chr14	+	24103509	24104125	24103841	24104125	24103159	24103255	2459	105,53,96	3,0,2	73,86,88	0,5,9	298	149	0.0137606	0.227226	0.946,1.0,0.96	1.0,0.896,0.83	0.06
2461	ENSG00000213983	AP1G2	chr14	-	23563583	23563638	23563583	23563609	23563715	23563856	2461	100,32,76	0,0,4	72,56,75	1,0,4	178	149	0.632524	1	1.0,1.0,0.941	0.984,1.0,0.94	0.006
2462	ENSG00000213983	AP1G2	chr14	-	23564045	23564221	23564045	23564159	23564332	23564388	2462	32,11,34	45,33,38	34,19,33	55,51,54	211	149	0.512068	1	0.334,0.191,0.387	0.304,0.208,0.301	0.033
2463	ENSG00000213983	AP1G2	chr14	-	23567110	23567319	23567110	23567315	23567450	23567524	2463	7,7,12	1,4,3	4,12,6	1,0,0	153	149	0.000291475	0.021497	0.872,0.63,0.796	0.796,1.0,1.0	-0.166
2466	ENSG00000100813	ACIN1	chr14	-	23064104	23064257	23064104	23064221	23064354	23064485	2466	465,304,349	90,63,78	434,408,574	104,100,131	185	149	0.272522	1	0.806,0.795,0.783	0.771,0.767,0.779	0.022
2467	ENSG00000100813	ACIN1	chr14	-	23064354	23064488	23064354	23064485	23065965	23066008	2467	360,253,293	143,79,111	368,375,469	124,116,145	152	149	0.254233	1	0.712,0.758,0.721	0.744,0.76,0.76	-0.024
2468	ENSG00000101384	JAG1	chr20	-	10648548	10648722	10648548	10648676	10649060	10649107	2468	309,152,152	0,1,6	219,239,292	6,4,7	195	149	0.0588717	0.526575	1.0,0.991,0.951	0.965,0.979,0.97	0.009
2469	ENSG00000092036	HAUS4	chr14	-	22947867	22948033	22947867	22948013	22950313	22950410	2469	4,1,3	73,50,54	1,2,4	39,50,63	169	149	1	1	0.046,0.017,0.047	0.022,0.034,0.053	0
2471	ENSG00000100461	RBM23	chr14	-	22902186	22904190	22902186	22902382	22904260	22904326	2471	13,3,5	178,140,198	9,3,7	159,183,216	298	149	0.639332	1	0.035,0.011,0.012	0.028,0.008,0.016	0.002
2472	ENSG00000100461	RBM23	chr14	-	22905093	22905246	22905093	22905221	22905335	22905453	2472	286,195,204	1,2,0	232,243,291	1,2,2	174	149	1	1	0.996,0.988,1.0	0.995,0.99,0.992	0.002
2473	ENSG00000100461	RBM23	chr14	-	22908332	22908399	22908332	22908380	22909482	22909595	2473	0,0,0	158,134,131	0,1,0	91,97,127	168	149	1	1	0.0,0.0,0.0	0.0,0.009,0.0	-0.003
2474	ENSG00000100461	RBM23	chr14	-	22913723	22913845	22913723	22913821	22918998	22919149	2474	7,8,3	1,0,1	6,6,13	2,2,3	173	149	0.00437751	0.125853	0.858,1.0,0.721	0.721,0.721,0.789	0.116
2477	ENSG00000092203	TOX4	chr14	+	21487450	21488850	21488589	21488850	21477495	21477564	2477	261,139,206	1,0,0	133,169,173	0,0,0	298	149	1	1	0.992,1.0,1.0	1.0,1.0,1.0	-0.003
2479	ENSG00000100888	CHD8	chr14	-	21400150	21400331	21400150	21400307	21400412	21400612	2479	18,15,6	160,82,114	10,15,18	84,111,137	173	149	0.511155	1	0.088,0.136,0.043	0.093,0.104,0.102	-0.011
2481	ENSG00000092201	SUPT16H	chr14	-	21371873	21372044	21371873	21371970	21373337	21373430	2481	926,629,751	0,0,0	620,656,851	1,2,1	223	149	1	1	1.0,1.0,1.0	0.998,0.995,0.998	0.003
2485	ENSG00000092199	HNRNPC	chr14	-	21211405	21211566	21211405	21211563	21211809	21211923	2485	3212,2164,2645	215,208,191	2199,2347,3063	118,147,180	152	149	0.00689831	0.165149	0.936,0.911,0.931	0.948,0.94,0.943	-0.018
2486	ENSG00000092199	HNRNPC	chr14	-	21212959	21213117	21212959	21213044	21230957	21231072	2486	1170,708,1025	0,0,2	789,950,1198	0,0,0	222	149	1	1	1.0,1.0,0.997	1.0,1.0,1.0	-0.001
2487	ENSG00000092199	HNRNPC	chr14	-	21263310	21263582	21263310	21263336	21269297	21269425	2487	76,57,59	2498,1844,2219	67,70,84	1743,1873,2478	298	149	0.100638	0.706133	0.015,0.015,0.013	0.019,0.018,0.017	-0.004
2488	ENSG00000092199	HNRNPC	chr14	-	21263310	21263829	21263310	21263336	21269297	21269442	2488	180,170,204	2498,1844,2219	164,197,230	1743,1873,2478	298	149	0.191325	0.983348	0.035,0.044,0.044	0.045,0.05,0.044	-0.005
2497	ENSG00000129566	TEP1	chr14	-	20368797	20368902	20368797	20368880	20369343	20369576	2497	17,4,19	1,0,0	18,21,27	0,0,0	171	149	1	1	0.937,1.0,1.0	1.0,1.0,1.0	-0.021
2498	ENSG00000129566	TEP1	chr14	-	20369343	20369576	20369343	20369554	20369673	20369779	2498	51,19,17	2,0,0	38,27,34	0,0,2	171	149	1	1	0.957,1.0,1.0	1.0,1.0,0.937	0.007
2499	ENSG00000129566	TEP1	chr14	-	20371488	20371632	20371488	20371607	20372732	20372857	2499	13,5,10	0,0,0	8,18,24	0,1,0	174	149	1	1	1.0,1.0,1.0	1.0,0.939,1.0	0.02
2500	ENSG00000129566	TEP1	chr14	-	20382622	20382715	20382622	20382694	20383173	20383353	2500	6,1,6	1,0,0	15,6,6	0,0,0	170	149	1	1	0.84,1.0,1.0	1.0,1.0,1.0	-0.053
2501	ENSG00000129484	PARP2	chr14	+	20354808	20354947	20354834	20354947	20354084	20354247	2501	235,153,169	10,9,8	193,166,233	15,5,14	175	149	0.528859	1	0.952,0.935,0.947	0.916,0.966,0.934	0.006
2502	ENSG00000164465	DCBLD1	chr6	+	117544527	117544577	117544531	117544577	117543123	117543211	2502	120,89,95	0,1,0	187,186,242	2,2,6	153	149	0.86218	1	1.0,0.989,1.0	0.989,0.989,0.975	0.012
2503	ENSG00000153975	ZUP1	chr6	-	116666633	116667207	116666633	116666912	116668565	116668794	2503	83,61,64	6,5,0	77,76,87	1,1,0	298	149	0.000478763	0.0305271	0.874,0.859,1.0	0.975,0.974,1.0	-0.072
2504	ENSG00000135423	GLS2	chr12	-	56475043	56475183	56475043	56475110	56475623	56475682	2504	0,1,1	3,12,4	1,2,0	1,4,9	222	149	1	1	0.0,0.053,0.144	0.402,0.251,0.0	-0.152
2505	ENSG00000135423	GLS2	chr12	-	56475623	56475977	56475623	56475682	56477659	56477718	2505	1,4,6	2,0,0	1,3,8	0,0,0	298	149	0.43689	1	0.2,1.0,1.0	1.0,1.0,1.0	-0.267
2506	ENSG00000135423	GLS2	chr12	-	56479051	56479181	56479051	56479147	56479779	56479901	2506	8,1,3	1,0,0	0,3,2	0,0,0	183	149	1	1	0.867,1.0,1.0	NA,1.0,1.0	-0.044
2507	ENSG00000125459	MSTO1	chr1	+	155611426	155611603	155611548	155611603	155611215	155611291	2507	0,2,1	40,37,34	0,1,0	27,23,53	271	149	1	1	0.0,0.029,0.016	0.0,0.023,0.0	0.007
2508	ENSG00000125459	MSTO1	chr1	+	155611688	155611827	155611739	155611827	155611548	155611603	2508	70,51,55	1,1,0	38,42,75	0,0,0	200	149	1	1	0.981,0.974,1.0	1.0,1.0,1.0	-0.015
2510	ENSG00000125459	MSTO1	chr1	+	155613424	155613566	155613461	155613566	155613048	155613233	2510	5,3,7	36,25,26	2,0,0	19,14,19	186	149	0.000287954	0.021497	0.1,0.088,0.177	0.078,0.0,0.0	0.096
2511	ENSG00000056972	TRAF3IP2	chr6	-	111566443	111566560	111566443	111566557	111567623	111567692	2511	120,82,73	0,0,0	83,72,85	0,0,1	152	149	1	1	1.0,1.0,1.0	1.0,1.0,0.988	0.004
2513	ENSG00000196655	TRAPPC4	chr11	+	119021759	119021886	119021873	119021886	119020149	119020253	2513	151,87,136	0,0,0	124,135,132	0,2,0	263	149	1	1	1.0,1.0,1.0	1.0,0.975,1.0	0.008
2517	ENSG00000135596	MICAL1	chr6	-	109446135	109446412	109446135	109446357	109446695	109446772	2517	22,15,28	1,1,2	32,43,49	1,0,1	204	149	1	1	0.941,0.916,0.911	0.959,1.0,0.973	-0.055
2518	ENSG00000135596	MICAL1	chr6	-	109448731	109448879	109448731	109448870	109449399	109449481	2518	20,9,14	0,0,5	20,24,33	0,1,0	158	149	0.0773483	0.608109	1.0,1.0,0.725	1.0,0.958,1.0	-0.078
2519	ENSG00000196182	STK40	chr1	-	36358736	36358837	36358736	36358822	36361220	36361340	2519	1,0,0	40,23,37	1,0,0	27,21,21	164	149	1	1	0.022,0.0,0.0	0.033,0.0,0.0	-0.004
2523	ENSG00000127990	SGCE	chr7	-	94587777	94587849	94587777	94587812	94588688	94588732	2523	2,1,0	1,0,0	0,5,5	0,0,1	186	149	1	1	0.616,1.0,NA	NA,1.0,0.8	-0.092
2524	ENSG00000127990	SGCE	chr7	-	94587777	94587884	94587777	94587812	94588688	94588732	2524	1,1,0	1,0,0	0,2,1	0,0,1	221	149	1	1	0.403,1.0,NA	NA,1.0,0.403	0
2525	ENSG00000127990	SGCE	chr7	-	94587777	94587884	94587777	94587849	94588688	94588732	2525	1,0,0	2,0,0	0,0,0	0,3,4	184	149	1	1	0.288,NA,NA	NA,0.0,0.0	0.288
2527	ENSG00000127990	SGCE	chr7	-	94618757	94618935	94618757	94618932	94623324	94623397	2527	4,1,3	0,0,1	1,1,1	0,0,0	152	149	1	1	1.0,1.0,0.746	1.0,1.0,1.0	-0.085
2528	ENSG00000127990	SGCE	chr7	-	94618757	94618956	94618757	94618932	94623324	94623397	2528	205,118,125	0,0,1	156,165,202	0,0,0	173	149	1	1	1.0,1.0,0.991	1.0,1.0,1.0	-0.003
2530	ENSG00000127990	SGCE	chr7	-	94623324	94624249	94623324	94623397	94628201	94628359	2530	2,1,2	161,94,95	2,3,2	128,109,143	298	149	1	1	0.006,0.005,0.01	0.008,0.014,0.007	-0.003
2536	ENSG00000129515	SNX6	chr14	-	34604134	34604268	34604134	34604174	34605595	34605717	2536	7,2,3	0,0,0	0,4,2	0,0,1	243	149	1	1	1.0,1.0,1.0	NA,1.0,0.551	0.224
2538	ENSG00000221988	PPT2	chr6	+	32155687	32155783	32155767	32155783	32154586	32154777	2538	25,15,18	0,0,0	18,21,29	0,0,1	229	149	1	1	1.0,1.0,1.0	1.0,1.0,0.95	0.017
2541	ENSG00000272410	AC022384.1	chr3	+	10260136	10260670	10260185	10260670	10249371	10249614	2541	617,402,495	31,12,32	390,408,460	16,23,23	198	149	0.898723	1	0.937,0.962,0.921	0.948,0.93,0.938	0.001
2543	ENSG00000085382	HACE1	chr6	-	104777012	104777110	104777012	104777097	104777205	104777317	2543	34,36,29	0,0,1	29,29,35	1,2,1	162	149	0.351467	1	1.0,1.0,0.964	0.964,0.93,0.97	0.033
2550	ENSG00000133706	LARS1	chr5	-	146128671	146128782	146128671	146128779	146128977	146129118	2550	203,127,130	1,1,1	124,121,149	0,1,0	152	149	1	1	0.995,0.992,0.992	1.0,0.992,1.0	-0.004
2552	ENSG00000137857	DUOX1	chr15	+	45141927	45142112	45141974	45142112	45141291	45141410	2552	1,0,3	3,1,3	0,2,4	1,8,9	196	149	0.326298	1	0.202,0.0,0.432	0.0,0.16,0.253	0.074
2553	ENSG00000126777	KTN1	chr14	+	55634525	55634658	55634529	55634658	55633234	55633341	2553	523,388,382	0,2,2	442,471,599	1,0,0	153	149	1	1	1.0,0.995,0.995	0.998,1.0,1.0	-0.003
2557	ENSG00000175772	LINC01106	chr2	-	110377649	110377834	110377649	110377777	110384314	110384442	2557	1,1,6	1,0,0	0,0,2	0,0,0	206	149	1	1	0.42,1.0,1.0	NA,NA,1.0	-0.193
2559	ENSG00000118181	RPS25	chr11	-	119017361	119017545	119017361	119017433	119017924	119018053	2559	2900,2009,2635	2,0,0	1990,2138,3007	0,0,0	261	149	1	1	0.999,1.0,1.0	1.0,1.0,1.0	0
2560	ENSG00000118181	RPS25	chr11	-	119017361	119017545	119017361	119017433	119017957	119018053	2560	10071,7257,9150	21,12,28	6951,7609,10239	13,15,40	261	149	1	1	0.996,0.997,0.995	0.997,0.997,0.993	0
2564	ENSG00000164080	RAD54L2	chr3	+	51637081	51637503	51637160	51637503	51635592	51635789	2564	0,0,0	34,31,24	1,0,1	28,34,19	228	149	1	1	0.0,0.0,0.0	0.023,0.0,0.033	-0.019
2565	ENSG00000157551	KCNJ15	chr21	+	38257045	38257185	38257103	38257185	38256740	38256787	2565	16,11,7	0,0,1	24,20,23	0,0,0	207	149	1	1	1.0,1.0,0.834	1.0,1.0,1.0	-0.055
2566	ENSG00000157551	KCNJ15	chr21	+	38299243	38299406	38299252	38299406	38296925	38297023	2566	107,68,80	2,2,4	140,156,195	8,10,5	158	149	0.151064	0.860172	0.981,0.97,0.95	0.943,0.936,0.974	0.016
2567	ENSG00000138778	CENPE	chr4	-	103138350	103138452	103138350	103138449	103140255	103140414	2567	44,25,34	51,58,42	21,47,39	60,51,68	152	149	0.584497	1	0.458,0.297,0.442	0.255,0.475,0.36	0.036
2568	ENSG00000109320	NFKB1	chr4	+	102533844	102533885	102533847	102533885	102529835	102529914	2568	65,37,44	42,39,19	71,51,63	25,41,45	152	149	0.64788	1	0.603,0.482,0.694	0.736,0.549,0.578	-0.028
2572	ENSG00000006744	ELAC2	chr17	-	13004988	13005110	13004988	13005101	13005752	13005825	2572	0,0,0	93,42,38	2,1,0	40,51,55	158	149	1	1	0.0,0.0,0.0	0.045,0.018,0.0	-0.021
2574	ENSG00000233237	LINC00472	chr6	-	71417319	71417443	71417319	71417392	71418688	71418754	2574	0,1,0	1,0,0	0,1,0	0,0,0	200	149	1	1	0.0,1.0,NA	NA,1.0,NA	-0.5
2575	ENSG00000119900	OGFRL1	chr6	+	71293529	71293611	71293532	71293611	71293292	71293379	2575	41,19,24	43,22,19	11,35,28	26,23,37	152	149	0.520468	1	0.483,0.458,0.553	0.293,0.599,0.426	0.059
2577	ENSG00000082269	FAM135A	chr6	+	70477158	70477332	70477292	70477332	70475662	70475733	2577	41,25,38	2,1,1	43,35,52	1,0,0	283	149	0.109531	0.730203	0.915,0.929,0.952	0.958,1.0,1.0	-0.054
2578	ENSG00000082269	FAM135A	chr6	+	70524342	70526698	70524930	70526698	70523966	70524121	2578	11,10,7	7,9,14	7,11,14	4,17,20	298	149	0.756448	1	0.44,0.357,0.2	0.467,0.244,0.259	0.009
2579	ENSG00000082269	FAM135A	chr6	+	70524342	70526698	70525863	70526698	70523966	70524121	2579	11,13,8	1,0,0	21,21,15	0,0,0	298	149	1	1	0.846,1.0,1.0	1.0,1.0,1.0	-0.051
2580	ENSG00000082269	FAM135A	chr6	+	70524930	70526698	70525863	70526698	70523966	70524121	2580	17,16,20	1,0,0	22,34,32	0,0,0	298	149	1	1	0.895,1.0,1.0	1.0,1.0,1.0	-0.035
2584	ENSG00000120318	ARAP3	chr5	-	141661683	141662255	141661683	141661789	141664921	141665085	2584	32,21,27	1,2,0	41,27,34	1,0,3	298	149	0.52154	1	0.941,0.84,1.0	0.953,1.0,0.85	-0.007
2585	ENSG00000140280	LYSMD2	chr15	-	51724789	51725121	51724789	51724991	51737349	51737655	2585	72,36,41	3,0,0	21,30,28	0,0,0	279	149	0.469727	1	0.928,1.0,1.0	1.0,1.0,1.0	-0.024
2586	ENSG00000149657	LSM14B	chr20	+	62126225	62126439	62126303	62126439	62124616	62124780	2586	4,10,11	182,72,183	4,7,9	131,183,164	227	149	0.294321	1	0.014,0.084,0.038	0.02,0.024,0.035	0.019
2587	ENSG00000068796	KIF2A	chr5	+	62353256	62353375	62353274	62353375	62352587	62352710	2587	0,0,0	77,60,64	1,0,2	53,66,102	167	149	1	1	0.0,0.0,0.0	0.017,0.0,0.017	-0.011
2594	ENSG00000125740	FOSB	chr19	+	45470628	45470949	45470745	45470949	45467994	45468712	2594	0,0,4	0,0,1	4,1,1	0,0,0	266	149	1	1	NA,NA,0.691	1.0,1.0,1.0	-0.309
2595	ENSG00000155980	KIF5A	chr12	+	57572449	57572726	57572579	57572726	57572060	57572267	2595	0,0,0	1,0,0	0,0,1	1,0,0	279	149	1	1	0.0,NA,NA	0.0,NA,1.0	-0.5
2601	ENSG00000155980	KIF5A	chr12	+	57584217	57586633	57585129	57586633	57583100	57583215	2601	0,1,1	0,0,0	0,0,2	0,1,0	298	149	1	1	NA,1.0,1.0	NA,0.0,1.0	0.5
2604	ENSG00000153292	ADGRF1	chr6	-	47016616	47020497	47016616	47016768	47020730	47020789	2604	0,0,0	28,24,31	0,3,2	46,27,46	298	149	0.534237	1	0.0,0.0,0.0	0.0,0.053,0.021	-0.025
2607	ENSG00000107890	ANKRD26	chr10	-	27046352	27046523	27046352	27046520	27048800	27048979	2607	6,12,3	1,0,0	17,8,6	2,0,3	152	149	0.0437524	0.446538	0.855,1.0,1.0	0.893,1.0,0.662	0.1
2608	ENSG00000174652	ZNF266	chr19	-	9433667	9433786	9433667	9433783	9434064	9434235	2608	1,0,2	1,0,0	0,0,1	0,1,0	152	149	1	1	0.495,NA,1.0	NA,0.0,1.0	0.248
2609	ENSG00000174652	ZNF266	chr19	-	9433667	9433786	9433667	9433783	9434074	9434235	2609	20,9,5	0,3,0	22,15,24	2,0,2	152	149	0.73777	1	1.0,0.746,1.0	0.915,1.0,0.922	-0.03
2610	ENSG00000109775	UFSP2	chr4	-	185405779	185405959	185405779	185405856	185407935	185408060	2610	2,1,2	58,35,66	7,3,6	49,41,51	252	149	0.00236436	0.0831743	0.02,0.017,0.018	0.078,0.041,0.065	-0.043
2612	ENSG00000109775	UFSP2	chr4	-	185415709	185415867	185415709	185415815	185418440	185418507	2612	68,33,46	0,0,0	75,86,93	0,0,1	201	149	1	1	1.0,1.0,1.0	1.0,1.0,0.986	0.005
2613	ENSG00000079616	KIF22	chr16	+	29804575	29805026	29804813	29805026	29803997	29804065	2613	19,11,22	195,99,161	24,21,27	155,163,195	298	149	0.302784	1	0.046,0.053,0.064	0.072,0.061,0.065	-0.012
2615	ENSG00000172893	DHCR7	chr11	-	71443992	71444215	71443992	71444119	71444854	71444958	2615	490,304,380	1,0,1	373,361,425	0,0,0	245	149	1	1	0.997,1.0,0.996	1.0,1.0,1.0	-0.002
2617	ENSG00000137221	TJAP1	chr6	+	43498922	43499100	43498974	43499100	43497880	43497977	2617	12,7,9	35,19,35	6,4,7	18,17,24	201	149	0.691033	1	0.203,0.215,0.16	0.198,0.149,0.178	0.018
2618	ENSG00000137221	TJAP1	chr6	+	43498922	43499100	43498977	43499100	43497880	43497977	2618	12,7,9	16,20,15	7,5,7	34,32,34	204	149	0.00285296	0.0972121	0.354,0.204,0.305	0.131,0.102,0.131	0.166
2619	ENSG00000137221	TJAP1	chr6	+	43498974	43499100	43498977	43499100	43497880	43497977	2619	35,19,35	16,20,15	19,18,24	34,32,34	152	149	0.000434282	0.0285386	0.682,0.482,0.696	0.354,0.355,0.409	0.247
2620	ENSG00000137221	TJAP1	chr6	+	43500743	43501687	43501525	43501687	43498977	43499100	2620	79,30,36	0,1,0	46,45,45	0,0,0	298	149	1	1	1.0,0.938,1.0	1.0,1.0,1.0	-0.021
2621	ENSG00000137221	TJAP1	chr6	+	43502587	43503508	43503400	43503508	43502282	43502349	2621	2,0,0	55,64,39	4,0,3	52,52,68	298	149	0.649417	1	0.018,0.0,0.0	0.037,0.0,0.022	-0.014
2622	ENSG00000078319	PMS2P1	chr7	-	100325690	100325868	100325690	100325779	100328835	100329019	2622	4,3,3	17,8,13	1,3,2	18,5,12	238	149	0.360582	1	0.128,0.19,0.126	0.034,0.273,0.094	0.014
2627	ENSG00000112640	PPP2R5D	chr6	+	43006445	43006679	43006462	43006679	42989610	42989688	2627	2,0,0	97,67,90	0,0,0	62,61,95	166	149	1	1	0.018,0.0,0.0	0.0,0.0,0.0	0.006
2628	ENSG00000112640	PPP2R5D	chr6	+	43006445	43006679	43006486	43006679	42989610	42989688	2628	9,4,7	0,1,0	3,6,5	0,0,2	190	149	1	1	1.0,0.758,1.0	1.0,1.0,0.662	0.032
2629	ENSG00000112640	PPP2R5D	chr6	+	43006462	43006679	43006486	43006679	42989610	42989688	2629	104,71,97	0,1,0	65,67,100	0,0,2	173	149	1	1	1.0,0.984,1.0	1.0,1.0,0.977	0.002
2630	ENSG00000112640	PPP2R5D	chr6	+	43010633	43010736	43010663	43010736	43010467	43010569	2630	1,0,0	147,58,84	2,1,1	95,78,117	179	149	1	1	0.006,0.0,0.0	0.017,0.011,0.007	-0.01
2631	ENSG00000137413	TAF8	chr6	+	42068464	42068607	42068503	42068607	42066311	42066459	2631	49,17,22	0,0,4	21,19,27	0,2,0	188	149	0.64781	1	1.0,1.0,0.813	1.0,0.883,1.0	-0.023
2632	ENSG00000047410	TPR	chr1	-	186353687	186353880	186353687	186353850	186355409	186355558	2632	1,5,6	232,156,195	0,5,3	217,186,288	179	149	0.604687	1	0.004,0.026,0.025	0.0,0.022,0.009	0.008
2633	ENSG00000139746	RBM26	chr13	-	79354438	79354570	79354438	79354561	79355219	79355384	2633	147,82,98	42,47,45	120,127,137	51,35,50	158	149	0.377874	1	0.767,0.622,0.673	0.689,0.774,0.721	-0.041
2634	ENSG00000139746	RBM26	chr13	-	79365577	79365733	79365577	79365718	79366054	79366195	2634	25,10,24	121,69,102	17,22,29	89,94,114	164	149	0.540346	1	0.158,0.116,0.176	0.148,0.175,0.188	-0.02
2636	ENSG00000146670	CDCA5	chr11	-	65079352	65079787	65079352	65079549	65083363	65083399	2636	404,240,360	1,1,0	273,283,339	1,4,0	298	149	1	1	0.995,0.992,1.0	0.993,0.973,1.0	0.007
2637	ENSG00000198625	MDM4	chr1	+	204537429	204537497	204537458	204537497	204532190	204532246	2637	23,9,18	3,0,2	21,21,16	0,2,2	178	149	0.575114	1	0.865,1.0,0.883	1.0,0.898,0.87	-0.007
2638	ENSG00000093134	VNN3	chr6	-	132726721	132727012	132726721	132726838	132728740	132728979	2638	1,0,0	1,0,0	0,2,2	0,1,0	298	149	1	1	0.333,NA,NA	NA,0.5,1.0	-0.417
2639	ENSG00000093134	VNN3	chr6	-	132728740	132728979	132728740	132728933	132734252	132734383	2639	0,0,0	0,0,2	0,2,1	0,0,0	195	149	1	1	NA,NA,0.0	NA,1.0,1.0	-1
2644	ENSG00000096070	BRPF3	chr6	+	36210200	36210528	36210215	36210528	36209786	36209915	2644	8,4,4	41,35,47	1,7,5	25,43,53	164	149	0.606027	1	0.151,0.094,0.072	0.035,0.129,0.079	0.025
2645	ENSG00000096070	BRPF3	chr6	+	36225266	36225364	36225270	36225364	36222167	36222265	2645	36,31,36	1,0,6	34,46,23	1,1,0	153	149	0.0303238	0.363062	0.972,1.0,0.854	0.971,0.978,1.0	-0.041
2646	ENSG00000112062	MAPK14	chr6	+	36075820	36075962	36075847	36075962	36074048	36074096	2646	1,0,2	109,68,90	0,0,0	116,92,118	176	149	1	1	0.008,0.0,0.018	0.0,0.0,0.0	0.009
2647	ENSG00000205133	TRIQK	chr8	-	92885319	92886735	92885319	92886667	92891988	92892074	2647	30,24,26	3,4,3	38,22,40	1,1,3	217	149	0.0520801	0.49437	0.873,0.805,0.856	0.963,0.938,0.902	-0.09
2648	ENSG00000205133	TRIQK	chr8	-	92916928	92917010	92916928	92917007	92921502	92921660	2648	1,4,2	2,0,0	2,1,1	5,2,0	152	149	0.00323053	0.105074	0.329,1.0,1.0	0.282,0.329,1.0	0.239
2650	ENSG00000205133	TRIQK	chr8	-	92916928	92917010	92916928	92917007	92954405	92954564	2650	8,6,6	4,4,4	9,3,12	7,1,8	152	149	0.844768	1	0.662,0.595,0.595	0.558,0.746,0.595	-0.016
2651	ENSG00000143379	SETDB1	chr1	+	150929966	150930118	150929997	150930118	150927703	150927974	2651	111,64,76	1,1,0	76,73,106	0,0,1	180	149	1	1	0.989,0.981,1.0	1.0,1.0,0.989	-0.006
2652	ENSG00000143379	SETDB1	chr1	+	150949366	150949525	150949369	150949525	150949121	150949278	2652	35,15,18	10,13,9	22,34,24	9,7,12	152	149	0.373486	1	0.774,0.531,0.662	0.706,0.826,0.662	-0.076
2653	ENSG00000136986	DERL1	chr8	-	123014148	123019305	123014148	123015585	123021446	123021499	2653	380,271,321	0,0,0	279,298,360	0,2,0	298	149	1	1	1.0,1.0,1.0	1.0,0.987,1.0	0.004
2654	ENSG00000136986	DERL1	chr8	-	123019194	123019305	123019194	123019245	123021446	123021499	2654	528,356,436	3,1,5	384,385,460	1,2,2	209	149	1	1	0.992,0.996,0.984	0.996,0.993,0.994	-0.004
2658	ENSG00000112511	PHF1	chr6	+	33412507	33412589	33412515	33412589	33412247	33412422	2658	22,11,35	0,0,2	27,24,26	0,4,0	157	149	0.714069	1	1.0,1.0,0.943	1.0,0.851,1.0	0.031
2659	ENSG00000112511	PHF1	chr6	+	33414954	33415144	33414965	33415144	33414724	33414829	2659	10,4,17	13,5,12	9,5,9	5,15,4	160	149	0.950166	1	0.417,0.427,0.569	0.626,0.237,0.677	-0.042
2660	ENSG00000112511	PHF1	chr6	+	33415589	33415670	33415592	33415670	33415260	33415329	2660	13,14,21	0,1,0	19,16,8	2,0,1	152	149	0.551489	1	1.0,0.932,1.0	0.903,1.0,0.887	0.047
2661	ENSG00000227057	WDR46	chr6	-	33287964	33288026	33287964	33288002	33288147	33288235	2661	169,108,145	0,0,0	137,99,138	0,0,1	173	149	1	1	1.0,1.0,1.0	1.0,1.0,0.992	0.003
2664	ENSG00000141642	ELAC1	chr18	+	50984095	50984563	50984486	50984563	50974396	50974561	2664	42,26,32	2,3,5	23,38,52	1,9,3	298	149	0.850681	1	0.913,0.812,0.762	0.92,0.679,0.897	-0.003
2665	ENSG00000161800	RACGAP1	chr12	-	49999615	49999736	49999615	49999733	50001171	50001252	2665	0,0,2	211,146,171	0,3,0	162,184,206	152	149	1	1	0.0,0.0,0.011	0.0,0.016,0.0	-0.002
2666	ENSG00000161800	RACGAP1	chr12	-	50016630	50016719	50016630	50016715	50018515	50018589	2666	24,5,13	2,0,2	10,17,8	3,4,2	153	149	0.0333095	0.382376	0.921,1.0,0.864	0.764,0.805,0.796	0.14
2667	ENSG00000161800	RACGAP1	chr12	-	50016630	50016719	50016630	50016715	50021061	50021177	2667	2,4,3	0,1,0	1,1,1	0,0,0	153	149	1	1	1.0,0.796,1.0	1.0,1.0,1.0	-0.068
2669	ENSG00000204231	RXRB	chr6	-	33195362	33195466	33195362	33195454	33195569	33195702	2669	17,8,15	40,15,39	18,19,24	23,22,32	161	149	0.0170403	0.259105	0.282,0.33,0.263	0.42,0.444,0.41	-0.133
2670	ENSG00000159199	ATP5MC1	chr17	+	48894348	48894449	48894371	48894449	48893408	48893456	2670	2,1,1	1016,583,862	4,6,3	486,546,644	172	149	1	1	0.002,0.001,0.001	0.007,0.009,0.004	-0.005
2671	ENSG00000159199	ATP5MC1	chr17	+	48895155	48895334	48895182	48895334	48894371	48894449	2671	1306,686,1067	25,8,13	644,707,854	25,12,11	176	149	0.100462	0.706133	0.978,0.986,0.986	0.956,0.98,0.985	0.01
2672	ENSG00000204351	SKIV2L	chr6	+	31961195	31961386	31961340	31961386	31961040	31961094	2672	122,94,91	2,0,0	89,79,94	0,0,1	294	149	1	1	0.969,1.0,1.0	1.0,1.0,0.979	-0.003
2673	ENSG00000204351	SKIV2L	chr6	+	31968622	31968796	31968685	31968796	31968327	31968538	2673	1,3,0	42,31,38	1,3,1	15,22,31	212	149	0.34455	1	0.016,0.064,0.0	0.045,0.087,0.022	-0.025
2676	ENSG00000204386	NEU1	chr6	-	31860041	31860264	31860041	31860178	31860438	31860621	2676	115,78,111	0,0,0	102,80,143	2,0,1	235	149	1	1	1.0,1.0,1.0	0.97,1.0,0.989	0.014
2677	ENSG00000204387	SNHG32	chr6	+	31836294	31836517	31836298	31836517	31835410	31835451	2677	0,0,0	2,4,2	0,0,1	3,0,4	153	149	1	1	0.0,0.0,0.0	0.0,NA,0.196	-0.098
2678	ENSG00000204387	SNHG32	chr6	+	31836294	31836517	31836423	31836517	31835410	31835451	2678	15,8,4	39,8,26	4,5,11	19,27,14	278	149	0.714149	1	0.171,0.349,0.076	0.101,0.09,0.296	0.036
2679	ENSG00000204387	SNHG32	chr6	+	31836298	31836517	31836423	31836517	31835410	31835451	2679	17,12,6	39,8,26	7,5,14	19,27,14	274	149	0.666389	1	0.192,0.449,0.111	0.167,0.091,0.352	0.047
2680	ENSG00000100503	NIN	chr14	-	50761789	50761972	50761789	50761911	50763825	50763964	2680	0,1,0	137,82,90	3,1,0	85,76,149	210	149	1	1	0.0,0.009,0.0	0.024,0.009,0.0	-0.008
2681	ENSG00000100503	NIN	chr14	-	50821873	50822077	50821873	50822000	50830463	50830517	2681	71,52,78	2,2,0	49,55,77	2,0,0	226	149	0.622113	1	0.959,0.945,1.0	0.942,1.0,1.0	-0.013
2682	ENSG00000065883	CDK13	chr7	+	40092784	40093237	40092964	40093237	40088125	40088331	2682	59,36,32	53,42,43	58,51,60	73,57,54	298	149	0.979275	1	0.358,0.3,0.271	0.284,0.309,0.357	-0.007
2684	ENSG00000120008	WDR11	chr10	+	120905875	120906855	120906775	120906855	120905318	120905416	2684	86,42,54	0,0,0	58,55,76	0,1,2	298	149	0.497095	1	1.0,1.0,1.0	1.0,0.965,0.95	0.028
2685	ENSG00000072121	ZFYVE26	chr14	-	67761365	67762412	67761365	67761584	67762671	67762819	2685	18,20,14	0,0,1	23,20,18	0,0,0	298	149	1	1	1.0,1.0,0.875	1.0,1.0,1.0	-0.042
2686	ENSG00000265190	ANXA8	chr10	-	47478532	47478741	47478532	47478627	47479797	47479888	2686	0,2,2	109,48,56	3,0,0	65,41,63	263	149	1	1	0.0,0.023,0.02	0.025,0.0,0.0	0.006
2687	ENSG00000204463	BAG6	chr6	-	31643889	31643977	31643889	31643974	31644081	31644194	2687	136,70,84	20,10,13	93,68,102	16,10,17	152	149	0.695212	1	0.87,0.873,0.864	0.851,0.87,0.855	0.01
2688	ENSG00000204463	BAG6	chr6	-	31647590	31647844	31647590	31647826	31648676	31648751	2688	5,0,2	343,161,235	1,3,2	246,276,300	167	149	1	1	0.013,0.0,0.008	0.004,0.01,0.006	0
2689	ENSG00000156256	USP16	chr21	+	29037275	29037463	29037278	29037463	29036270	29036374	2689	177,117,121	100,89,74	117,107,176	71,89,115	152	149	0.567978	1	0.634,0.563,0.616	0.618,0.541,0.6	0.018
2690	ENSG00000139974	SLC38A6	chr14	+	61078809	61078927	61078829	61078927	61052040	61052135	2690	1,0,0	0,0,3	0,0,2	1,0,1	169	149	1	1	1.0,NA,0.0	0.0,NA,0.638	0.181
2691	ENSG00000139974	SLC38A6	chr14	+	61078809	61078927	61078829	61078927	61052348	61052985	2691	1,0,0	0,0,0	1,1,1	0,0,1	169	149	1	1	1.0,NA,NA	1.0,1.0,0.469	0.177
2693	ENSG00000204536	CCHCR1	chr6	-	31156730	31156944	31156730	31156836	31157022	31157089	2693	84,53,69	4,1,3	77,66,59	4,4,5	257	149	0.195856	0.995511	0.924,0.968,0.93	0.918,0.905,0.872	0.042
2694	ENSG00000204536	CCHCR1	chr6	-	31157022	31157155	31157022	31157089	31157384	31157500	2694	3,1,1	15,12,23	0,1,4	8,17,12	215	149	0.59573	1	0.122,0.055,0.029	0.0,0.039,0.188	-0.007
2695	ENSG00000204536	CCHCR1	chr6	-	31157022	31157155	31157022	31157089	31158170	31158194	2695	2,1,1	0,0,1	0,1,2	0,1,0	215	149	1	1	1.0,1.0,0.409	NA,0.409,1.0	0.098
2698	ENSG00000140391	TSPAN3	chr15	-	77055788	77055863	77055788	77055829	77056063	77056255	2698	560,374,447	0,0,0	442,409,518	0,0,1	183	149	1	1	1.0,1.0,1.0	1.0,1.0,0.998	0.001
2700	ENSG00000103363	ELOB	chr16	-	2775450	2775625	2775450	2775556	2776992	2777127	2700	9,0,2	765,472,725	0,4,1	679,651,936	218	149	1	1	0.008,0.0,0.002	0.0,0.004,0.001	0.002
2701	ENSG00000196367	TRRAP	chr7	+	98910509	98910607	98910512	98910607	98910055	98910419	2701	114,71,99	8,4,2	85,108,99	11,2,6	152	149	0.42642	1	0.933,0.946,0.98	0.883,0.981,0.942	0.018
2703	ENSG00000196367	TRRAP	chr7	+	98993537	98993737	98993591	98993737	98992136	98992227	2703	128,91,98	25,7,16	107,126,149	22,30,33	203	149	0.0597804	0.531651	0.79,0.905,0.818	0.781,0.755,0.768	0.07
2709	ENSG00000235109	ZSCAN31	chr6	-	28341745	28341795	28341745	28341792	28353861	28353952	2709	0,0,1	0,0,2	1,0,0	0,0,1	152	149	1	1	NA,NA,0.329	1.0,NA,0.0	-0.171
2710	ENSG00000255073	ZFP91-CNTF	chr11	+	58622740	58622866	58622765	58622866	58617195	58617568	2710	1,2,0	0,0,0	1,0,1	2,0,0	174	149	1	1	1.0,1.0,NA	0.3,NA,1.0	0.35
2712	ENSG00000151612	ZNF827	chr4	-	145763089	145763122	145763089	145763117	145763401	145763468	2712	0,1,3	0,1,0	5,1,1	0,0,0	154	149	1	1	NA,0.492,1.0	1.0,1.0,1.0	-0.254
2714	ENSG00000151612	ZNF827	chr4	-	145892242	145892415	145892242	145892409	145902165	145903215	2714	12,8,11	1,1,1	12,13,10	1,0,0	155	149	0.0707492	0.580221	0.92,0.885,0.914	0.92,1.0,1.0	-0.067
2717	ENSG00000112992	NNT	chr5	+	43647923	43649308	43649146	43649308	43645356	43645510	2717	3,6,4	93,50,59	9,12,9	82,79,98	298	149	0.051657	0.492846	0.016,0.057,0.033	0.052,0.071,0.044	-0.02
2718	ENSG00000237975	FLG-AS1	chr1	+	152314623	152314957	152314905	152314957	152301753	152301833	2718	17,3,6	0,0,0	5,4,8	0,1,0	298	149	1	1	1.0,1.0,1.0	1.0,0.667,1.0	0.111
2719	ENSG00000237975	FLG-AS1	chr1	+	152314623	152314957	152314905	152314957	152313458	152314038	2719	17,3,7	0,0,1	5,8,9	0,0,0	298	149	1	1	1.0,1.0,0.778	1.0,1.0,1.0	-0.074
2722	ENSG00000100441	KHNYN	chr14	+	24436067	24436179	24436071	24436179	24432935	24433032	2722	1,1,0	80,49,62	2,2,5	52,61,67	153	149	0.0191569	0.277861	0.012,0.019,0.0	0.036,0.031,0.068	-0.035
2723	ENSG00000230606	AC092683.1	chr2	-	97422438	97422659	97422438	97422656	97422954	97423084	2723	1,0,2	0,1,0	1,1,1	0,0,0	152	149	1	1	1.0,0.0,1.0	1.0,1.0,1.0	-0.333
2725	ENSG00000141279	NPEPPS	chr17	+	47577044	47577160	47577080	47577160	47569416	47569494	2725	4,4,6	2,3,2	2,7,2	0,0,0	185	149	5.23022e-06	0.00146446	0.617,0.518,0.707	1.0,1.0,1.0	-0.386
2726	ENSG00000141279	NPEPPS	chr17	+	47582741	47582849	47582826	47582849	47579389	47579511	2726	437,272,405	0,0,1	361,333,429	0,0,0	234	149	1	1	1.0,1.0,0.996	1.0,1.0,1.0	-0.001
2727	ENSG00000141279	NPEPPS	chr17	+	47591903	47592060	47591955	47592060	47590716	47590881	2727	1,0,4	233,142,179	4,1,11	175,201,249	201	149	0.199343	1	0.003,0.0,0.016	0.017,0.004,0.032	-0.011
2728	ENSG00000141279	NPEPPS	chr17	+	47605332	47605552	47605465	47605552	47603914	47604049	2728	679,420,465	11,8,3	446,510,631	1,6,7	282	149	0.152773	0.864062	0.97,0.965,0.988	0.996,0.978,0.979	-0.01
2729	ENSG00000175061	SNHG29	chr17	+	16439527	16439703	16439531	16439703	16439326	16439414	2729	298,197,250	2,0,0	256,294,430	0,3,0	153	149	1	1	0.993,1.0,1.0	1.0,0.99,1.0	0.001
2730	ENSG00000175061	SNHG29	chr17	+	16439527	16439703	16439580	16439703	16439326	16439414	2730	391,252,310	128,101,111	330,388,562	116,95,96	202	149	0.00909374	0.192527	0.693,0.648,0.673	0.677,0.751,0.812	-0.075
2731	ENSG00000175061	SNHG29	chr17	+	16439527	16439703	16439659	16439703	16439326	16439414	2731	540,339,446	38,32,43	457,533,749	37,40,39	281	149	0.136354	0.820672	0.883,0.849,0.846	0.868,0.876,0.911	-0.026
2732	ENSG00000175061	SNHG29	chr17	+	16439531	16439703	16439580	16439703	16439326	16439414	2732	95,55,60	128,101,111	74,97,132	116,95,96	198	149	0.0159857	0.249874	0.358,0.291,0.289	0.324,0.435,0.509	-0.11
2733	ENSG00000175061	SNHG29	chr17	+	16439531	16439703	16439659	16439703	16439326	16439414	2733	244,142,196	38,32,43	201,242,319	37,40,39	277	149	0.14475	0.84361	0.775,0.705,0.71	0.745,0.765,0.815	-0.045
2734	ENSG00000175061	SNHG29	chr17	+	16439580	16439703	16439659	16439703	16439326	16439414	2734	284,188,247	38,32,43	243,244,284	37,40,39	228	149	0.788257	1	0.83,0.793,0.79	0.811,0.799,0.826	-0.008
2735	ENSG00000175061	SNHG29	chr17	+	16439580	16440253	16440110	16440253	16439326	16439414	2735	161,132,138	0,6,1	130,111,124	0,0,2	298	149	0.251799	1	1.0,0.917,0.986	1.0,1.0,0.969	-0.022
2736	ENSG00000175061	SNHG29	chr17	+	16439580	16440253	16440184	16440253	16439326	16439414	2736	151,133,133	926,804,882	139,119,128	498,617,718	298	149	0.0119316	0.213426	0.075,0.076,0.07	0.122,0.088,0.082	-0.024
2737	ENSG00000175061	SNHG29	chr17	+	16440110	16440253	16440184	16440253	16439326	16439414	2737	8,20,8	926,804,882	12,17,20	498,617,718	223	149	0.012781	0.217586	0.006,0.016,0.006	0.016,0.018,0.018	-0.008
2738	ENSG00000175061	SNHG29	chr17	+	16440110	16440253	16440184	16440253	16439527	16439703	2738	10,16,7	307,198,275	14,19,22	258,318,399	223	149	0.199278	1	0.021,0.051,0.017	0.035,0.038,0.036	-0.007
2739	ENSG00000175061	SNHG29	chr17	+	16441073	16442018	16441356	16442018	16440184	16440253	2739	911,626,771	0,5,0	520,639,798	0,0,0	298	149	1	1	1.0,0.984,1.0	1.0,1.0,1.0	-0.005
2740	ENSG00000175061	SNHG29	chr17	+	16441073	16442018	16441367	16442018	16440184	16440253	2740	910,624,771	193,103,139	520,638,795	128,133,144	298	149	0.312268	1	0.702,0.752,0.735	0.67,0.706,0.734	0.026
2741	ENSG00000175061	SNHG29	chr17	+	16441356	16442018	16441367	16442018	16440184	16440253	2741	0,5,0	193,103,139	1,0,0	128,133,144	160	149	1	1	0.0,0.043,0.0	0.007,0.0,0.0	0.012
2742	ENSG00000175061	SNHG29	chr17	+	16441356	16442018	16441367	16442018	16441073	16441130	2742	1,0,0	876,510,694	2,1,0	474,535,670	160	149	1	1	0.001,0.0,0.0	0.004,0.002,0.0	-0.002
2743	ENSG00000175061	SNHG29	chr17	+	16463163	16463247	16463166	16463247	16462832	16462941	2743	0,0,1	2,1,5	0,0,4	2,3,2	152	149	0.12011	0.772539	0.0,0.0,0.164	0.0,0.0,0.662	-0.166
2748	ENSG00000159082	SYNJ1	chr21	-	32634860	32634884	32634860	32634881	32638907	32639125	2748	3,0,0	0,1,0	1,0,1	0,0,0	152	149	1	1	1.0,0.0,NA	1.0,NA,1.0	-0.5
2749	ENSG00000159082	SYNJ1	chr21	-	32678644	32678810	32678644	32678801	32681495	32681648	2749	26,13,28	2,0,0	18,22,30	2,0,3	158	149	0.132404	0.810984	0.925,1.0,1.0	0.895,1.0,0.904	0.042
2750	ENSG00000167881	SRP68	chr17	-	76070377	76070444	76070377	76070436	76072307	76072507	2750	816,618,606	3,0,2	504,512,612	2,2,4	157	149	1	1	0.996,1.0,0.997	0.996,0.996,0.993	0.003
2751	ENSG00000130811	EIF3G	chr19	-	10115683	10115820	10115683	10115781	10115966	10116074	2751	462,283,387	0,0,3	463,466,608	0,0,0	188	149	1	1	1.0,1.0,0.99	1.0,1.0,1.0	-0.003
2752	ENSG00000130811	EIF3G	chr19	-	10119087	10119255	10119087	10119171	10119653	10119700	2752	3,2,5	435,338,386	0,1,4	400,370,555	233	149	1	1	0.004,0.004,0.008	0.0,0.002,0.005	0.003
2754	ENSG00000165097	KDM1B	chr6	+	18208128	18208206	18208131	18208206	18207397	18207529	2754	4,0,2	31,20,29	1,0,2	28,23,25	152	149	0.231622	1	0.112,0.0,0.063	0.034,0.0,0.073	0.023
2755	ENSG00000137070	IL11RA	chr9	+	34660803	34660936	34660853	34660936	34660503	34660600	2755	0,1,2	0,3,3	5,2,2	3,2,4	199	149	1	1	NA,0.2,0.333	0.555,0.428,0.272	-0.152
2756	ENSG00000047579	DTNBP1	chr6	-	15651312	15651408	15651312	15651363	15652086	15652140	2756	1,1,4	20,27,36	0,0,1	29,26,40	194	149	0.168925	0.917737	0.037,0.028,0.079	0.0,0.0,0.019	0.042
2758	ENSG00000128272	ATF4	chr22	+	39521257	39521671	39521371	39521671	39520575	39520751	2758	56,43,40	0,5,6	38,32,38	3,3,2	263	149	0.623823	1	1.0,0.83,0.791	0.878,0.858,0.915	-0.01
2769	ENSG00000124784	RIOK1	chr6	+	7395020	7395143	7395052	7395143	7393098	7393303	2769	3,1,0	88,48,56	2,3,0	46,47,95	181	149	0.478018	1	0.027,0.017,0.0	0.035,0.05,0.0	-0.014
2770	ENSG00000116874	WARS2	chr1	-	119031215	119033388	119031215	119033359	119034094	119034213	2770	3,2,4	79,53,82	1,6,4	35,47,70	178	149	0.266059	1	0.031,0.031,0.039	0.023,0.097,0.046	-0.022
2771	ENSG00000155324	GRAMD2B	chr5	+	126484398	126484524	126484401	126484524	126483462	126483574	2771	2,5,1	33,24,40	5,2,4	46,41,46	152	149	0.963436	1	0.056,0.17,0.024	0.096,0.046,0.079	0.01
2772	ENSG00000181991	MRPS11	chr15	+	88475029	88475239	88475109	88475239	88467907	88468024	2772	5,1,2	2,2,0	1,1,1	1,2,0	229	149	0.128578	0.79644	0.619,0.245,1.0	0.394,0.245,1.0	0.075
2773	ENSG00000181991	MRPS11	chr15	+	88475029	88475239	88475171	88475239	88467907	88468024	2773	68,28,33	0,1,0	33,32,47	0,0,0	291	149	1	1	1.0,0.935,1.0	1.0,1.0,1.0	-0.022
2774	ENSG00000181991	MRPS11	chr15	+	88475109	88475239	88475171	88475239	88467907	88468024	2774	65,29,31	0,1,0	33,33,46	0,0,0	211	149	1	1	1.0,0.953,1.0	1.0,1.0,1.0	-0.016
2775	ENSG00000181991	MRPS11	chr15	+	88475029	88475239	88475109	88475239	88472626	88472725	2775	6,1,3	178,102,133	2,4,1	109,126,140	229	149	0.808616	1	0.021,0.006,0.014	0.012,0.02,0.005	0.001
2776	ENSG00000181991	MRPS11	chr15	+	88475029	88475239	88475171	88475239	88472626	88472725	2776	69,28,34	1,2,0	34,35,47	3,4,6	291	149	0.000293748	0.021497	0.972,0.878,1.0	0.853,0.818,0.8	0.126
2777	ENSG00000181991	MRPS11	chr15	+	88475109	88475239	88475171	88475239	88472626	88472725	2777	241,129,164	1,2,0	141,157,186	3,4,6	211	149	0.00791716	0.180925	0.994,0.979,1.0	0.971,0.965,0.956	0.027
2782	ENSG00000044090	CUL7	chr6	-	43038266	43038472	43038266	43038461	43038565	43038692	2782	8,8,12	1,0,0	8,10,14	0,0,1	160	149	1	1	0.882,1.0,1.0	1.0,1.0,0.929	-0.016
2786	ENSG00000250903	GMDS-DT	chr6	+	2412486	2413548	2412779	2413548	2398865	2399037	2786	0,0,1	1,0,1	1,0,2	0,1,1	298	149	1	1	0.0,NA,0.333	1.0,0.0,0.5	-0.334
2789	ENSG00000204628	RACK1	chr5	-	181236936	181237319	181236936	181237042	181237608	181237719	2789	33,22,31	1409,853,1348	23,38,41	1074,1099,1636	298	149	0.508318	1	0.012,0.013,0.011	0.011,0.017,0.012	-0.001
2790	ENSG00000204628	RACK1	chr5	-	181240215	181240345	181240215	181240327	181241491	181241639	2790	14,4,8	2,1,0	6,3,9	3,3,1	167	149	0.0138911	0.22763	0.862,0.781,1.0	0.641,0.472,0.889	0.214
2791	ENSG00000204628	RACK1	chr5	-	181241491	181241639	181241491	181241563	181242169	181242345	2791	2287,1350,1998	1,4,3	1630,1783,2332	0,2,1	225	149	1	1	0.999,0.996,0.998	1.0,0.998,0.999	-0.001
2792	ENSG00000204628	RACK1	chr5	-	181241491	181241639	181241491	181241563	181242173	181242345	2792	7104,4185,6105	4,2,1	4883,5646,6977	4,0,0	225	149	1	1	0.999,0.999,1.0	0.999,1.0,1.0	0
2793	ENSG00000204628	RACK1	chr5	-	181242173	181242345	181242173	181242213	181243691	181243903	2793	8950,5436,7927	0,0,1	6026,6868,8662	1,1,2	281	149	1	1	1.0,1.0,1.0	1.0,1.0,1.0	0
2795	ENSG00000102100	SLC35A2	chrX	-	48903183	48905482	48903183	48903465	48906391	48906543	2795	51,35,60	2,2,0	40,38,43	0,0,0	298	149	0.638949	1	0.927,0.897,1.0	1.0,1.0,1.0	-0.059
2796	ENSG00000102100	SLC35A2	chrX	-	48904745	48905482	48904745	48904892	48906391	48906543	2796	105,74,114	24,11,21	70,87,109	15,14,22	298	149	0.9292	1	0.686,0.771,0.731	0.7,0.757,0.712	0.006
2797	ENSG00000102100	SLC35A2	chrX	-	48906391	48906543	48906391	48906508	48909813	48909996	2797	106,63,78	1,0,1	71,73,84	1,0,0	184	149	1	1	0.988,1.0,0.984	0.983,1.0,1.0	-0.004
2798	ENSG00000178338	ZNF354B	chr5	+	178887608	178888122	178887620	178888122	178885613	178885733	2798	10,1,4	0,4,0	10,2,10	0,0,5	161	149	0.575565	1	1.0,0.188,1.0	1.0,1.0,0.649	-0.154
2799	ENSG00000178338	ZNF354B	chr5	+	178887608	178888122	178887620	178888122	178885613	178885737	2799	0,0,2	0,0,1	0,0,2	0,0,0	161	149	1	1	NA,NA,0.649	NA,NA,1.0	-0.351
2800	ENSG00000113240	CLK4	chr5	-	178619837	178620673	178619837	178619896	178622392	178622459	2800	21,8,27	0,1,1	7,11,14	0,0,0	298	149	1	1	1.0,0.8,0.931	1.0,1.0,1.0	-0.09
2801	ENSG00000113240	CLK4	chr5	-	178619837	178620673	178619837	178619896	178623255	178623416	2801	20,10,24	5,5,4	5,11,13	3,3,3	298	149	0.834697	1	0.667,0.5,0.75	0.455,0.647,0.684	0.044
2803	ENSG00000143774	GUK1	chr1	+	228145470	228145624	228145510	228145624	228140227	228140363	2803	1,0,2	447,319,392	2,1,0	179,218,294	189	149	1	1	0.002,0.0,0.004	0.009,0.004,0.0	-0.002
2804	ENSG00000143774	GUK1	chr1	+	228145491	228145624	228145510	228145624	228141248	228141288	2804	1,0,2	88,57,67	1,2,0	33,36,46	168	149	1	1	0.01,0.0,0.026	0.026,0.047,0.0	-0.012
2805	ENSG00000143774	GUK1	chr1	+	228146012	228146067	228146025	228146067	228145510	228145624	2805	12,2,4	568,345,492	7,4,4	248,271,369	162	149	0.565083	1	0.019,0.005,0.007	0.025,0.013,0.01	-0.006
2806	ENSG00000143774	GUK1	chr1	+	228146841	228146938	228146860	228146938	228146012	228146067	2806	601,346,545	45,31,45	291,305,380	23,21,30	168	149	0.629839	1	0.922,0.908,0.915	0.918,0.928,0.918	-0.006
2807	ENSG00000143774	GUK1	chr1	+	228147614	228147699	228147620	228147699	228147405	228147544	2807	606,370,530	6,0,5	332,303,387	1,4,3	155	149	1	1	0.99,1.0,0.99	0.997,0.986,0.992	0.002
2808	ENSG00000113758	DBN1	chr5	-	177468107	177468220	177468107	177468217	177468843	177468899	2808	217,108,203	10,5,5	175,148,174	6,4,6	152	149	0.595635	1	0.955,0.955,0.975	0.966,0.973,0.966	-0.007
2816	ENSG00000125846	ZNF133	chr20	+	18305667	18305807	18305680	18305807	18297984	18298062	2816	2,0,0	0,1,2	0,4,0	4,3,5	162	149	0.85578	1	1.0,0.0,0.0	0.0,0.551,0.0	0.15
2817	ENSG00000125846	ZNF133	chr20	+	18305667	18305807	18305680	18305807	18305084	18305178	2817	4,0,3	3,2,7	1,1,1	0,0,6	162	149	0.0799746	0.616072	0.551,0.0,0.283	1.0,1.0,0.133	-0.433
2818	ENSG00000125846	ZNF133	chr20	+	18306270	18306393	18306297	18306393	18305667	18305807	2818	1,1,3	19,10,23	1,1,2	17,16,18	176	149	0.660004	1	0.043,0.078,0.099	0.047,0.05,0.086	0.012
2819	ENSG00000125846	ZNF133	chr20	+	18315068	18316994	18315071	18316994	18306297	18306393	2819	23,10,20	12,3,17	16,22,20	7,13,10	152	149	0.752999	1	0.653,0.766,0.536	0.691,0.624,0.662	-0.007
2821	ENSG00000104320	NBN	chr8	-	89980733	89980893	89980733	89980852	89981374	89981523	2821	284,164,189	2,4,2	172,189,236	4,7,10	190	149	0.00486697	0.13281	0.991,0.97,0.987	0.971,0.955,0.949	0.024
2822	ENSG00000138172	CALHM2	chr10	-	103451082	103451285	103451082	103451182	103451878	103452036	2822	4,7,6	0,0,0	14,11,16	2,0,0	252	149	1	1	1.0,1.0,1.0	0.805,1.0,1.0	0.065
2823	ENSG00000146067	FAM193B	chr5	-	177531952	177532200	177531952	177532131	177532442	177532641	2823	19,8,5	0,1,0	30,24,20	5,5,2	218	149	0.00013781	0.0134469	1.0,0.845,1.0	0.804,0.766,0.872	0.134
2824	ENSG00000146067	FAM193B	chr5	-	177536357	177536745	177536357	177536486	177537872	177538107	2824	65,31,45	5,0,6	66,64,79	8,3,8	298	149	0.539035	1	0.867,1.0,0.789	0.805,0.914,0.832	0.035
2825	ENSG00000113742	CPEB4	chr5	+	173942883	173943049	173943025	173943049	173932449	173932500	2825	0,0,1	2,0,1	1,1,2	0,2,0	291	149	1	1	0.0,NA,0.339	1.0,0.204,1.0	-0.565
2828	ENSG00000185627	PSMD13	chr11	+	244040	244216	244160	244216	238997	239076	2828	200,139,151	7,5,5	133,134,214	1,6,2	269	149	0.0874393	0.651746	0.941,0.939,0.944	0.987,0.925,0.983	-0.024
2833	ENSG00000155660	PDIA4	chr7	-	149005896	149006056	149005896	149006053	149008158	149008310	2833	70,22,33	735,515,662	35,32,48	474,458,635	152	149	0.410231	1	0.085,0.04,0.047	0.067,0.064,0.069	-0.009
2835	ENSG00000101166	PRELID3B	chr20	-	59037190	59037299	59037190	59037280	59038465	59038634	2835	20,9,12	497,331,406	5,4,15	296,281,384	168	149	0.22786	1	0.034,0.024,0.026	0.015,0.012,0.033	0.008
2836	ENSG00000072571	HMMR	chr5	+	163467700	163467748	163467703	163467748	163464722	163464802	2836	115,55,55	5,2,2	37,40,31	3,1,3	152	149	0.618277	1	0.958,0.964,0.964	0.924,0.975,0.91	0.026
2837	ENSG00000183010	PYCR1	chr17	-	81934925	81935147	81934925	81935144	81935336	81935516	2837	113,50,63	5,5,2	45,61,50	3,3,2	152	149	0.773317	1	0.957,0.907,0.969	0.936,0.952,0.961	-0.005
2841	ENSG00000164611	PTTG1	chr5	+	160422301	160422893	160422708	160422893	160422206	160422236	2841	3,3,4	1,0,0	1,3,3	0,0,0	298	149	1	1	0.6,1.0,1.0	1.0,1.0,1.0	-0.133
2842	ENSG00000163468	CCT3	chr1	-	156324971	156325089	156324971	156325086	156333546	156333643	2842	1259,845,1141	8,2,6	882,910,1217	2,6,9	152	149	1	1	0.994,0.998,0.995	0.998,0.993,0.993	0.001
2843	ENSG00000198612	COPS8	chr2	+	237093662	237094197	237094089	237094197	237089861	237089994	2843	3,1,1	257,166,166	2,1,0	133,140,184	298	149	1	1	0.006,0.003,0.003	0.007,0.004,0.0	0
2844	ENSG00000116459	ATP5PB	chr1	+	111456085	111456249	111456226	111456249	111449836	111449873	2844	964,688,894	0,0,0	672,692,899	0,0,1	290	149	1	1	1.0,1.0,1.0	1.0,1.0,0.998	0.001
2845	ENSG00000116459	ATP5PB	chr1	+	111456085	111456249	111456226	111456249	111454210	111454356	2845	1965,1304,1674	0,0,0	1241,1394,1750	1,0,5	290	149	1	1	1.0,1.0,1.0	0.998,1.0,0.994	0.003
2846	ENSG00000150593	PDCD4	chr10	+	110881232	110881535	110881274	110881535	110875965	110876070	2846	106,51,75	12,9,12	86,84,133	17,24,17	191	149	0.206913	1	0.873,0.816,0.83	0.798,0.732,0.859	0.043
2847	ENSG00000150593	PDCD4	chr10	+	110881232	110881535	110881274	110881535	110876669	110876753	2847	24,11,22	0,0,0	23,11,27	1,0,0	191	149	1	1	1.0,1.0,1.0	0.947,1.0,1.0	0.018
2848	ENSG00000113282	CLINT1	chr5	-	157789362	157789567	157789362	157789513	157790599	157790651	2848	32,21,30	2,1,0	29,29,19	0,5,2	203	149	0.111079	0.734443	0.922,0.939,1.0	1.0,0.81,0.875	0.059
2849	ENSG00000113282	CLINT1	chr5	-	157789362	157789567	157789362	157789513	157791702	157791995	2849	86,61,83	55,42,78	78,69,71	55,43,70	203	149	0.944858	1	0.534,0.516,0.439	0.51,0.541,0.427	0.004
2850	ENSG00000113272	THG1L	chr5	+	157734575	157734745	157734670	157734745	157732867	157733044	2850	126,71,75	5,2,4	76,58,108	0,1,1	244	149	0.00275004	0.0952163	0.939,0.956,0.92	1.0,0.973,0.985	-0.048
2851	ENSG00000135074	ADAM19	chr5	-	157477303	157481002	157477303	157477735	157481790	157481943	2851	73,25,36	0,1,0	46,54,57	0,0,0	298	149	1	1	1.0,0.926,1.0	1.0,1.0,1.0	-0.025
2854	ENSG00000082515	MRPL22	chr5	+	154950802	154950938	154950820	154950938	154941216	154941265	2854	4,3,5	324,203,228	8,3,4	204,215,263	167	149	0.401912	1	0.011,0.013,0.019	0.034,0.012,0.013	-0.005
2855	ENSG00000164576	SAP30L	chr5	+	154453401	154453500	154453416	154453500	154446544	154446805	2855	6,7,3	1,0,0	6,7,12	2,0,0	164	149	1	1	0.845,1.0,1.0	0.732,1.0,1.0	0.038
2856	ENSG00000164576	SAP30L	chr5	+	154453401	154453500	154453416	154453500	154451090	154451213	2856	61,41,56	1,0,0	62,59,114	0,0,0	164	149	1	1	0.982,1.0,1.0	1.0,1.0,1.0	-0.006
2858	ENSG00000168268	NT5DC2	chr3	-	52524386	52524731	52524386	52524611	52524816	52524881	2858	529,214,350	23,5,21	355,335,480	10,14,20	269	149	0.457551	1	0.927,0.96,0.902	0.952,0.93,0.93	-0.008
2859	ENSG00000086570	FAT2	chr5	-	151512164	151512606	151512164	151512348	151517619	151517765	2859	217,122,134	22,7,7	154,131,242	10,17,21	298	149	0.400716	1	0.831,0.897,0.905	0.885,0.794,0.852	0.034
2864	ENSG00000088808	PPP1R13B	chr14	-	103754069	103754244	103754069	103754238	103757649	103757751	2864	45,15,28	1,0,0	27,18,35	0,0,0	155	149	1	1	0.977,1.0,1.0	1.0,1.0,1.0	-0.008
2865	ENSG00000113716	HMGXB3	chr5	+	150024261	150024680	150024504	150024680	150018565	150018697	2865	116,80,119	0,0,3	82,95,115	0,0,0	298	149	1	1	1.0,1.0,0.952	1.0,1.0,1.0	-0.016
2866	ENSG00000132780	NASP	chr1	+	45604916	45605016	45604935	45605016	45591222	45591270	2866	0,0,0	6,22,18	0,1,1	19,14,12	168	149	1	1	0.0,0.0,0.0	0.0,0.06,0.069	-0.043
2867	ENSG00000132780	NASP	chr1	+	45604916	45605016	45604935	45605016	45602254	45602365	2867	1,0,0	631,395,471	1,1,0	560,478,692	168	149	1	1	0.001,0.0,0.0	0.002,0.002,0.0	-0.001
2869	ENSG00000156603	MED19	chr11	-	57704301	57704635	57704301	57704396	57704718	57704815	2869	0,1,2	110,73,88	1,0,1	92,94,104	298	149	1	1	0.0,0.007,0.011	0.005,0.0,0.005	0.003
2870	ENSG00000115758	ODC1	chr2	-	10444473	10444647	10444473	10444547	10444930	10445049	2870	748,560,581	4,3,2	414,390,494	5,2,2	249	149	1	1	0.991,0.991,0.994	0.98,0.992,0.993	0.004
2874	ENSG00000027847	B4GALT7	chr5	+	177607282	177607527	177607301	177607527	177604178	177604541	2874	1,2,1	44,27,59	0,0,0	30,24,48	168	149	0.437382	1	0.02,0.062,0.015	0.0,0.0,0.0	0.032
2875	ENSG00000145817	YIPF5	chr5	-	144165431	144165604	144165431	144165600	144169845	144169965	2875	123,99,88	0,0,5	94,138,138	1,0,5	153	149	1	1	1.0,1.0,0.945	0.989,1.0,0.964	-0.003
2876	ENSG00000183763	TRAIP	chr3	-	49847524	49847608	49847524	49847560	49848142	49848200	2876	30,28,39	1,1,0	30,29,33	0,0,0	197	149	1	1	0.958,0.955,1.0	1.0,1.0,1.0	-0.029
2878	ENSG00000106013	ANKRD7	chr7	+	118322854	118322996	118322858	118322996	118322670	118322711	2878	2,0,0	0,0,0	0,0,0	0,1,0	153	149	1	1	1.0,NA,NA	NA,0.0,NA	1
2880	ENSG00000173692	PSMD1	chr2	+	231072188	231072415	231072332	231072415	231070024	231070168	2880	597,367,511	1,0,0	306,372,419	0,0,0	293	149	1	1	0.997,1.0,1.0	1.0,1.0,1.0	-0.001
2881	ENSG00000177595	PIDD1	chr11	-	799814	800244	799814	800014	800332	800451	2881	30,15,31	0,2,0	36,17,32	0,0,0	298	149	1	1	1.0,0.789,1.0	1.0,1.0,1.0	-0.07
2882	ENSG00000124532	MRS2	chr6	+	24412221	24412395	24412285	24412395	24409460	24409573	2882	132,101,107	0,0,1	91,70,119	0,0,0	213	149	1	1	1.0,1.0,0.987	1.0,1.0,1.0	-0.004
2884	ENSG00000113141	IK	chr5	+	140652066	140652147	140652087	140652147	140651713	140651806	2884	1,0,2	264,170,249	0,0,2	182,206,276	170	149	1	1	0.003,0.0,0.007	0.0,0.0,0.006	0.001
2885	ENSG00000204574	ABCF1	chr6	+	30578072	30578202	30578075	30578202	30577817	30577913	2885	131,67,131	96,71,72	103,77,122	68,73,96	152	149	0.758614	1	0.572,0.481,0.641	0.598,0.508,0.555	0.011
2888	ENSG00000100284	TOM1	chr22	+	35323495	35323630	35323518	35323630	35323027	35323177	2888	50,8,47	0,0,0	28,22,26	1,1,1	172	149	0.302948	1	1.0,1.0,1.0	0.96,0.95,0.957	0.044
2889	ENSG00000100284	TOM1	chr22	+	35333174	35333497	35333403	35333497	35332980	35333014	2889	1,0,1	35,20,23	0,0,3	18,20,33	298	149	1	1	0.014,0.0,0.021	0.0,0.0,0.043	-0.003
2890	ENSG00000119685	TTLL5	chr14	+	75776704	75776850	75776746	75776850	75775483	75775630	2890	0,0,0	90,60,58	0,3,0	61,66,106	191	149	1	1	0.0,0.0,0.0	0.0,0.034,0.0	-0.011
2891	ENSG00000119685	TTLL5	chr14	+	75792912	75793100	75792915	75793100	75783146	75783530	2891	22,11,15	40,30,38	15,23,19	38,32,56	152	149	0.892408	1	0.35,0.264,0.279	0.279,0.413,0.25	-0.016
2892	ENSG00000134644	PUM1	chr1	-	30965981	30966278	30965981	30966197	30967166	30967310	2892	92,54,73	45,14,28	71,77,141	31,24,32	230	149	0.338263	1	0.57,0.714,0.628	0.597,0.675,0.741	-0.034
2893	ENSG00000134644	PUM1	chr1	-	30980061	30980166	30980061	30980163	30981311	30981405	2893	26,19,24	37,23,30	29,32,37	28,30,48	152	149	0.398573	1	0.408,0.447,0.44	0.504,0.511,0.43	-0.05
2894	ENSG00000134644	PUM1	chr1	-	30980061	30980178	30980061	30980163	30981311	30981405	2894	4,9,1	37,23,30	3,2,6	28,30,48	164	149	0.457585	1	0.089,0.262,0.029	0.089,0.057,0.102	0.044
2895	ENSG00000134644	PUM1	chr1	-	30980061	30980178	30980061	30980166	30981311	30981405	2895	4,9,1	26,19,24	2,2,6	28,32,37	161	149	0.165177	0.90961	0.125,0.305,0.037	0.062,0.055,0.13	0.073
2897	ENSG00000124357	NAGK	chr2	+	71072825	71073594	71073481	71073594	71072640	71072751	2897	6,1,4	93,68,81	2,6,10	107,97,113	298	149	0.463013	1	0.031,0.007,0.024	0.009,0.03,0.042	-0.006
2898	ENSG00000124357	NAGK	chr2	+	71075554	71076701	71076603	71076701	71072640	71073594	2898	95,69,87	1,0,0	104,90,111	1,0,1	298	149	1	1	0.979,1.0,1.0	0.981,1.0,0.982	0.005
2899	ENSG00000124357	NAGK	chr2	+	71075554	71075642	71075561	71075642	71073481	71073594	2899	92,68,85	0,0,0	103,87,109	2,0,0	156	149	1	1	1.0,1.0,1.0	0.98,1.0,1.0	0.007
2900	ENSG00000124357	NAGK	chr2	+	71077557	71077636	71077569	71077636	71076603	71076701	2900	50,35,50	2,0,1	55,55,48	0,0,0	161	149	1	1	0.959,1.0,0.979	1.0,1.0,1.0	-0.021
2903	ENSG00000280987	MATR3	chr5	+	139325295	139325662	139325439	139325662	139322597	139322967	2903	142,118,122	986,726,815	104,88,151	749,756,1044	293	149	0.27594	1	0.068,0.076,0.071	0.066,0.056,0.069	0.008
2907	ENSG00000113648	MACROH2A1	chr5	-	135360496	135360607	135360496	135360604	135369405	135369603	2907	460,294,367	545,373,491	379,318,464	479,482,644	152	149	0.346642	1	0.453,0.436,0.423	0.437,0.393,0.414	0.023
2908	ENSG00000113648	MACROH2A1	chr5	-	135360496	135360780	135360496	135360604	135369405	135369603	2908	3,7,8	545,373,491	2,2,5	479,482,644	298	149	1	1	0.003,0.009,0.008	0.002,0.002,0.004	0.004
2909	ENSG00000113648	MACROH2A1	chr5	-	135360496	135360780	135360496	135360607	135369405	135369603	2909	3,10,8	460,294,367	2,2,5	379,318,464	298	149	0.867598	1	0.003,0.017,0.011	0.003,0.003,0.005	0.007
2919	ENSG00000242512	LINC01206	chr3	+	182002773	182004063	182003810	182004063	182001117	182001367	2919	0,4,1	0,0,1	0,0,2	0,0,0	298	149	1	1	NA,1.0,0.333	NA,NA,1.0	-0.334
2922	ENSG00000155329	ZCCHC10	chr5	-	133000131	133000201	133000131	133000173	133006758	133006920	2922	13,8,6	36,46,62	9,9,9	45,49,54	177	149	0.84482	1	0.233,0.128,0.075	0.144,0.134,0.123	0.012
2923	ENSG00000135049	AGTPBP1	chr9	-	85655142	85655320	85655142	85655200	85657434	85657643	2923	58,50,47	4,6,2	40,59,55	3,3,3	269	149	0.528089	1	0.889,0.822,0.929	0.881,0.916,0.91	-0.022
2924	ENSG00000197375	SLC22A5	chr5	+	132390689	132390904	132390775	132390904	132388920	132389021	2924	44,25,36	0,0,0	28,24,35	0,0,2	235	149	1	1	1.0,1.0,1.0	1.0,1.0,0.917	0.028
2925	ENSG00000164398	ACSL6	chr5	-	131962534	131962678	131962534	131962624	131966415	131966532	2925	0,0,3	0,0,1	7,4,4	0,0,0	203	149	1	1	NA,NA,0.688	1.0,1.0,1.0	-0.312
2935	ENSG00000011243	AKAP8L	chr19	-	15398629	15398766	15398629	15398703	15399301	15399410	2935	26,10,14	2,0,1	27,16,13	0,3,1	212	149	0.582353	1	0.901,1.0,0.908	1.0,0.789,0.901	0.04
2937	ENSG00000011243	AKAP8L	chr19	-	15403474	15403715	15403474	15403555	15404009	15404042	2937	201,144,148	3,3,3	120,123,191	0,2,4	298	149	0.434033	1	0.971,0.96,0.961	1.0,0.969,0.96	-0.012
2941	ENSG00000169567	HINT1	chr5	-	131162028	131162503	131162028	131162477	131162571	131162676	2941	2,3,5	14,9,8	1,5,1	19,15,10	175	149	0.174066	0.930278	0.108,0.221,0.347	0.043,0.221,0.078	0.111
2942	ENSG00000124177	CHD6	chr20	-	41437273	41437334	41437273	41437332	41439999	41440129	2942	70,47,58	0,1,1	66,58,69	1,0,0	151	149	1	1	1.0,0.979,0.983	0.985,1.0,1.0	-0.008
2947	ENSG00000126456	IRF3	chr19	-	49660712	49660844	49660712	49660828	49661947	49662328	2947	7,12,13	72,53,39	2,3,12	81,71,79	165	149	0.00222084	0.0815375	0.081,0.17,0.231	0.022,0.037,0.121	0.101
2949	ENSG00000151292	CSNK1G3	chr5	+	123590409	123590558	123590412	123590558	123588426	123588511	2949	25,16,18	44,33,36	12,32,28	47,31,34	152	149	0.577885	1	0.358,0.322,0.329	0.2,0.503,0.447	-0.047
2951	ENSG00000171206	TRIM8	chr10	+	102656244	102656385	102656247	102656385	102656105	102656137	2951	5,0,4	0,0,0	0,1,1	0,0,4	152	149	1	1	1.0,NA,1.0	NA,1.0,0.197	0.401
2952	ENSG00000171206	TRIM8	chr10	+	102656244	102656385	102656269	102656385	102656105	102656137	2952	5,0,6	91,50,61	0,1,1	51,43,37	174	149	0.0129065	0.217586	0.045,0.0,0.078	0.0,0.02,0.023	0.027
2953	ENSG00000171206	TRIM8	chr10	+	102656247	102656385	102656269	102656385	102656105	102656137	2953	0,0,2	91,50,61	0,0,4	51,43,37	171	149	0.653503	1	0.0,0.0,0.028	0.0,0.0,0.086	-0.019
2954	ENSG00000205302	SNX2	chr5	+	122799691	122799855	122799694	122799855	122795265	122795383	2954	151,116,135	1,1,2	107,127,204	0,3,2	152	149	1	1	0.993,0.991,0.985	1.0,0.976,0.99	0.001
2957	ENSG00000214717	ZBED1	chrX	-	2486413	2490772	2486413	2490769	2500816	2500967	2957	20,10,7	10,7,11	14,15,16	9,7,12	152	149	0.549197	1	0.662,0.583,0.384	0.604,0.677,0.567	-0.073
2959	ENSG00000189067	LITAF	chr16	-	11553532	11553748	11553532	11553689	11556510	11556735	2959	0,0,0	767,463,596	0,0,1	521,522,633	208	149	1	1	0.0,0.0,0.0	0.0,0.0,0.001	0
2961	ENSG00000112759	SLC29A1	chr6	+	44227259	44227342	44227262	44227342	44226060	44226167	2961	6,9,2	10,6,15	2,2,6	7,4,12	152	149	0.692941	1	0.37,0.595,0.116	0.219,0.329,0.329	0.068
2965	ENSG00000134986	NREP	chr5	-	111755769	111755926	111755769	111755830	111757135	111757179	2965	3,1,2	111,110,73	3,9,7	116,149,198	245	149	0.0518255	0.492993	0.016,0.005,0.016	0.015,0.035,0.021	-0.011
2967	ENSG00000114107	CEP70	chr3	-	138571265	138571356	138571265	138571353	138572858	138572984	2967	57,46,45	0,1,0	64,52,74	0,0,0	152	149	1	1	1.0,0.978,1.0	1.0,1.0,1.0	-0.007
2969	ENSG00000114107	CEP70	chr3	-	138572858	138572932	138572858	138572914	138591853	138591956	2969	38,40,37	4,1,1	51,35,52	0,2,4	167	149	0.829985	1	0.894,0.973,0.971	1.0,0.94,0.921	-0.008
2970	ENSG00000114107	CEP70	chr3	-	138572858	138572984	138572858	138572914	138591853	138591956	2970	79,60,49	4,1,1	64,46,89	0,2,4	219	149	0.946658	1	0.931,0.976,0.971	1.0,0.94,0.938	0
2971	ENSG00000114107	CEP70	chr3	-	138572858	138572984	138572858	138572932	138591853	138591956	2971	72,56,41	31,36,29	55,45,85	42,34,48	201	149	0.424914	1	0.633,0.536,0.512	0.493,0.495,0.568	0.042
2972	ENSG00000106624	AEBP1	chr7	+	44108898	44108976	44108930	44108976	44108006	44108084	2972	0,1,2	0,0,0	7,12,8	0,0,2	181	149	1	1	NA,1.0,1.0	1.0,1.0,0.767	0.078
2977	ENSG00000065357	DGKA	chr12	+	55940081	55940433	55940313	55940433	55939414	55939529	2977	9,6,8	0,2,1	14,17,17	0,0,0	298	149	0.63077	1	1.0,0.6,0.8	1.0,1.0,1.0	-0.2
2978	ENSG00000065357	DGKA	chr12	+	55940251	55940433	55940313	55940433	55940081	55940170	2978	1,1,0	10,5,12	0,0,0	19,20,18	211	149	1	1	0.066,0.124,0.0	0.0,0.0,0.0	0.063
2979	ENSG00000105698	USF2	chr19	+	35278945	35279074	35278969	35279074	35278697	35278792	2979	314,183,297	6,9,4	398,369,534	9,14,13	173	149	0.49371	1	0.978,0.946,0.985	0.974,0.958,0.973	0.001
2980	ENSG00000145730	PAM	chr5	+	103025130	103025334	103025133	103025334	103019789	103019843	2980	30,36,26	5,9,4	31,33,36	5,9,7	152	149	0.7992	1	0.855,0.797,0.864	0.859,0.782,0.834	0.014
2981	ENSG00000145730	PAM	chr5	+	103028181	103028238	103028184	103028238	103019789	103019843	2981	31,17,22	15,3,14	9,17,21	5,8,10	152	149	0.80086	1	0.67,0.847,0.606	0.638,0.676,0.673	0.045
2982	ENSG00000145730	PAM	chr5	+	103028181	103028238	103028184	103028238	103025130	103025334	2982	4,10,17	17,13,19	4,3,9	10,11,19	152	149	0.284906	1	0.187,0.43,0.467	0.282,0.211,0.317	0.091
2987	ENSG00000128694	OSGEPL1	chr2	-	189746659	189747331	189746659	189747168	189750549	189750656	2987	22,13,11	3,1,0	25,22,19	1,6,1	298	149	0.197371	0.997777	0.786,0.867,1.0	0.926,0.647,0.905	0.058
2990	ENSG00000164308	ERAP2	chr5	+	96908960	96909117	96908965	96909117	96903376	96903560	2990	155,98,98	4,7,6	109,80,131	2,1,5	154	149	0.0651891	0.555764	0.974,0.931,0.94	0.981,0.987,0.962	-0.028
2991	ENSG00000047936	ROS1	chr6	-	117352989	117353169	117352989	117353166	117356628	117356915	2991	3,2,2	0,0,0	33,17,12	1,0,0	152	149	1	1	1.0,1.0,1.0	0.97,1.0,1.0	0.01
2992	ENSG00000047936	ROS1	chr6	-	117387779	117388034	117387779	117387992	117389349	117389846	2992	0,0,0	4,3,1	1,1,0	9,7,5	191	149	1	1	0.0,0.0,0.0	0.08,0.1,0.0	-0.06
2993	ENSG00000153113	CAST	chr5	+	96726753	96726859	96726793	96726859	96722638	96722698	2993	1,0,0	8,4,4	0,0,2	0,6,8	189	149	1	1	0.09,0.0,0.0	NA,0.0,0.165	-0.053
2994	ENSG00000153113	CAST	chr5	+	96729589	96729725	96729611	96729725	96729152	96729209	2994	0,1,0	180,136,124	0,0,2	154,139,212	171	149	1	1	0.0,0.006,0.0	0.0,0.0,0.008	-0.001
2995	ENSG00000153113	CAST	chr5	+	96765220	96765325	96765223	96765325	96762273	96762372	2995	180,103,114	33,25,29	157,139,163	35,34,38	152	149	0.737246	1	0.842,0.802,0.794	0.815,0.8,0.808	0.005
3000	ENSG00000140350	ANP32A	chr15	-	68787412	68787535	68787412	68787495	68787769	68787919	3000	2280,1708,1885	4,0,2	1634,1622,2172	1,0,0	189	149	1	1	0.998,1.0,0.999	0.999,1.0,1.0	-0.001
3001	ENSG00000133835	HSD17B4	chr5	+	119475677	119475727	119475705	119475727	119474400	119474460	3001	0,0,1	272,177,164	1,0,2	229,199,303	177	149	1	1	0.0,0.0,0.005	0.004,0.0,0.006	-0.002
3003	ENSG00000013306	SLC25A39	chr17	-	44320621	44320749	44320621	44320731	44321057	44321231	3003	26,10,17	404,218,355	9,21,20	252,286,312	167	149	0.7368	1	0.054,0.039,0.041	0.031,0.061,0.054	-0.004
3004	ENSG00000013306	SLC25A39	chr17	-	44321057	44321558	44321057	44321231	44322418	44322528	3004	42,21,16	3,0,0	18,15,27	0,0,0	298	149	0.729214	1	0.875,1.0,1.0	1.0,1.0,1.0	-0.042
3005	ENSG00000013306	SLC25A39	chr17	-	44322418	44322552	44322418	44322528	44322807	44322852	3005	168,80,144	343,242,329	91,107,128	249,278,265	173	149	0.80061	1	0.297,0.222,0.274	0.239,0.249,0.294	0.004
3006	ENSG00000013306	SLC25A39	chr17	-	44322418	44322552	44322418	44322528	44323283	44323343	3006	33,13,26	23,17,8	9,23,16	15,10,11	173	149	0.731401	1	0.553,0.397,0.737	0.341,0.665,0.556	0.042
3007	ENSG00000013306	SLC25A39	chr17	-	44323477	44323800	44323477	44323577	44324129	44324199	3007	37,14,33	0,0,1	24,12,29	0,0,2	298	149	1	1	1.0,1.0,0.943	1.0,1.0,0.879	0.021
3011	ENSG00000164180	TMEM161B	chr5	-	88207028	88207180	88207028	88207142	88220562	88220719	3011	33,19,35	3,2,5	38,29,54	7,1,2	187	149	0.683991	1	0.898,0.883,0.848	0.812,0.959,0.956	-0.033
3012	ENSG00000134480	CCNH	chr5	-	87407975	87408186	87407975	87408006	87409289	87409363	3012	216,180,201	0,0,0	189,198,273	0,0,2	298	149	1	1	1.0,1.0,1.0	1.0,1.0,0.986	0.005
3013	ENSG00000145715	RASA1	chr5	+	87389302	87389527	87389392	87389527	87386825	87386903	3013	1,0,0	60,71,46	2,2,3	83,93,128	239	149	0.767485	1	0.01,0.0,0.0	0.015,0.013,0.014	-0.011
3015	ENSG00000247774	PCED1B-AS1	chr12	-	47205897	47206145	47205897	47206069	47206510	47206588	3015	1,6,5	0,1,1	1,1,0	0,0,3	225	149	0.107274	0.724835	1.0,0.799,0.768	1.0,1.0,0.0	0.189
3016	ENSG00000247774	PCED1B-AS1	chr12	-	47209280	47209482	47209280	47209458	47210639	47210761	3016	1,0,0	3,3,5	0,0,0	0,2,1	173	149	1	1	0.223,0.0,0.0	NA,0.0,0.0	0.074
3018	ENSG00000116062	MSH6	chr2	+	47798610	47801155	47798614	47801155	47795893	47796063	3018	287,228,255	1,3,8	215,239,271	1,2,3	153	149	0.73118	1	0.996,0.987,0.969	0.995,0.991,0.989	-0.008
3019	ENSG00000204120	GIGYF2	chr2	+	232790697	232790915	232790715	232790915	232787149	232787329	3019	87,90,79	9,3,2	97,90,97	9,11,10	167	149	0.0301388	0.362706	0.896,0.964,0.972	0.906,0.88,0.896	0.05
3020	ENSG00000204120	GIGYF2	chr2	+	232791007	232791170	232791011	232791170	232790697	232790746	3020	2,1,3	0,0,0	0,1,0	2,0,1	153	149	5.29123e-05	0.00668148	1.0,1.0,1.0	0.0,1.0,0.0	0.667
3021	ENSG00000204120	GIGYF2	chr2	+	232791257	232791446	232791260	232791446	232791007	232791170	3021	92,58,62	4,1,0	82,62,112	3,1,8	152	149	0.0899409	0.664242	0.958,0.983,1.0	0.964,0.984,0.932	0.02
3023	ENSG00000168487	BMP1	chr8	+	22176923	22177139	22176960	22177139	22176532	22176650	3023	14,6,8	41,35,47	21,12,11	47,53,58	186	149	0.438465	1	0.215,0.121,0.12	0.264,0.154,0.132	-0.031
3024	ENSG00000168487	BMP1	chr8	+	22196180	22196840	22196679	22196840	22195461	22195587	3024	1,0,0	36,31,29	1,4,1	31,40,46	298	149	0.647183	1	0.014,0.0,0.0	0.016,0.048,0.011	-0.02
3025	ENSG00000168487	BMP1	chr8	+	22201117	22201928	22201802	22201928	22197239	22197420	3025	43,16,23	45,23,30	21,25,16	46,32,55	298	149	0.0210712	0.296934	0.323,0.258,0.277	0.186,0.281,0.127	0.088
3026	ENSG00000164329	TENT2	chr5	+	79642831	79642910	79642843	79642910	79641104	79641196	3026	23,9,19	26,23,22	34,25,29	21,24,35	161	149	0.131299	0.807668	0.45,0.266,0.444	0.6,0.491,0.434	-0.122
3035	ENSG00000001084	GCLC	chr6	-	53516108	53516222	53516108	53516217	53520777	53520960	3035	106,80,78	2,0,0	81,74,91	1,1,0	154	149	1	1	0.981,1.0,1.0	0.987,0.986,1.0	0.003
3036	ENSG00000001084	GCLC	chr6	-	53516108	53516240	53516108	53516217	53520777	53520960	3036	0,0,0	2,0,0	0,1,0	1,1,0	172	149	1	1	0.0,NA,NA	0.0,0.464,NA	-0.232
3038	ENSG00000254996	ANKHD1-EIF4EBP3	chr5	+	140537337	140537589	140537388	140537589	140535361	140535538	3038	82,39,47	46,14,25	75,75,66	47,22,35	200	149	0.832045	1	0.57,0.675,0.583	0.543,0.717,0.584	-0.005
3043	ENSG00000140853	NLRC5	chr16	+	57055432	57055519	57055435	57055519	57055031	57055094	3043	10,7,6	6,7,4	1,0,2	5,3,1	152	149	0.00826289	0.18426	0.62,0.495,0.595	0.164,0.0,0.662	0.295
3044	ENSG00000140853	NLRC5	chr16	+	57059408	57059532	57059466	57059532	57058971	57059061	3044	0,1,0	24,4,8	0,0,0	0,6,7	207	149	1	1	0.0,0.153,0.0	NA,0.0,0.0	0.051
3045	ENSG00000140853	NLRC5	chr16	+	57061859	57062003	57061861	57062003	57061617	57061701	3045	2,1,0	1,0,0	3,0,2	0,1,0	151	149	1	1	0.664,1.0,NA	1.0,0.0,1.0	0.165
3047	ENSG00000123836	PFKFB2	chr1	+	207062546	207062716	207062619	207062716	207061952	207062078	3047	0,1,1	27,24,28	0,1,1	20,24,17	222	149	1	1	0.0,0.027,0.023	0.0,0.027,0.038	-0.005
3048	ENSG00000111641	NOP2	chr12	-	6566100	6566336	6566100	6566324	6566528	6566617	3048	50,41,49	49,29,32	40,33,51	19,23,41	161	149	0.457682	1	0.486,0.567,0.586	0.661,0.57,0.535	-0.042
3049	ENSG00000196605	ZNF846	chr19	-	9762081	9762168	9762081	9762165	9763281	9763408	3049	1,1,2	8,2,2	4,5,4	1,2,6	152	149	0.0129408	0.217595	0.109,0.329,0.495	0.797,0.71,0.395	-0.323
3054	ENSG00000100320	RBFOX2	chr22	-	35759887	35760032	35759887	35760020	35761201	35761294	3054	47,23,32	47,28,43	52,45,56	69,78,72	161	149	0.271423	1	0.481,0.432,0.408	0.411,0.348,0.419	0.048
3055	ENSG00000100320	RBFOX2	chr22	-	35781599	35781746	35781599	35781743	35809779	35810004	3055	58,31,39	105,72,83	38,53,85	92,115,113	152	149	0.622612	1	0.351,0.297,0.315	0.288,0.311,0.424	-0.02
3056	ENSG00000113593	PPWD1	chr5	+	65569631	65569732	65569636	65569732	65567512	65567615	3056	90,71,94	0,1,1	80,64,102	0,0,0	154	149	1	1	1.0,0.986,0.989	1.0,1.0,1.0	-0.008
3057	ENSG00000113593	PPWD1	chr5	+	65569631	65569732	65569636	65569732	65568917	65568994	3057	7,4,4	0,1,0	5,3,4	0,0,0	154	149	1	1	1.0,0.795,1.0	1.0,1.0,1.0	-0.068
3058	ENSG00000113593	PPWD1	chr5	+	65579423	65579613	65579484	65579613	65576878	65577069	3058	135,93,97	1,0,0	95,81,146	1,2,1	210	149	1	1	0.99,1.0,1.0	0.985,0.966,0.99	0.016
3060	ENSG00000133112	TPT1	chr13	-	45333470	45337553	45333470	45337388	45338659	45338776	3060	152,89,153	16246,11595,15035	143,136,229	12826,14223,18703	298	149	1	1	0.005,0.004,0.005	0.006,0.005,0.006	-0.001
3065	ENSG00000047621	C12orf4	chr12	-	4536016	4536219	4536016	4536211	4538408	4538508	3065	19,30,27	0,0,2	17,18,22	0,1,2	157	149	0.414038	1	1.0,1.0,0.928	1.0,0.945,0.913	0.023
3067	ENSG00000179152	TCAIM	chr3	+	44367455	44367708	44367531	44367708	44361364	44361518	3067	7,4,4	1,4,6	7,4,4	9,8,10	225	149	0.120466	0.772713	0.823,0.398,0.306	0.34,0.249,0.209	0.243
3068	ENSG00000013375	PGM3	chr6	-	83188613	83188798	83188613	83188794	83190808	83191014	3068	126,59,95	0,2,0	83,91,129	1,1,1	153	149	1	1	1.0,0.966,1.0	0.988,0.989,0.992	-0.001
3069	ENSG00000186470	BTN3A2	chr6	+	26367974	26368050	26367989	26368050	26365230	26365352	3069	1,4,1	35,30,18	0,0,3	15,14,21	164	149	0.172942	0.927224	0.025,0.108,0.048	0.0,0.0,0.115	0.022
3071	ENSG00000130803	ZNF317	chr19	+	9157833	9158075	9157979	9158075	9157267	9157394	3071	0,3,0	33,21,29	0,4,1	39,60,48	295	149	1	1	0.0,0.067,0.0	0.0,0.033,0.01	0.008
3072	ENSG00000181929	PRKAG1	chr12	-	49005305	49005391	49005305	49005364	49005461	49005543	3072	4,0,0	62,48,65	0,0,1	59,69,118	176	149	0.81245	1	0.052,0.0,0.0	0.0,0.0,0.007	0.015
3073	ENSG00000181929	PRKAG1	chr12	-	49005461	49005592	49005461	49005543	49005742	49005852	3073	2,1,2	50,39,33	1,0,1	35,69,88	198	149	0.521432	1	0.029,0.019,0.044	0.021,0.0,0.008	0.021
3074	ENSG00000181929	PRKAG1	chr12	-	49005742	49005881	49005742	49005852	49013061	49013110	3074	0,0,0	54,52,56	0,0,1	53,62,88	178	149	1	1	0.0,0.0,0.0	0.0,0.0,0.009	-0.003
3078	ENSG00000103496	STX4	chr16	+	31034203	31034325	31034225	31034325	31034012	31034114	3078	4,7,5	86,52,75	2,1,14	64,73,60	171	149	0.863045	1	0.039,0.105,0.055	0.027,0.012,0.169	-0.003
3085	ENSG00000215068	AC025171.2	chr5	+	43044392	43045268	43044698	43045268	43042132	43043567	3085	2,1,4	1,0,0	6,5,1	0,2,0	298	149	0.875291	1	0.5,1.0,1.0	1.0,0.556,1.0	-0.019
3086	ENSG00000105875	WDR91	chr7	-	135204267	135204465	135204267	135204433	135205927	135206058	3086	1,0,0	32,17,18	0,1,0	18,17,34	181	149	1	1	0.025,0.0,0.0	0.0,0.046,0.0	-0.007
3088	ENSG00000083312	TNPO1	chr5	+	72851204	72851319	72851243	72851319	72848384	72848498	3088	1,0,0	244,183,196	1,2,2	171,198,262	188	149	1	1	0.003,0.0,0.0	0.005,0.008,0.006	-0.005
3089	ENSG00000083312	TNPO1	chr5	+	72851237	72851319	72851243	72851319	72848384	72848498	3089	27,16,15	244,183,196	10,14,13	171,198,262	155	149	0.0409394	0.432923	0.096,0.078,0.069	0.053,0.064,0.046	0.027
3090	ENSG00000104731	KLHDC4	chr16	-	87707811	87708075	87707811	87708072	87708349	87708466	3090	28,23,18	9,2,12	16,16,19	7,10,5	152	149	0.497378	1	0.753,0.919,0.595	0.691,0.611,0.788	0.059
3092	ENSG00000104731	KLHDC4	chr16	-	87761948	87762040	87761948	87762036	87765791	87765992	3092	81,60,74	2,1,3	43,53,58	1,5,1	153	149	0.438323	1	0.975,0.983,0.96	0.977,0.912,0.983	0.015
3093	ENSG00000108039	XPNPEP1	chr10	-	109873366	109873577	109873366	109873427	109875527	109875599	3093	1,3,5	102,57,80	3,3,1	58,79,97	298	149	0.585379	1	0.005,0.026,0.03	0.025,0.019,0.005	0.004
3094	ENSG00000048140	TSPAN17	chr5	+	176652742	176652913	176652778	176652913	176651753	176651900	3094	135,68,113	2,0,2	120,87,138	1,0,0	185	149	1	1	0.982,1.0,0.978	0.99,1.0,1.0	-0.01
3095	ENSG00000048140	TSPAN17	chr5	+	176652742	176652913	176652811	176652913	176651753	176651900	3095	157,78,136	3,0,4	150,109,164	0,0,4	218	149	0.368673	1	0.973,1.0,0.959	1.0,1.0,0.966	-0.011
3096	ENSG00000048140	TSPAN17	chr5	+	176652778	176652913	176652811	176652913	176651753	176651900	3096	24,10,25	3,0,4	31,22,26	0,0,4	182	149	0.115971	0.757156	0.868,1.0,0.837	1.0,1.0,0.842	-0.046
3097	ENSG00000138640	FAM13A	chr4	-	88758753	88759164	88758753	88758901	88767552	88767595	3097	0,0,0	13,5,11	0,2,1	17,16,19	298	149	0.631619	1	0.0,0.0,0.0	0.0,0.059,0.026	-0.028
3098	ENSG00000112983	BRD8	chr5	-	138166517	138166727	138166517	138166610	138167933	138168078	3098	66,36,52	2,6,5	93,65,75	4,3,8	266	149	0.587722	1	0.949,0.771,0.853	0.929,0.924,0.84	-0.04
3103	ENSG00000113594	LIFR	chr5	-	38496381	38496595	38496381	38496534	38499512	38499583	3103	49,24,30	0,0,0	6,13,9	0,1,0	210	149	1	1	1.0,1.0,1.0	1.0,0.902,1.0	0.033
3105	ENSG00000197603	CPLANE1	chr5	-	37157669	37157868	37157669	37157814	37158223	37158345	3105	25,18,10	6,2,3	25,15,31	6,5,5	203	149	0.726813	1	0.754,0.869,0.71	0.754,0.688,0.82	0.024
3106	ENSG00000197603	CPLANE1	chr5	-	37179360	37179443	37179360	37179440	37180016	37180183	3106	23,14,14	2,10,7	17,16,12	4,3,12	152	149	0.893867	1	0.919,0.578,0.662	0.806,0.839,0.495	0.006
3107	ENSG00000197603	CPLANE1	chr5	-	37206196	37206425	37206196	37206296	37213558	37213622	3107	23,18,18	5,5,3	26,24,35	1,0,2	278	149	9.04686e-05	0.0104648	0.711,0.659,0.763	0.933,1.0,0.904	-0.235
3108	ENSG00000242110	AMACR	chr5	-	33998640	33998827	33998640	33998782	34004573	34004734	3108	25,26,25	0,0,2	10,30,35	0,0,0	194	149	1	1	1.0,1.0,0.906	1.0,1.0,1.0	-0.031
3110	ENSG00000119862	LGALSL	chr2	+	64456267	64456465	64456287	64456465	64455588	64455677	3110	0,0,1	12,6,25	0,1,0	22,24,23	169	149	1	1	0.0,0.0,0.034	0.0,0.035,0.0	0
3112	ENSG00000105223	PLD3	chr19	+	40366383	40366510	40366418	40366510	40365552	40365585	3112	0,0,6	22,8,14	1,3,1	23,21,24	184	149	0.742696	1	0.0,0.0,0.258	0.034,0.104,0.033	0.029
3113	ENSG00000105223	PLD3	chr19	+	40366383	40366510	40366418	40366510	40365717	40365930	3113	4,2,2	39,21,26	3,4,3	39,46,55	184	149	0.818459	1	0.077,0.072,0.059	0.059,0.066,0.042	0.014
3114	ENSG00000196189	SEMA4A	chr1	+	156158671	156158824	156158718	156158824	156158387	156158486	3114	0,2,0	42,26,35	0,0,1	39,35,67	196	149	1	1	0.0,0.055,0.0	0.0,0.0,0.011	0.015
3115	ENSG00000131503	ANKHD1	chr5	+	140438460	140438617	140438493	140438617	140436103	140436257	3115	84,61,58	0,1,2	69,73,80	0,1,2	182	149	1	1	1.0,0.98,0.96	1.0,0.984,0.97	-0.005
3116	ENSG00000131503	ANKHD1	chr5	+	140438460	140438617	140438502	140438617	140436103	140436257	3116	88,63,61	16,11,11	71,76,83	9,12,19	191	149	0.951425	1	0.811,0.817,0.812	0.86,0.832,0.773	-0.008
3117	ENSG00000131503	ANKHD1	chr5	+	140438493	140438617	140438502	140438617	140436103	140436257	3117	4,3,5	16,11,11	2,4,5	9,12,19	158	149	0.771938	1	0.191,0.205,0.3	0.173,0.239,0.199	0.028
3118	ENSG00000131503	ANKHD1	chr5	+	140486957	140487060	140487005	140487060	140485588	140485732	3118	71,45,62	4,2,12	62,88,99	5,11,7	197	149	0.833224	1	0.931,0.944,0.796	0.904,0.858,0.915	-0.002
3119	ENSG00000131503	ANKHD1	chr5	+	140537337	140537589	140537388	140537589	140528183	140529796	3119	29,9,23	4,0,1	22,22,31	3,2,4	200	149	0.296187	1	0.844,1.0,0.945	0.845,0.891,0.852	0.067
3120	ENSG00000165819	METTL3	chr14	-	21501727	21501903	21501727	21501824	21503172	21503577	3120	264,156,169	4,6,4	141,130,209	1,1,2	228	149	0.0169564	0.259091	0.977,0.944,0.965	0.989,0.988,0.986	-0.026
3121	ENSG00000082213	C5orf22	chr5	+	31538259	31538689	31538483	31538689	31535743	31535893	3121	115,113,119	11,2,0	83,107,115	4,1,7	298	149	0.841064	1	0.839,0.966,1.0	0.912,0.982,0.891	0.007
3122	ENSG00000139625	MAP3K12	chr12	-	53486946	53487155	53486946	53487145	53487254	53487428	3122	1,2,0	0,0,1	5,1,0	0,0,0	159	149	1	1	1.0,1.0,0.0	1.0,1.0,NA	-0.333
3123	ENSG00000157916	RER1	chr1	+	2402096	2402342	2402206	2402342	2400856	2400935	3123	23,6,2	380,226,318	3,5,6	277,271,318	259	149	0.0331664	0.381414	0.034,0.015,0.004	0.006,0.011,0.011	0.008
3124	ENSG00000204344	STK19	chr6	+	31979413	31980548	31980450	31980548	31978902	31978998	3124	26,21,19	0,1,1	22,17,22	2,1,0	298	149	1	1	1.0,0.913,0.905	0.846,0.895,1.0	0.026
3130	ENSG00000214655	ZSWIM8	chr10	+	73794540	73794639	73794555	73794639	73794146	73794330	3130	8,5,9	16,13,9	14,6,11	8,12,3	164	149	0.0809161	0.620416	0.312,0.259,0.476	0.614,0.312,0.769	-0.216
3132	ENSG00000214655	ZSWIM8	chr10	+	73797780	73798070	73797935	73798070	73797376	73797605	3132	49,14,33	1,0,0	27,20,34	2,0,0	298	149	1	1	0.961,1.0,1.0	0.871,1.0,1.0	0.03
3133	ENSG00000214655	ZSWIM8	chr10	+	73801016	73801195	73801084	73801195	73800639	73800759	3133	24,20,15	0,2,1	9,17,15	2,4,6	217	149	0.000230715	0.0182169	1.0,0.873,0.912	0.755,0.745,0.632	0.218
3134	ENSG00000172081	MOB3A	chr19	-	2085174	2085328	2085174	2085325	2096225	2096326	3134	23,21,19	0,0,0	40,26,43	0,2,1	152	149	0.657002	1	1.0,1.0,1.0	1.0,0.927,0.977	0.032
3135	ENSG00000141084	RANBP10	chr16	-	67728389	67728601	67728389	67728511	67729279	67729484	3135	5,5,12	51,25,28	3,10,12	26,25,37	239	149	0.445522	1	0.058,0.111,0.211	0.067,0.2,0.168	-0.018
3138	ENSG00000154102	C16orf74	chr16	-	85710163	85710307	85710163	85710285	85735189	85735235	3138	51,43,53	39,11,35	35,46,41	30,30,30	171	149	0.254197	1	0.533,0.773,0.569	0.504,0.572,0.544	0.085
3140	ENSG00000135480	KRT7	chr12	+	52245350	52245632	52245489	52245632	52243084	52243137	3140	1093,601,765	11,8,8	840,868,1117	14,11,9	288	149	0.696071	1	0.981,0.975,0.98	0.969,0.976,0.985	0.002
3141	ENSG00000135480	KRT7	chr12	+	52245350	52245632	52245411	52245632	52244377	52244611	3141	16,9,19	10,9,5	19,13,1	9,10,22	210	149	0.0870763	0.651746	0.532,0.415,0.729	0.6,0.48,0.031	0.188
3143	ENSG00000138303	ASCC1	chr10	-	72213186	72213351	72213186	72213331	72216206	72216276	3143	0,0,0	47,49,60	0,0,2	25,38,37	169	149	1	1	0.0,0.0,0.0	0.0,0.0,0.045	-0.015
3144	ENSG00000161960	EIF4A1	chr17	+	7574259	7574308	7574265	7574308	7572827	7572864	3144	1704,1310,1445	1,0,0	921,990,1274	1,0,1	155	149	1	1	0.999,1.0,1.0	0.999,1.0,0.999	0
3146	ENSG00000161960	EIF4A1	chr17	+	7574521	7574678	7574545	7574678	7574259	7574308	3146	3,1,1	2722,2032,2291	1,0,0	1492,1594,2018	173	149	1	1	0.001,0.0,0.0	0.001,0.0,0.0	0
3147	ENSG00000161960	EIF4A1	chr17	+	7574521	7574678	7574547	7574678	7574259	7574308	3147	3,1,1	7,1,9	1,0,0	2,3,3	175	149	0.0235769	0.315011	0.267,0.46,0.086	0.299,0.0,0.0	0.171
3148	ENSG00000161960	EIF4A1	chr17	+	7574545	7574678	7574547	7574678	7574259	7574308	3148	2722,2032,2291	7,1,9	1492,1594,2018	2,3,3	151	149	1	1	0.997,1.0,0.996	0.999,0.998,0.998	-0.001
3149	ENSG00000161960	EIF4A1	chr17	+	7576523	7576692	7576529	7576692	7575118	7575258	3149	3389,2311,2854	68,36,51	1975,1944,2567	42,41,58	155	149	0.214791	1	0.98,0.984,0.982	0.978,0.979,0.977	0.004
3150	ENSG00000161960	EIF4A1	chr17	+	7576523	7577165	7577055	7577165	7575118	7575258	3150	3373,2306,2835	4,0,0	1959,1929,2542	2,0,0	298	149	1	1	0.998,1.0,1.0	0.998,1.0,1.0	0
3151	ENSG00000161960	EIF4A1	chr17	+	7577343	7577487	7577433	7577487	7577055	7577165	3151	5172,3226,4308	1,0,0	2968,2952,3800	0,1,0	239	149	1	1	1.0,1.0,1.0	1.0,0.999,1.0	0
3152	ENSG00000161960	EIF4A1	chr17	+	7578119	7578244	7578164	7578244	7577826	7577916	3152	22,15,30	2719,1750,2318	19,18,16	1692,1628,2070	194	149	1	1	0.006,0.007,0.01	0.009,0.008,0.006	0
3153	ENSG00000161960	EIF4A1	chr17	+	7578119	7578244	7578226	7578244	7577826	7577916	3153	1140,696,996	15,4,14	711,674,873	7,1,4	256	149	0.0207213	0.294026	0.978,0.99,0.976	0.983,0.997,0.992	-0.009
3154	ENSG00000161960	EIF4A1	chr17	+	7578164	7578244	7578226	7578244	7577826	7577916	3154	3837,2431,3284	15,4,14	2384,2284,2927	7,1,4	211	149	1	1	0.994,0.998,0.994	0.996,0.999,0.998	-0.002
3155	ENSG00000179869	ABCA13	chr7	+	48466952	48467045	48466955	48467045	48455036	48455286	3155	1,0,1	0,0,0	0,4,1	0,3,0	152	149	1	1	1.0,NA,1.0	NA,0.567,1.0	0.217
3156	ENSG00000160783	PMF1	chr1	+	156236287	156236483	156236348	156236483	156233627	156233728	3156	409,302,360	4,0,3	361,317,478	3,0,5	210	149	1	1	0.986,1.0,0.988	0.988,1.0,0.985	0
3157	ENSG00000140471	LINS1	chr15	-	100580443	100580945	100580443	100580736	100602120	100602174	3157	63,36,30	0,0,2	65,51,64	0,0,1	298	149	1	1	1.0,1.0,0.882	1.0,1.0,0.97	-0.029
3159	ENSG00000049192	ADAMTS6	chr5	-	65452132	65452221	65452132	65452216	65452706	65452918	3159	0,1,0	0,0,0	0,0,1	0,0,4	154	149	1	1	NA,1.0,NA	NA,NA,0.195	0.805
3160	ENSG00000005206	SPPL2B	chr19	+	2338751	2338841	2338813	2338841	2337442	2337625	3160	36,19,25	1,0,0	56,53,64	0,0,0	211	149	1	1	0.962,1.0,1.0	1.0,1.0,1.0	-0.013
3161	ENSG00000005206	SPPL2B	chr19	+	2339823	2339966	2339826	2339966	2339068	2339208	3161	19,14,28	7,8,1	41,47,57	9,8,3	152	149	0.20735	1	0.727,0.632,0.965	0.817,0.852,0.949	-0.098
3162	ENSG00000143889	HNRNPLL	chr2	-	38591529	38591648	38591529	38591641	38602437	38603036	3162	141,97,88	0,0,2	122,152,149	0,0,1	156	149	1	1	1.0,1.0,0.977	1.0,1.0,0.993	-0.005
3163	ENSG00000135454	B4GALNT1	chr12	-	57627617	57627891	57627617	57627858	57628121	57628262	3163	30,7,12	14,4,8	20,18,4	13,17,12	182	149	0.0753853	0.596415	0.637,0.589,0.551	0.557,0.464,0.214	0.181
3164	ENSG00000135454	B4GALNT1	chr12	-	57629047	57629174	57629047	57629146	57630151	57630332	3164	1,0,1	42,13,23	4,2,2	28,36,46	177	149	0.0234665	0.315011	0.02,0.0,0.035	0.107,0.045,0.035	-0.044
3166	ENSG00000124279	FASTKD3	chr5	-	7861582	7861773	7861582	7861652	7862822	7862997	3166	19,8,7	27,32,24	4,14,5	32,30,37	270	149	0.0956616	0.694544	0.28,0.121,0.139	0.065,0.205,0.069	0.067
3170	ENSG00000198826	ARHGAP11A	chr15	+	32632978	32633108	32633062	32633108	32629594	32629675	3170	99,92,98	2,0,6	84,93,96	2,0,4	233	149	0.646262	1	0.969,1.0,0.913	0.964,1.0,0.939	-0.007
3171	ENSG00000198826	ARHGAP11A	chr15	+	32632978	32633108	32633062	32633108	32629594	32629762	3171	213,174,184	11,5,7	183,221,243	7,4,10	233	149	0.501823	1	0.925,0.957,0.944	0.944,0.972,0.94	-0.01
3174	ENSG00000249306	LINC01411	chr5	+	174526227	174526448	174526319	174526448	174517758	174517905	3174	10,5,20	0,0,0	8,13,11	0,2,0	241	149	1	1	1.0,1.0,1.0	1.0,0.801,1.0	0.066
3175	ENSG00000249306	LINC01411	chr5	+	174526227	174526448	174526319	174526448	174524061	174524161	3175	19,13,33	1,0,0	15,18,20	1,2,1	241	149	0.0336266	0.384646	0.922,1.0,1.0	0.903,0.848,0.925	0.082
3180	ENSG00000106123	EPHB6	chr7	+	142861999	142862133	142862016	142862133	142861051	142861186	3180	0,0,0	3,0,3	0,0,2	20,30,35	166	149	1	1	0.0,NA,0.0	0.0,0.0,0.049	-0.016
3181	ENSG00000106123	EPHB6	chr7	+	142863126	142863327	142863130	142863327	142862755	142862833	3181	10,2,2	0,0,0	37,37,59	0,0,2	153	149	1	1	1.0,1.0,1.0	1.0,1.0,0.966	0.011
3184	ENSG00000057935	MTA3	chr2	+	42704193	42704318	42704196	42704318	42697775	42697834	3184	66,50,78	97,45,71	56,44,62	52,42,69	152	149	0.695561	1	0.4,0.521,0.519	0.514,0.507,0.468	-0.016
3185	ENSG00000057935	MTA3	chr2	+	42707902	42708054	42707910	42708054	42704196	42704318	3185	121,99,113	1,0,0	103,88,124	0,0,0	157	149	1	1	0.991,1.0,1.0	1.0,1.0,1.0	-0.003
3194	ENSG00000109794	FAM149A	chr4	+	186149565	186149704	186149592	186149704	186149172	186149283	3194	14,1,5	13,6,12	8,7,11	11,4,12	176	149	0.235212	1	0.477,0.124,0.261	0.381,0.597,0.437	-0.184
3195	ENSG00000109794	FAM149A	chr4	+	186167180	186167262	186167183	186167262	186166967	186167096	3195	9,3,4	1,1,1	6,6,11	8,5,1	152	149	0.0115246	0.210848	0.898,0.746,0.797	0.424,0.541,0.915	0.187
3196	ENSG00000100416	TRMU	chr22	+	46350290	46350463	46350345	46350463	46346421	46346544	3196	86,77,80	18,5,9	82,76,81	7,7,12	204	149	0.563438	1	0.777,0.918,0.867	0.895,0.888,0.831	-0.017
3197	ENSG00000100416	TRMU	chr22	+	46350290	46350463	46350349	46350463	46346421	46346544	3197	88,77,80	13,3,5	84,77,81	4,1,7	208	149	0.107124	0.724835	0.829,0.948,0.92	0.938,0.982,0.892	-0.038
3198	ENSG00000100416	TRMU	chr22	+	46350345	46350463	46350349	46350463	46346421	46346544	3198	20,5,9	13,3,5	9,8,12	4,1,7	153	149	0.269025	1	0.6,0.619,0.637	0.687,0.886,0.625	-0.114
3202	ENSG00000186352	ANKRD37	chr4	+	185398936	185399028	185398946	185399028	185397149	185397302	3202	5,13,12	0,1,0	3,5,14	0,1,0	159	149	1	1	1.0,0.924,1.0	1.0,0.824,1.0	0.033
3216	ENSG00000002586	CD99	chrX	+	2738199	2738256	2738202	2738256	2726259	2726373	3216	439,215,331	35,23,38	294,360,391	47,27,49	152	149	0.259027	1	0.925,0.902,0.895	0.86,0.929,0.887	0.015
3218	ENSG00000169062	UPF3A	chr13	+	114286258	114286400	114286301	114286400	114282836	114282943	3218	15,4,5	61,37,32	6,11,12	48,50,71	192	149	0.875436	1	0.16,0.077,0.108	0.088,0.146,0.116	-0.002
3219	ENSG00000169062	UPF3A	chr13	+	114291604	114291792	114291633	114291792	114286518	114286629	3219	0,0,0	2,2,4	0,0,2	0,0,0	178	149	1	1	0.0,0.0,0.0	NA,NA,1.0	-1
3240	ENSG00000145495	MARCHF6	chr5	+	10415472	10415669	10415487	10415669	10414432	10414502	3240	2,0,1	189,121,189	3,3,6	212,185,257	164	149	0.647009	1	0.01,0.0,0.005	0.013,0.015,0.021	-0.011
3262	ENSG00000109572	CLCN3	chr4	+	169697188	169697734	169697360	169697734	169692113	169692320	3262	69,36,41	0,1,0	45,45,71	0,0,0	298	149	1	1	1.0,0.947,1.0	1.0,1.0,1.0	-0.018
3264	ENSG00000120708	TGFBI	chr5	+	136054674	136054861	136054715	136054861	136053942	136054080	3264	5,5,6	729,458,561	1,0,1	297,250,379	190	149	1	1	0.005,0.008,0.008	0.003,0.0,0.002	0.005
3267	ENSG00000084676	NCOA1	chr2	+	24768220	24770702	24768223	24770702	24762686	24762776	3267	12,8,6	2,0,2	7,8,8	0,1,1	152	149	1	1	0.855,1.0,0.746	1.0,0.887,0.887	-0.058
3268	ENSG00000125386	FAM193A	chr4	+	2662837	2662991	2662843	2662991	2659811	2660054	3268	20,16,16	0,0,0	21,18,39	0,1,0	155	149	1	1	1.0,1.0,1.0	1.0,0.945,1.0	0.018
3269	ENSG00000198707	CEP290	chr12	-	88089031	88090839	88089031	88089487	88092680	88092832	3269	35,11,23	0,0,1	10,23,33	0,0,0	298	149	1	1	1.0,1.0,0.92	1.0,1.0,1.0	-0.027
3270	ENSG00000138443	ABI2	chr2	+	203375931	203376132	203376056	203376132	203366876	203367044	3270	2,1,0	7,4,5	1,1,0	8,8,5	274	149	1	1	0.134,0.12,0.0	0.064,0.064,0.0	0.042
3271	ENSG00000138443	ABI2	chr2	+	203395655	203395780	203395658	203395780	203394699	203394846	3271	100,66,62	1,4,1	52,70,69	3,4,6	152	149	0.02697	0.340563	0.99,0.942,0.984	0.944,0.945,0.919	0.036
3275	ENSG00000182150	ERCC6L2	chr9	+	95967318	95967625	95967458	95967625	95966561	95966714	3275	7,0,4	1,4,0	3,1,2	0,2,2	289	149	0.635158	1	0.783,0.0,1.0	1.0,0.205,0.34	0.079
3281	ENSG00000166004	CEP295	chr11	+	93729610	93729781	93729613	93729781	93729433	93729530	3281	21,16,13	53,41,33	20,24,22	38,39,63	152	149	0.428554	1	0.28,0.277,0.279	0.34,0.376,0.255	-0.045
3282	ENSG00000140443	IGF1R	chr15	+	98929557	98929660	98929560	98929660	98924524	98924684	3282	118,76,90	63,44,36	121,131,154	49,59,63	152	149	0.283073	1	0.647,0.629,0.71	0.708,0.685,0.706	-0.038
3283	ENSG00000185033	SEMA4B	chr15	+	90227537	90227642	90227556	90227642	90225660	90225827	3283	2,1,0	110,72,104	0,0,0	60,84,91	168	149	1	1	0.016,0.012,0.0	0.0,0.0,0.0	0.009
3286	ENSG00000204525	HLA-C	chr6	-	31269492	31269543	31269492	31269525	31269965	31270085	3286	2,0,0	89,35,67	0,0,0	28,34,53	167	149	1	1	0.02,0.0,0.0	0.0,0.0,0.0	0.007
3287	ENSG00000204525	HLA-C	chr6	-	31271072	31271348	31271072	31271331	31271598	31271868	3287	228,147,181	2,2,0	117,118,151	0,1,0	166	149	1	1	0.99,0.985,1.0	1.0,0.991,1.0	-0.005
3288	ENSG00000099814	CEP170B	chr14	+	104883031	104883508	104883034	104883508	104882727	104882832	3288	1,0,0	62,25,40	0,0,0	46,46,46	152	149	1	1	0.016,0.0,0.0	0.0,0.0,0.0	0.005
3289	ENSG00000099814	CEP170B	chr14	+	104889514	104889758	104889619	104889758	104886274	104887978	3289	109,57,93	1,3,11	100,81,118	4,7,5	254	149	0.773005	1	0.985,0.918,0.832	0.936,0.872,0.933	-0.002
3290	ENSG00000157800	SLC37A3	chr7	-	140351272	140351969	140351272	140351451	140352061	140352146	3290	4,6,14	66,43,60	9,6,15	57,27,55	298	149	0.168362	0.917737	0.029,0.065,0.104	0.073,0.1,0.12	-0.032
3291	ENSG00000157800	SLC37A3	chr7	-	140352061	140352181	140352061	140352146	140355667	140355764	3291	4,4,1	52,36,67	2,2,4	65,46,71	184	149	0.580834	1	0.059,0.083,0.012	0.024,0.034,0.044	0.017
3294	ENSG00000061918	GUCY1B1	chr4	+	155802212	155802579	155802341	155802579	155799876	155800074	3294	0,5,2	12,5,2	0,0,2	14,15,22	278	149	0.00300931	0.0988772	0.0,0.349,0.349	0.0,0.0,0.046	0.217
3295	ENSG00000061918	GUCY1B1	chr4	+	155802212	155802579	155802440	155802579	155799876	155800074	3295	14,13,4	0,0,0	6,4,17	3,0,0	298	149	0.34899	1	1.0,1.0,1.0	0.5,1.0,1.0	0.167
3296	ENSG00000061918	GUCY1B1	chr4	+	155802341	155802579	155802440	155802579	155799876	155800074	3296	26,13,5	0,0,0	20,19,37	3,0,0	248	149	0.771058	1	1.0,1.0,1.0	0.8,1.0,1.0	0.067
3297	ENSG00000121210	TMEM131L	chr4	+	153584834	153584931	153584837	153584931	153583563	153583672	3297	12,4,4	3,6,1	9,8,8	3,6,2	152	149	0.880863	1	0.797,0.395,0.797	0.746,0.567,0.797	-0.04
3298	ENSG00000049656	CLPTM1L	chr5	-	1321634	1321819	1321634	1321679	1322876	1322911	3298	294,163,206	0,0,2	184,182,258	0,0,0	289	149	1	1	1.0,1.0,0.982	1.0,1.0,1.0	-0.006
3299	ENSG00000049656	CLPTM1L	chr5	-	1330279	1330431	1330279	1330383	1331798	1331883	3299	4,1,3	202,151,190	1,0,0	146,154,182	197	149	1	1	0.015,0.005,0.012	0.005,0.0,0.0	0.009
3305	ENSG00000171490	RSL1D1	chr16	-	11841694	11841820	11841694	11841817	11841906	11842000	3305	479,330,422	2,1,10	255,288,344	10,6,2	152	149	0.10519	0.719599	0.996,0.997,0.976	0.962,0.979,0.994	0.011
3306	ENSG00000171490	RSL1D1	chr16	-	11841906	11842000	11841906	11841929	11851407	11851518	3306	246,185,227	3,0,1	136,152,187	2,2,2	220	149	0.562326	1	0.982,1.0,0.994	0.979,0.981,0.984	0.011
3307	ENSG00000170390	DCLK2	chr4	+	150220702	150220778	150220705	150220778	150203794	150203889	3307	1,2,3	0,1,5	0,0,2	1,2,1	152	149	0.0037937	0.11634	1.0,0.662,0.37	0.0,0.0,0.662	0.457
3309	ENSG00000146426	TIAM2	chr6	+	155256459	155257190	155256483	155257190	155254418	155254573	3309	0,0,0	5,4,3	0,0,1	3,10,8	173	149	1	1	0.0,0.0,0.0	0.0,0.0,0.097	-0.032
3310	ENSG00000171566	PLRG1	chr4	-	154537968	154538108	154537968	154538082	154539104	154539213	3310	192,136,161	0,0,0	162,139,213	2,3,0	175	149	1	1	1.0,1.0,1.0	0.986,0.975,1.0	0.013
3311	ENSG00000197020	ZNF100	chr19	-	21744016	21744115	21744016	21744112	21744940	21745067	3311	11,2,3	10,0,1	4,3,1	0,0,2	152	149	0.0121488	0.215456	0.519,1.0,0.746	1.0,1.0,0.329	-0.021
3312	ENSG00000100650	SRSF5	chr14	+	69768603	69768674	69768612	69768674	69768137	69768282	3312	1243,797,1149	1,1,0	852,903,1120	0,0,4	158	149	1	1	0.999,0.999,1.0	1.0,1.0,0.996	0.001
3313	ENSG00000100650	SRSF5	chr14	+	69768797	69769251	69769181	69769251	69768603	69768674	3313	1255,806,1121	0,0,7	886,894,1160	0,0,0	298	149	1	1	1.0,1.0,0.988	1.0,1.0,1.0	-0.004
3314	ENSG00000100650	SRSF5	chr14	+	69769510	69770540	69770466	69770540	69769181	69769251	3314	211,130,95	783,549,742	116,116,184	500,576,718	298	149	0.347546	1	0.119,0.106,0.06	0.104,0.091,0.114	-0.008
3315	ENSG00000100650	SRSF5	chr14	+	69771193	69772005	69771196	69772005	69770994	69771105	3315	1152,806,1035	108,74,99	820,770,1104	63,91,132	152	149	0.355019	1	0.913,0.914,0.911	0.927,0.892,0.891	0.009
3316	ENSG00000185246	PRPF39	chr14	+	45110548	45110817	45110602	45110817	45110093	45110220	3316	113,83,81	0,0,0	105,93,142	1,0,1	203	149	1	1	1.0,1.0,1.0	0.987,1.0,0.99	0.008
3325	ENSG00000120549	KIAA1217	chr10	+	24531829	24531993	24531832	24531993	24527935	24528119	3325	98,52,66	22,9,21	85,85,100	15,10,12	152	149	0.0224817	0.308047	0.814,0.85,0.755	0.847,0.893,0.891	-0.071
3327	ENSG00000105821	DNAJC2	chr7	-	103323597	103323663	103323597	103323625	103324481	103324562	3327	161,110,131	0,0,0	123,128,172	0,0,2	187	149	1	1	1.0,1.0,1.0	1.0,1.0,0.986	0.005
3332	ENSG00000197291	RAMP2-AS1	chr17	-	42753913	42756379	42753913	42755213	42759738	42759880	3332	1,1,1	1,0,0	0,0,0	5,0,0	298	149	1	1	0.333,1.0,1.0	0.0,NA,NA	0.778
3333	ENSG00000171298	GAA	chr17	+	80112844	80113027	80112875	80113027	80112577	80112711	3333	1,1,0	89,52,58	0,0,0	85,84,80	180	149	1	1	0.009,0.016,0.0	0.0,0.0,0.0	0.008
3335	ENSG00000010165	EEF1AKNMT	chr1	+	171785878	171786078	171785886	171786078	171783739	171784039	3335	0,1,2	0,0,1	0,2,0	0,0,0	157	149	1	1	NA,1.0,0.655	NA,1.0,NA	-0.172
3336	ENSG00000141562	NARF	chr17	+	82459991	82460072	82459999	82460072	82458710	82458830	3336	325,243,292	1,0,2	279,299,387	1,0,0	157	149	1	1	0.997,1.0,0.993	0.996,1.0,1.0	-0.002
3337	ENSG00000141562	NARF	chr17	+	82483715	82484950	82484812	82484950	82481081	82481211	3337	213,130,169	0,2,0	217,199,266	3,0,0	298	149	1	1	1.0,0.97,1.0	0.973,1.0,1.0	-0.001
3338	ENSG00000070423	RNF126	chr19	-	651610	651855	651610	651784	652232	652296	3338	172,112,127	3,5,4	166,174,173	6,4,1	220	149	0.499384	1	0.975,0.938,0.956	0.949,0.967,0.992	-0.013
3339	ENSG00000070423	RNF126	chr19	-	651610	651915	651610	651784	652232	652296	3339	45,45,38	3,5,4	47,48,46	6,4,1	280	149	0.825462	1	0.889,0.827,0.835	0.807,0.865,0.961	-0.027
3340	ENSG00000070423	RNF126	chr19	-	651610	651915	651610	651855	652232	652296	3340	4,5,5	131,72,94	7,5,8	126,131,135	209	149	0.721614	1	0.021,0.047,0.037	0.038,0.026,0.041	0
3345	ENSG00000141452	RMC1	chr18	+	23530386	23530612	23530510	23530612	23530228	23530297	3345	45,46,53	2,4,0	81,70,70	2,0,0	273	149	0.0444751	0.451766	0.925,0.863,1.0	0.957,1.0,1.0	-0.056
3346	ENSG00000164066	INTU	chr4	+	127685441	127687867	127687677	127687867	127684408	127684486	3346	9,4,1	3,7,2	6,9,4	7,11,9	298	149	0.591095	1	0.6,0.222,0.2	0.3,0.29,0.182	0.083
3347	ENSG00000164066	INTU	chr4	+	127685441	127687867	127687740	127687867	127684408	127684486	3347	6,3,5	4,0,1	12,14,9	1,0,0	298	149	0.00343677	0.1094	0.429,1.0,0.714	0.857,1.0,1.0	-0.238
3348	ENSG00000164066	INTU	chr4	+	127687677	127687867	127687740	127687867	127684408	127684486	3348	8,8,6	4,0,1	16,17,16	1,0,0	212	149	0.011874	0.213005	0.584,1.0,0.808	0.918,1.0,1.0	-0.175
3353	ENSG00000132376	INPP5K	chr17	-	1513452	1513561	1513452	1513554	1513871	1513979	3353	26,7,22	1,0,4	21,15,38	0,5,3	156	149	0.305426	1	0.961,1.0,0.84	1.0,0.741,0.924	0.045
3354	ENSG00000005700	IBTK	chr6	-	82194478	82194642	82194478	82194595	82196297	82196446	3354	87,69,66	0,0,0	60,83,107	0,3,1	196	149	0.622011	1	1.0,1.0,1.0	1.0,0.955,0.988	0.019
3355	ENSG00000005700	IBTK	chr6	-	82196297	82196446	82196297	82196401	82200140	82200253	3355	83,58,50	2,4,2	45,61,90	0,0,2	194	149	0.0250652	0.329429	0.97,0.918,0.95	1.0,1.0,0.972	-0.045
3356	ENSG00000137713	PPP2R1B	chr11	-	111742052	111742665	111742052	111742144	111743375	111743530	3356	163,129,143	2,0,0	78,106,105	0,0,0	298	149	1	1	0.976,1.0,1.0	1.0,1.0,1.0	-0.008
3357	ENSG00000059769	DNAJC25	chr9	+	111642838	111643094	111642856	111643094	111631359	111631743	3357	6,0,2	9,5,2	1,0,1	8,0,3	167	149	1	1	0.373,0.0,0.472	0.1,NA,0.229	0.117
3358	ENSG00000062194	GPBP1	chr5	+	57249408	57249576	57249453	57249576	57247074	57247215	3358	191,146,189	16,16,13	210,202,251	14,23,21	194	149	0.905043	1	0.902,0.875,0.918	0.92,0.871,0.902	0.001
3363	ENSG00000073331	ALPK1	chr4	+	112377677	112377898	112377729	112377898	112315800	112315852	3363	25,13,21	1,4,5	17,7,13	3,3,6	201	149	0.206246	1	0.949,0.707,0.757	0.808,0.634,0.616	0.118
3364	ENSG00000073331	ALPK1	chr4	+	112423725	112424003	112423943	112424003	112411826	112412025	3364	3,0,0	11,5,11	2,2,2	9,14,18	298	149	0.164314	0.906754	0.12,0.0,0.0	0.1,0.067,0.053	-0.033
3365	ENSG00000125744	RTN2	chr19	-	45495094	45495214	45495094	45495139	45496791	45497055	3365	1,0,0	5,10,5	6,7,4	8,9,11	224	149	2.45366e-06	0.00105344	0.117,0.0,0.0	0.333,0.341,0.195	-0.251
3366	ENSG00000166913	YWHAB	chr20	+	44887544	44887742	44887647	44887742	44886878	44886978	3366	7,7,1	8,0,1	3,2,4	1,0,0	252	149	0.00102389	0.051115	0.341,1.0,0.372	0.639,1.0,1.0	-0.309
3367	ENSG00000070756	PABPC1	chr8	-	100704925	100705056	100704925	100705029	100705588	100705673	3367	3202,1790,2527	4,0,5	1996,2117,2614	1,6,0	176	149	1	1	0.999,1.0,0.998	0.999,0.997,1.0	0
3368	ENSG00000070756	PABPC1	chr8	-	100705588	100705673	100705588	100705672	100709132	100709223	3368	4,1,6	0,1,1	9,4,0	0,1,0	150	149	1	1	1.0,0.498,0.856	1.0,0.799,NA	-0.115
3369	ENSG00000070756	PABPC1	chr8	-	100709458	100709731	100709458	100709673	100712361	100712457	3369	5342,3179,4210	82,54,65	3375,3380,4378	57,52,72	207	149	0.883553	1	0.979,0.977,0.979	0.977,0.979,0.978	0
3370	ENSG00000148154	UGCG	chr9	+	111922816	111922951	111922848	111922951	111914604	111914746	3370	0,0,0	122,81,110	0,2,0	117,125,186	181	149	1	1	0.0,0.0,0.0	0.0,0.013,0.0	-0.004
3379	ENSG00000178104	PDE4DIP	chr1	+	149003610	149003730	149003613	149003730	149002849	149003042	3379	0,0,1	0,0,0	2,0,1	1,1,0	152	149	1	1	NA,NA,1.0	0.662,0.0,1.0	0.446
3381	ENSG00000008513	ST3GAL1	chr8	-	133475718	133476600	133475718	133476074	133499134	133499189	3381	88,63,98	0,0,0	89,71,92	0,1,0	298	149	1	1	1.0,1.0,1.0	1.0,0.973,1.0	0.009
3382	ENSG00000108591	DRG2	chr17	+	18099632	18100435	18100362	18100435	18099016	18099077	3382	73,24,66	0,0,0	43,55,56	0,0,3	298	149	1	1	1.0,1.0,1.0	1.0,1.0,0.903	0.032
3383	ENSG00000108591	DRG2	chr17	+	18101492	18101590	18101494	18101590	18100568	18100659	3383	99,36,74	0,0,0	62,43,45	0,1,0	151	149	1	1	1.0,1.0,1.0	1.0,0.977,1.0	0.008
3384	ENSG00000108591	DRG2	chr17	+	18104559	18104681	18104622	18104681	18103800	18103889	3384	2,1,1	99,39,95	0,1,5	58,59,57	212	149	0.660426	1	0.014,0.018,0.007	0.0,0.012,0.058	-0.01
3386	ENSG00000160613	PCSK7	chr11	-	117208896	117209053	117208896	117209046	117218465	117218568	3386	20,8,17	0,2,0	21,13,26	1,0,0	156	149	1	1	1.0,0.793,1.0	0.953,1.0,1.0	-0.053
3387	ENSG00000138738	PRDM5	chr4	-	120816452	120816924	120816452	120816574	120818352	120818527	3387	5,8,9	9,4,1	9,5,6	4,3,8	298	149	0.628222	1	0.217,0.5,0.818	0.529,0.455,0.273	0.093
3389	ENSG00000197894	ADH5	chr4	-	99081364	99081452	99081364	99081420	99081974	99082116	3389	1115,731,912	1,2,1	934,966,1384	1,0,3	181	149	1	1	0.999,0.997,0.999	0.999,1.0,0.997	0
3390	ENSG00000138698	RAP1GDS1	chr4	+	98293404	98293515	98293407	98293515	98261485	98261569	3390	10,3,11	27,28,6	5,8,14	23,19,27	152	149	0.865451	1	0.266,0.095,0.642	0.176,0.292,0.337	0.066
3391	ENSG00000138698	RAP1GDS1	chr4	+	98421254	98421394	98421257	98421394	98420018	98420144	3391	50,28,54	1,5,2	42,36,44	8,3,2	152	149	0.184739	0.964116	0.98,0.846,0.964	0.837,0.922,0.956	0.025
3395	ENSG00000203875	SNHG5	chr6	-	85677423	85677875	85677423	85677492	85677953	85678032	3395	97,73,86	6,13,8	70,56,79	10,14,14	298	149	0.0545926	0.503691	0.89,0.737,0.843	0.778,0.667,0.738	0.096
3396	ENSG00000203875	SNHG5	chr6	-	85677794	85677875	85677794	85677868	85677953	85678032	3396	96,69,82	0,0,0	70,55,77	0,1,3	156	149	0.65169	1	1.0,1.0,1.0	1.0,0.981,0.961	0.019
3397	ENSG00000203875	SNHG5	chr6	-	85677794	85677899	85677794	85677868	85677953	85678032	3397	0,0,3	0,0,0	0,2,5	0,1,3	180	149	1	1	NA,NA,1.0	NA,0.623,0.58	0.399
3398	ENSG00000203875	SNHG5	chr6	-	85677794	85677899	85677794	85677875	85677953	85678032	3398	0,0,3	96,69,82	0,2,5	70,55,77	173	149	0.413271	1	0.0,0.0,0.031	0.0,0.03,0.053	-0.017
3399	ENSG00000203875	SNHG5	chr6	-	85677423	85678032	85677423	85677492	85678135	85678188	3399	97,80,71	4,10,4	65,67,91	3,2,11	298	149	0.885449	1	0.924,0.8,0.899	0.915,0.944,0.805	-0.014
3401	ENSG00000175048	ZDHHC14	chr6	+	157672723	157673529	157672768	157673529	157653524	157653627	3401	11,1,10	7,0,2	12,10,9	0,8,2	194	149	0.745364	1	0.547,1.0,0.793	1.0,0.49,0.776	0.025
3403	ENSG00000049283	EPN3	chr17	+	50538078	50538197	50538119	50538197	50536420	50537118	3403	58,37,46	0,3,0	50,68,73	1,0,1	190	149	1	1	1.0,0.906,1.0	0.975,1.0,0.983	-0.017
3404	ENSG00000049283	EPN3	chr17	+	50540203	50540334	50540246	50540334	50539186	50539315	3404	2,2,1	52,38,58	2,2,0	44,58,64	192	149	0.865266	1	0.029,0.039,0.013	0.034,0.026,0.0	0.007
3405	ENSG00000136051	WASHC4	chr12	+	105121088	105121204	105121100	105121204	105120554	105120597	3405	5,4,4	70,42,55	6,6,8	49,51,73	161	149	0.240454	1	0.062,0.081,0.063	0.102,0.098,0.092	-0.029
3406	ENSG00000026297	RNASET2	chr6	-	166943018	166943809	166943018	166943089	166946681	166946739	3406	6,1,2	111,74,99	3,5,7	67,59,96	298	149	0.0619155	0.539561	0.026,0.007,0.01	0.022,0.041,0.035	-0.018
3407	ENSG00000137802	MAPKBP1	chr15	+	41815258	41815799	41815623	41815799	41814549	41814739	3407	16,8,10	2,0,2	13,15,12	0,0,0	298	149	0.124942	0.785208	0.8,1.0,0.714	1.0,1.0,1.0	-0.162
3409	ENSG00000118762	PKD2	chr4	+	88036135	88036353	88036219	88036353	88019457	88019571	3409	2,0,0	24,17,16	1,2,0	21,15,26	233	149	0.44605	1	0.051,0.0,0.0	0.03,0.079,0.0	-0.019
3411	ENSG00000131591	C1orf159	chr1	-	1090352	1090587	1090352	1090428	1091471	1091565	3411	4,0,0	27,10,24	6,1,2	16,23,24	298	149	0.0912898	0.672662	0.069,0.0,0.0	0.158,0.021,0.04	-0.05
3412	ENSG00000131591	C1orf159	chr1	-	1090352	1091374	1090352	1090428	1091471	1091565	3412	2,0,0	27,10,24	4,0,1	16,23,24	298	149	0.616921	1	0.036,0.0,0.0	0.111,0.0,0.02	-0.032
3413	ENSG00000131591	C1orf159	chr1	-	1090352	1091374	1090352	1090587	1091471	1091565	3413	0,2,1	2,0,0	4,0,5	2,1,2	298	149	0.0450052	0.455068	0.0,1.0,1.0	0.5,0.0,0.556	0.315
3414	ENSG00000131591	C1orf159	chr1	-	1091471	1091609	1091471	1091565	1091990	1092103	3414	6,2,0	37,25,30	1,0,0	18,27,40	193	149	0.01075	0.203914	0.111,0.058,0.0	0.041,0.0,0.0	0.043
3416	ENSG00000197647	ZNF433	chr19	-	12018165	12018380	12018165	12018292	12034827	12034874	3416	1,0,0	6,3,2	3,2,0	4,7,3	237	149	0.0273456	0.343286	0.095,0.0,0.0	0.32,0.152,0.0	-0.126
3417	ENSG00000121064	SCPEP1	chr17	+	56998373	56998498	56998384	56998498	56996961	56997055	3417	7,5,5	555,415,514	7,6,1	640,551,765	160	149	1	1	0.012,0.011,0.009	0.01,0.01,0.001	0.004
3421	ENSG00000189308	LIN54	chr4	-	82970326	82970469	82970326	82970465	82978882	82979006	3421	32,33,35	1,0,0	29,33,55	1,0,0	153	149	1	1	0.969,1.0,1.0	0.966,1.0,1.0	0.001
3425	ENSG00000154743	TSEN2	chr3	+	12503261	12503784	12503646	12503784	12496517	12496554	3425	223,139,160	1,0,0	154,172,155	0,1,0	298	149	1	1	0.991,1.0,1.0	1.0,0.989,1.0	0.001
3426	ENSG00000161011	SQSTM1	chr5	+	179822888	179823053	179822957	179823053	179820904	179821141	3426	8,6,3	393,236,317	1,2,5	262,245,324	218	149	0.831351	1	0.014,0.017,0.006	0.003,0.006,0.01	0.006
3427	ENSG00000166510	CCDC68	chr18	-	54942674	54942803	54942674	54942799	54945387	54945477	3427	8,13,18	8,2,5	7,18,19	9,7,2	153	149	0.868956	1	0.493,0.864,0.778	0.431,0.715,0.902	0.029
3428	ENSG00000057019	DCBLD2	chr3	-	98800578	98800758	98800578	98800716	98801599	98801649	3428	6,8,13	316,200,258	6,7,15	213,184,264	191	149	0.534401	1	0.015,0.03,0.038	0.022,0.029,0.042	-0.003
3429	ENSG00000104517	UBR5	chr8	-	102265099	102265278	102265099	102265275	102266946	102267007	3429	261,196,244	56,47,37	240,216,252	48,40,36	152	149	0.398687	1	0.82,0.803,0.866	0.831,0.841,0.873	-0.019
3430	ENSG00000104517	UBR5	chr8	-	102299451	102299547	102299451	102299496	102299999	102300151	3430	186,139,179	8,7,3	157,151,169	6,9,6	200	149	0.525515	1	0.945,0.937,0.978	0.951,0.926,0.955	0.009
3431	ENSG00000104517	UBR5	chr8	-	102342472	102342684	102342472	102342666	102345395	102345545	3431	139,81,120	51,26,46	90,102,122	50,46,41	167	149	0.270841	1	0.709,0.735,0.699	0.616,0.664,0.726	0.046
3433	ENSG00000161912	ADCY10P1	chr6	+	41118923	41119107	41118953	41119107	41118128	41118184	3433	4,0,1	0,0,1	6,1,0	0,0,0	179	149	1	1	1.0,NA,0.454	1.0,1.0,NA	-0.273
3434	ENSG00000138767	CNOT6L	chr4	-	77774529	77774716	77774529	77774712	77776270	77776392	3434	26,19,27	0,3,0	22,29,29	2,0,0	153	149	0.847809	1	1.0,0.86,1.0	0.915,1.0,1.0	-0.018
3436	ENSG00000160972	PPP1R16A	chr8	+	144500266	144500612	144500486	144500612	144500095	144500199	3436	74,59,63	0,0,0	64,52,62	2,0,0	298	149	1	1	1.0,1.0,1.0	0.941,1.0,1.0	0.02
3439	ENSG00000138760	SCARB2	chr4	-	76179516	76179771	76179516	76179705	76180953	76181101	3439	0,0,1	156,96,125	0,0,0	118,88,156	215	149	1	1	0.0,0.0,0.006	0.0,0.0,0.0	0.002
3445	ENSG00000153234	NR4A2	chr2	-	156326149	156326328	156326149	156326207	156326717	156326920	3445	2,0,11	0,0,3	1,9,11	2,2,0	270	149	1	1	1.0,NA,0.669	0.216,0.713,1.0	0.192
3446	ENSG00000153234	NR4A2	chr2	-	156329322	156330188	156329322	156330010	156330667	156330791	3446	11,4,3	1,0,1	11,15,13	1,0,1	298	149	1	1	0.846,1.0,0.6	0.846,1.0,0.867	-0.089
3448	ENSG00000101182	PSMA7	chr20	-	62137363	62137465	62137363	62137426	62138170	62138290	3448	18,7,2	1500,727,1320	3,7,5	1010,1057,1456	188	149	1	1	0.009,0.008,0.001	0.002,0.005,0.003	0.003
3449	ENSG00000145907	G3BP1	chr5	+	151786571	151786715	151786602	151786715	151771953	151772036	3449	286,193,240	81,46,62	184,183,269	38,36,61	180	149	0.147195	0.850166	0.745,0.776,0.762	0.8,0.808,0.785	-0.037
3454	ENSG00000163161	ERCC3	chr2	-	127289336	127289519	127289336	127289501	127289688	127289824	3454	17,4,5	139,83,102	5,5,11	120,94,107	167	149	0.562831	1	0.098,0.041,0.042	0.036,0.045,0.084	0.005
3455	ENSG00000163161	ERCC3	chr2	-	127292609	127292846	127292609	127292704	127293512	127293718	3455	361,211,279	7,1,3	226,258,302	1,3,4	291	149	0.54775	1	0.964,0.991,0.979	0.991,0.978,0.975	-0.003
3456	ENSG00000132466	ANKRD17	chr4	-	73135116	73135265	73135116	73135262	73139530	73140283	3456	49,30,53	7,7,4	25,40,52	13,4,5	152	149	0.434706	1	0.873,0.808,0.929	0.653,0.907,0.911	0.046
3457	ENSG00000132466	ANKRD17	chr4	-	73135116	73135265	73135116	73135262	73141740	73141843	3457	33,15,27	3,2,3	31,34,44	8,6,7	152	149	0.0839321	0.641114	0.915,0.88,0.898	0.792,0.847,0.86	0.065
3458	ENSG00000204842	ATXN2	chr12	-	111510384	111510582	111510384	111510444	111513356	111513539	3458	69,47,50	0,1,0	66,72,115	0,0,0	287	149	1	1	1.0,0.961,1.0	1.0,1.0,1.0	-0.013
3462	ENSG00000165521	EML5	chr14	-	88620753	88620926	88620753	88620923	88621112	88621301	3462	8,4,6	0,0,0	1,14,17	1,0,1	152	149	1	1	1.0,1.0,1.0	0.495,1.0,0.943	0.187
3464	ENSG00000165521	EML5	chr14	-	88688270	88688473	88688270	88688359	88694306	88694407	3464	9,11,7	2,0,1	9,9,10	1,1,3	263	149	0.154884	0.87082	0.718,1.0,0.799	0.836,0.836,0.654	0.064
3472	ENSG00000244486	SCARF2	chr22	-	20429224	20429355	20429224	20429340	20429535	20429653	3472	19,26,34	46,20,34	24,18,10	18,25,23	164	149	0.883566	1	0.273,0.542,0.476	0.548,0.395,0.283	0.022
3473	ENSG00000244486	SCARF2	chr22	-	20429224	20429355	20429224	20429340	20429729	20429833	3473	2,4,9	0,0,1	2,5,0	0,1,0	164	149	1	1	1.0,1.0,0.891	1.0,0.82,NA	0.054
3475	ENSG00000083838	ZNF446	chr19	+	58479642	58480019	58479929	58480019	58478086	58478181	3475	18,15,7	0,0,0	23,14,22	0,4,0	298	149	0.19415	0.989362	1.0,1.0,1.0	1.0,0.636,1.0	0.121
3477	ENSG00000083896	YTHDC1	chr4	-	68318689	68318753	68318689	68318729	68318825	68318862	3477	64,44,58	143,80,104	46,47,64	146,134,194	173	149	0.00563919	0.145336	0.278,0.321,0.324	0.213,0.232,0.221	0.086
3480	ENSG00000137269	LRRC1	chr6	+	53897284	53897359	53897288	53897359	53896828	53896892	3480	52,26,31	1,0,0	47,55,53	2,0,0	153	149	1	1	0.981,1.0,1.0	0.958,1.0,1.0	0.008
3485	ENSG00000164934	DCAF13	chr8	+	103427096	103430689	103430611	103430689	103420974	103421082	3485	10,5,14	4,0,0	14,14,20	0,0,0	298	149	0.182273	0.957783	0.556,1.0,1.0	1.0,1.0,1.0	-0.148
3486	ENSG00000198792	TMEM184B	chr22	-	38231243	38231399	38231243	38231334	38245934	38246100	3486	0,7,1	135,74,89	0,3,1	108,155,116	214	149	0.762167	1	0.0,0.062,0.008	0.0,0.013,0.006	0.017
3487	ENSG00000198792	TMEM184B	chr22	-	38231243	38231399	38231243	38231334	38247769	38248019	3487	0,0,1	1,0,0	0,2,1	0,0,0	214	149	1	1	0.0,NA,1.0	NA,1.0,1.0	-0.5
3488	ENSG00000177054	ZDHHC13	chr11	+	19166301	19170568	19170410	19170568	19165051	19165145	3488	139,95,133	1,0,4	126,149,189	1,0,3	298	149	0.838935	1	0.986,1.0,0.943	0.984,1.0,0.969	-0.008
3489	ENSG00000017260	ATP2C1	chr3	+	130992930	130993001	130992950	130993001	130975331	130975488	3489	0,1,0	3,0,0	0,0,0	0,4,0	169	149	1	1	0.0,1.0,NA	NA,0.0,NA	0.5
3490	ENSG00000017260	ATP2C1	chr3	+	130992930	130993001	130992950	130993001	130980581	130980679	3490	0,2,0	279,209,216	0,0,0	213,199,298	169	149	1	1	0.0,0.008,0.0	0.0,0.0,0.0	0.003
3491	ENSG00000017260	ATP2C1	chr3	+	130996679	130996796	130996752	130996796	130996042	130996111	3491	507,333,376	2,0,1	375,342,430	0,1,2	222	149	1	1	0.994,1.0,0.996	1.0,0.996,0.993	0
3493	ENSG00000137494	ANKRD42	chr11	+	83212652	83215200	83212978	83215200	83211294	83211430	3493	39,21,33	4,4,7	14,15,27	1,2,1	298	149	0.0287578	0.353436	0.83,0.724,0.702	0.875,0.789,0.931	-0.113
3494	ENSG00000128059	PPAT	chr4	-	56406494	56406701	56406494	56406618	56407649	56407716	3494	117,75,103	6,7,5	77,75,97	0,6,1	232	149	0.0317278	0.373542	0.926,0.873,0.93	1.0,0.889,0.984	-0.048
3495	ENSG00000134852	CLOCK	chr4	-	55438281	55438537	55438281	55438407	55442431	55442634	3495	34,21,41	0,0,0	33,38,33	1,0,0	279	149	1	1	1.0,1.0,1.0	0.946,1.0,1.0	0.018
3496	ENSG00000122008	POLK	chr5	+	75593877	75594049	75593965	75594049	75590343	75590440	3496	35,17,12	5,4,1	28,22,29	0,2,2	237	149	0.0186137	0.271203	0.815,0.728,0.883	1.0,0.874,0.901	-0.116
3501	ENSG00000196954	CASP4	chr11	-	104951895	104952063	104951895	104952005	104954746	104955001	3501	1,1,5	148,110,142	0,2,5	57,64,81	207	149	0.566568	1	0.005,0.007,0.025	0.0,0.022,0.043	-0.009
3502	ENSG00000184271	POU6F1	chr12	-	51198549	51198775	51198549	51198686	51199746	51199868	3502	3,0,0	0,0,0	4,3,0	2,2,1	238	149	1	1	1.0,NA,NA	0.556,0.484,0.0	0.653
3505	ENSG00000154144	TBRG1	chr11	+	124626812	124627050	124626903	124627050	124625670	124625903	3505	7,6,12	16,9,19	11,5,14	12,13,19	240	149	0.682018	1	0.214,0.293,0.282	0.363,0.193,0.314	-0.027
3506	ENSG00000154144	TBRG1	chr11	+	124631239	124631417	124631274	124631417	124630744	124630855	3506	0,0,0	23,20,18	0,1,1	17,16,30	184	149	1	1	0.0,0.0,0.0	0.0,0.048,0.026	-0.025
3509	ENSG00000145247	OCIAD2	chr4	-	48892771	48894053	48892771	48892889	48897803	48897857	3509	418,250,370	0,2,0	364,331,475	1,0,4	298	149	1	1	1.0,0.984,1.0	0.995,1.0,0.983	0.002
3510	ENSG00000145247	OCIAD2	chr4	-	48892771	48894053	48892771	48892889	48899828	48899925	3510	4,1,3	0,0,0	8,0,8	1,2,0	298	149	0.114744	0.750987	1.0,1.0,1.0	0.8,0.0,1.0	0.4
3511	ENSG00000145247	OCIAD2	chr4	-	48897803	48897857	48897803	48897835	48899828	48899925	3511	515,344,458	1,0,0	481,413,583	1,0,0	171	149	1	1	0.998,1.0,1.0	0.998,1.0,1.0	0
3515	ENSG00000008311	AASS	chr7	-	122079596	122079712	122079596	122079690	122081499	122081595	3515	50,42,37	0,0,0	34,47,63	0,0,1	171	149	1	1	1.0,1.0,1.0	1.0,1.0,0.982	0.006
3518	ENSG00000163694	RBM47	chr4	-	40436440	40436885	40436440	40436647	40437770	40438924	3518	2,0,4	56,54,34	0,1,0	36,42,59	298	149	0.559452	1	0.018,0.0,0.056	0.0,0.012,0.0	0.021
3519	ENSG00000138031	ADCY3	chr2	-	24826044	24826129	24826044	24826126	24827545	24827608	3519	4,3,1	76,37,66	1,7,3	59,51,65	152	149	0.475692	1	0.049,0.074,0.015	0.016,0.119,0.043	-0.013
3520	ENSG00000138031	ADCY3	chr2	-	24827901	24828161	24827901	24828023	24830708	24830825	3520	123,53,97	4,1,8	66,102,108	3,2,5	287	149	0.550621	1	0.941,0.965,0.863	0.919,0.964,0.918	-0.011
3521	ENSG00000109814	UGDH	chr4	-	39514082	39514184	39514082	39514180	39521350	39521519	3521	90,60,85	0,0,0	78,58,115	1,1,0	153	149	1	1	1.0,1.0,1.0	0.987,0.983,1.0	0.01
3523	ENSG00000185090	MANEAL	chr1	+	37799566	37801133	37799843	37801133	37796743	37796820	3523	108,59,108	31,27,27	121,111,141	24,41,30	298	149	0.356193	1	0.635,0.522,0.667	0.716,0.575,0.701	-0.056
3524	ENSG00000108509	CAMTA2	chr17	-	4968906	4968981	4968906	4968979	4969149	4969337	3524	24,12,22	0,0,0	8,15,14	0,0,1	151	149	1	1	1.0,1.0,1.0	1.0,1.0,0.932	0.023
3525	ENSG00000108509	CAMTA2	chr17	-	4981677	4981831	4981677	4981742	4982756	4982892	3525	14,7,11	4,3,2	13,11,8	0,1,5	238	149	0.320194	1	0.687,0.594,0.775	1.0,0.873,0.5	-0.106
3526	ENSG00000108509	CAMTA2	chr17	-	4982088	4982175	4982088	4982160	4982756	4982892	3526	0,0,0	8,7,5	0,5,2	10,14,13	164	149	0.00158263	0.0674976	0.0,0.0,0.0	0.0,0.245,0.123	-0.123
3527	ENSG00000108509	CAMTA2	chr17	-	4982088	4982227	4982088	4982160	4982756	4982892	3527	5,2,4	8,7,5	5,2,3	10,14,13	216	149	0.210112	1	0.301,0.165,0.356	0.256,0.09,0.137	0.113
3528	ENSG00000108509	CAMTA2	chr17	-	4982088	4982227	4982088	4982175	4982756	4982892	3528	5,2,4	0,0,0	5,2,3	0,5,2	201	149	6.13409e-05	0.00745349	1.0,1.0,1.0	1.0,0.229,0.527	0.415
3529	ENSG00000163104	SMARCAD1	chr4	+	94278922	94279050	94278928	94279050	94278615	94278733	3529	38,21,14	34,53,46	24,25,41	42,31,50	155	149	0.292235	1	0.518,0.276,0.226	0.355,0.437,0.441	-0.071
3530	ENSG00000115648	MLPH	chr2	+	237553565	237553991	237553688	237553991	237552336	237552437	3530	55,30,52	5,0,0	56,55,75	0,0,0	272	149	0.223726	1	0.858,1.0,1.0	1.0,1.0,1.0	-0.047
3531	ENSG00000185684	EP400P1	chr12	+	132104374	132105304	132104377	132105304	132103996	132104170	3531	1,0,2	1,0,0	0,1,0	5,6,5	152	149	1	1	0.495,NA,1.0	0.0,0.14,0.0	0.701
3532	ENSG00000185684	EP400P1	chr12	+	132104374	132105304	132104566	132105304	132103996	132104170	3532	3,0,2	0,3,4	1,10,1	0,3,0	298	149	0.00732859	0.174155	1.0,0.0,0.2	1.0,0.625,1.0	-0.475
3533	ENSG00000185684	EP400P1	chr12	+	132104377	132105304	132104566	132105304	132103996	132104170	3533	3,0,0	0,3,4	6,15,6	0,3,0	298	149	4.34334e-05	0.00582731	1.0,0.0,0.0	1.0,0.714,1.0	-0.571
3537	ENSG00000109819	PPARGC1A	chr4	-	23824279	23824384	23824279	23824353	23824462	23824508	3537	1,1,0	3,5,0	0,0,0	0,1,1	180	149	1	1	0.216,0.142,NA	NA,0.0,0.0	0.179
3539	ENSG00000106692	FKTN	chr9	+	105570568	105570897	105570750	105570897	105558137	105559109	3539	2,0,2	0,0,0	0,0,1	0,2,0	298	149	1	1	1.0,NA,1.0	NA,0.0,1.0	0.5
3540	ENSG00000106692	FKTN	chr9	+	105598505	105598701	105598630	105598701	105598085	105598183	3540	12,8,3	0,0,1	7,9,10	0,1,0	274	149	1	1	1.0,1.0,0.62	1.0,0.83,1.0	-0.07
3541	ENSG00000106692	FKTN	chr9	+	105615277	105615407	105615280	105615407	105607818	105607951	3541	35,16,32	2,2,1	23,17,36	2,1,1	152	149	0.732546	1	0.945,0.887,0.969	0.919,0.943,0.972	-0.011
3542	ENSG00000106692	FKTN	chr9	+	105619905	105620061	105619933	105620061	105617958	105618092	3542	0,1,4	26,21,36	1,8,6	29,24,29	177	149	0.00996781	0.19591	0.0,0.039,0.086	0.028,0.219,0.148	-0.09
3544	ENSG00000124783	SSR1	chr6	-	7301309	7301572	7301309	7301368	7303549	7303637	3544	578,433,499	1,0,0	301,415,544	5,1,1	298	149	1	1	0.997,1.0,1.0	0.968,0.995,0.996	0.013
3545	ENSG00000124783	SSR1	chr6	-	7303549	7303637	7303549	7303633	7309916	7310029	3545	339,263,290	1,0,0	182,215,273	1,0,1	153	149	1	1	0.997,1.0,1.0	0.994,1.0,0.996	0.002
3547	ENSG00000145734	BDP1	chr5	+	71541453	71541682	71541456	71541682	71539041	71539078	3547	1,0,0	0,0,1	0,0,0	1,0,0	152	149	1	1	1.0,NA,0.0	0.0,NA,NA	0.5
3548	ENSG00000145734	BDP1	chr5	+	71541453	71541682	71541456	71541682	71539556	71539649	3548	45,32,40	0,1,0	37,23,51	0,1,0	152	149	1	1	1.0,0.969,1.0	1.0,0.958,1.0	0.004
3549	ENSG00000124535	WRNIP1	chr6	+	2770119	2770361	2770194	2770361	2768690	2768882	3549	199,156,156	21,7,9	142,122,145	4,11,7	224	149	0.255171	1	0.863,0.937,0.92	0.959,0.881,0.932	-0.017
3553	ENSG00000258315	C17orf49	chr17	+	7016909	7017014	7016949	7017014	7016494	7016525	3553	63,23,53	3,3,0	40,50,70	1,1,0	189	149	0.110964	0.734438	0.943,0.858,1.0	0.969,0.975,1.0	-0.048
3554	ENSG00000258315	C17orf49	chr17	+	7016909	7017014	7016949	7017014	7016494	7016685	3554	124,32,84	3,7,4	84,88,151	0,5,1	189	149	0.00766967	0.17821	0.97,0.783,0.943	1.0,0.933,0.992	-0.076
3561	ENSG00000105443	CYTH2	chr19	+	48473721	48474017	48473904	48474017	48473297	48473378	3561	0,0,0	101,55,83	4,6,2	161,143,169	298	149	0.816229	1	0.0,0.0,0.0	0.012,0.021,0.006	-0.013
3562	ENSG00000105443	CYTH2	chr19	+	48478065	48478145	48478068	48478145	48474837	48474949	3562	1,13,26	33,15,42	34,6,9	43,49,47	152	149	0.707382	1	0.029,0.459,0.378	0.437,0.107,0.158	0.055
3564	ENSG00000137807	KIF23	chr15	+	69444789	69445041	69444810	69445041	69440767	69441079	3564	112,92,100	5,5,10	108,153,149	7,15,7	170	149	0.739518	1	0.952,0.942,0.898	0.931,0.899,0.949	0.004
[truncated: 4,441 more rows]

## Sheet: A5SS (sgRBPMS-1)
ID	GeneID	geneSymbol	chr	strand	longExonStart_0base	longExonEnd	shortES	shortEE	flankingES	flankingEE	ID	IJC_SAMPLE_1	SJC_SAMPLE_1	IJC_SAMPLE_2	SJC_SAMPLE_2	IncFormLen	SkipFormLen	PValue	FDR	IncLevel1	IncLevel2	IncLevelDifference
0	ENSG00000160285	LSS	chr21	-	46222629	46222738	46222662	46222738	46221853	46221975	0	78,45,38	10,3,5	91,98,90	14,9,12	182	149	0.569348	1	0.865,0.925,0.862	0.842,0.899,0.86	0.017
2	ENSG00000186866	POFUT2	chr21	-	45283351	45283527	45283382	45283527	45282348	45282459	2	4,4,3	55,26,40	1,1,5	34,31,33	180	149	0.448192	1	0.057,0.113,0.058	0.024,0.026,0.111	0.022
3	ENSG00000186866	POFUT2	chr21	-	45283351	45283527	45283382	45283527	45282368	45282398	3	0,7,1	4,6,1	0,2,0	4,3,0	180	149	1	1	0.0,0.491,0.453	0.0,0.356,NA	0.137
6	ENSG00000184900	SUMO3	chr21	-	44808996	44809118	44809046	44809118	44805616	44807040	6	3,0,2	405,258,376	1,2,4	347,348,486	199	149	1	1	0.006,0.0,0.004	0.002,0.004,0.006	-0.001
7	ENSG00000184900	SUMO3	chr21	-	44813861	44814104	44813975	44814104	44809046	44809118	7	2,0,0	422,280,449	1,0,1	367,374,479	263	149	1	1	0.003,0.0,0.0	0.002,0.0,0.001	0
8	ENSG00000160209	PDXK	chr21	+	43732138	43732647	43732138	43732442	43734068	43734123	8	4,3,4	8,0,3	12,9,10	6,10,4	298	149	0.929039	1	0.2,1.0,0.4	0.5,0.31,0.556	0.078
9	ENSG00000160207	HSF2BP	chr21	-	43633262	43633421	43633271	43633421	43630321	43630454	9	2,1,0	3,5,0	0,0,0	9,1,5	158	149	1	1	0.386,0.159,NA	0.0,0.0,0.0	0.273
10	ENSG00000184012	TMPRSS2	chr21	-	41507949	41508158	41508080	41508158	41498118	41498189	10	1,2,0	0,0,0	1,4,5	3,3,5	280	149	1	1	1.0,1.0,NA	0.151,0.415,0.347	0.696
14	ENSG00000157557	ETS2	chr21	+	38819502	38819871	38819502	38819766	38821585	38821704	14	0,0,2	87,54,49	0,0,0	85,84,92	254	149	1	1	0.0,0.0,0.023	0.0,0.0,0.0	0.008
15	ENSG00000159267	HLCS	chr21	-	36947332	36948287	36948165	36948287	36938831	36938994	15	13,3,6	3,3,3	7,5,6	6,6,6	298	149	0.107506	0.665118	0.684,0.333,0.5	0.368,0.294,0.333	0.174
16	ENSG00000241837	ATP5PO	chr21	-	33906448	33907453	33907340	33907453	33903934	33904021	16	2,7,3	723,481,599	2,8,14	544,641,840	298	149	1	1	0.001,0.007,0.002	0.002,0.006,0.008	-0.002
17	ENSG00000241837	ATP5PO	chr21	-	33915135	33915724	33915651	33915724	33914449	33914500	17	2,1,3	2,2,6	5,1,5	0,4,3	298	149	0.150723	0.800288	0.333,0.2,0.2	1.0,0.111,0.455	-0.278
18	ENSG00000159131	GART	chr21	-	33528514	33528604	33528518	33528604	33528166	33528335	18	2,0,0	425,268,335	0,0,0	332,311,428	153	149	1	1	0.005,0.0,0.0	0.0,0.0,0.0	0.002
19	ENSG00000205930	C21orf62-AS1	chr21	+	32772160	32772320	32772160	32772308	32784796	32784919	19	3,0,0	0,0,0	0,0,1	2,0,0	161	149	1	1	1.0,NA,NA	0.0,NA,1.0	0.5
20	ENSG00000159086	PAXBP1	chr21	-	32755212	32755353	32755229	32755353	32751118	32751218	20	81,68,70	64,33,60	105,102,150	36,24,56	166	149	6.53956e-05	0.00593278	0.532,0.649,0.512	0.724,0.792,0.706	-0.176
21	ENSG00000166979	EVA1C	chr21	+	32501414	32501495	32501414	32501486	32503925	32504015	21	22,8,16	2,1,3	19,5,7	2,2,1	158	149	0.636358	1	0.912,0.883,0.834	0.9,0.702,0.868	0.053
22	ENSG00000166979	EVA1C	chr21	+	32501414	32501538	32501414	32501486	32503925	32504015	22	0,0,3	2,1,3	1,0,2	2,2,1	201	149	0.557813	1	0.0,0.0,0.426	0.27,0.0,0.597	-0.147
23	ENSG00000166979	EVA1C	chr21	+	32501414	32501538	32501414	32501495	32503925	32504015	23	0,0,2	22,8,15	0,0,2	18,5,7	192	149	1	1	0.0,0.0,0.094	0.0,0.0,0.181	-0.029
44	ENSG00000254413	CHKB-CPT1B	chr22	-	50579726	50579830	50579790	50579830	50579425	50579507	44	142,79,114	0,0,1	80,103,120	3,1,0	213	149	0.902669	1	1.0,1.0,0.988	0.949,0.986,1.0	0.018
46	ENSG00000188130	MAPK12	chr22	-	50256787	50256964	50256934	50256964	50256598	50256646	46	17,4,14	58,38,37	15,7,7	26,37,35	296	149	0.740573	1	0.129,0.05,0.16	0.225,0.087,0.091	-0.021
47	ENSG00000128159	TUBGCP6	chr22	-	50220191	50221874	50220250	50221874	50219956	50220015	47	3,1,5	10,7,6	0,4,6	8,5,4	208	149	0.649302	1	0.177,0.093,0.374	0.0,0.364,0.518	-0.079
50	ENSG00000093000	NUP50	chr22	+	45170987	45171177	45170987	45171143	45171599	45171683	50	45,26,37	1,0,0	25,24,30	2,0,0	183	149	1	1	0.973,1.0,1.0	0.911,1.0,1.0	0.021
55	ENSG00000100413	POLR3H	chr22	-	41532603	41532745	41532658	41532745	41532093	41532157	55	16,7,3	141,61,100	9,7,12	79,71,76	204	149	0.239523	1	0.077,0.077,0.021	0.077,0.067,0.103	-0.024
56	ENSG00000100395	L3MBTL2	chr22	+	41217122	41219536	41217122	41217202	41220733	41220868	56	48,39,40	0,0,0	25,40,40	0,0,1	298	149	1	1	1.0,1.0,1.0	1.0,1.0,0.952	0.016
57	ENSG00000100372	SLC25A17	chr22	-	40797253	40797336	40797283	40797336	40794513	40794580	57	0,1,0	3,2,3	0,0,0	0,1,4	179	149	1	1	0.0,0.294,0.0	NA,0.0,0.0	0.098
60	ENSG00000100242	SUN2	chr22	-	38740888	38741050	38741006	38741050	38740266	38740432	60	0,1,0	104,39,68	2,2,1	89,96,90	267	149	1	1	0.0,0.014,0.0	0.012,0.011,0.006	-0.005
61	ENSG00000184949	FAM227A	chr22	-	38591360	38591540	38591434	38591540	38578119	38586199	61	10,4,3	0,2,1	7,1,1	1,0,0	223	149	0.577997	1	1.0,0.572,0.667	0.824,1.0,1.0	-0.195
62	ENSG00000184949	FAM227A	chr22	-	38639614	38639724	38639654	38639724	38638745	38638822	62	0,2,0	2,2,3	0,8,2	1,0,6	189	149	0.0108771	0.181388	0.0,0.441,0.0	0.0,1.0,0.208	-0.256
63	ENSG00000100139	MICALL1	chr22	+	37927410	37927826	37927410	37927820	37931798	37931933	63	110,61,98	16,0,10	103,90,117	1,4,3	155	149	0.000398778	0.0209521	0.869,1.0,0.904	0.99,0.956,0.974	-0.049
64	ENSG00000100129	EIF3L	chr22	+	37851279	37851561	37851279	37851490	37855564	37855644	64	3,4,0	662,427,669	0,0,0	550,643,755	220	149	1	1	0.003,0.006,0.0	0.0,0.0,0.0	0.003
65	ENSG00000100124	ANKRD54	chr22	-	37832957	37833206	37833158	37833206	37832636	37832744	65	35,9,18	2,1,0	24,21,33	2,1,0	298	149	0.653512	1	0.897,0.818,1.0	0.857,0.913,1.0	-0.018
66	ENSG00000100083	GGA1	chr22	+	37616921	37617048	37616921	37616997	37618447	37618546	66	5,0,2	28,28,32	5,1,5	23,22,38	200	149	0.231341	0.991025	0.117,0.0,0.044	0.139,0.033,0.089	-0.033
72	ENSG00000100150	DEPDC5	chr22	+	31784813	31785107	31784813	31784875	31792032	31792102	72	2,3,0	28,13,25	1,3,9	17,27,21	298	149	0.0308559	0.335519	0.034,0.103,0.0	0.029,0.053,0.176	-0.04
74	ENSG00000100150	DEPDC5	chr22	+	31810520	31810665	31810520	31810641	31814991	31815212	74	0,0,0	11,15,17	1,0,0	16,19,18	173	149	1	1	0.0,0.0,0.0	0.051,0.0,0.0	-0.017
75	ENSG00000100150	DEPDC5	chr22	+	31905983	31906094	31905983	31906066	31906204	31906975	75	0,0,0	15,7,8	0,1,0	19,9,8	177	149	1	1	0.0,0.0,0.0	0.0,0.086,0.0	-0.029
76	ENSG00000138942	RNF185	chr22	+	31196935	31197157	31196935	31196990	31201497	31201615	76	1,5,7	47,23,36	5,0,3	26,40,34	298	149	0.282075	1	0.011,0.098,0.089	0.088,0.0,0.042	0.023
77	ENSG00000138942	RNF185	chr22	+	31196935	31197158	31196935	31196990	31201497	31201615	77	6,10,8	47,23,36	9,13,5	26,40,34	298	149	0.611162	1	0.06,0.179,0.1	0.148,0.14,0.068	-0.006
78	ENSG00000138942	RNF185	chr22	+	31196935	31197158	31196935	31197157	31201497	31201615	78	5,6,4	0,1,3	5,13,2	1,0,0	150	149	0.295042	1	1.0,0.856,0.57	0.832,1.0,1.0	-0.135
79	ENSG00000185133	INPP5J	chr22	+	31124844	31126010	31124844	31124906	31126375	31126489	79	10,4,8	0,0,0	17,2,6	0,1,0	298	149	1	1	1.0,1.0,1.0	1.0,0.5,1.0	0.167
80	ENSG00000185339	TCN2	chr22	+	30612872	30613042	30612872	30612961	30614348	30614501	80	11,10,15	3,0,2	13,27,37	0,0,2	230	149	0.0307052	0.335519	0.704,1.0,0.829	1.0,1.0,0.923	-0.13
82	ENSG00000100325	ASCC2	chr22	-	29834441	29834550	29834488	29834550	29825621	29825780	82	0,0,0	1,0,2	1,0,1	0,0,1	196	149	1	1	0.0,NA,0.0	1.0,NA,0.432	-0.716
83	ENSG00000100325	ASCC2	chr22	-	29834441	29834550	29834488	29834550	29832244	29832342	83	3,1,1	39,10,19	1,5,7	9,21,16	196	149	0.00596466	0.124679	0.055,0.071,0.038	0.078,0.153,0.25	-0.106
84	ENSG00000186575	NF2	chr22	+	29683019	29683079	29683019	29683064	29694751	29694811	84	0,0,0	33,29,36	0,2,4	22,30,34	164	149	0.104219	0.653225	0.0,0.0,0.0	0.0,0.057,0.097	-0.051
85	ENSG00000182944	EWSR1	chr22	+	29288605	29288786	29288605	29288755	29291561	29291599	85	346,289,274	0,0,3	219,257,312	0,0,0	180	149	1	1	1.0,1.0,0.987	1.0,1.0,1.0	-0.004
86	ENSG00000182944	EWSR1	chr22	+	29288605	29288786	29288605	29288755	29292136	29292169	86	54,45,26	4,2,1	22,30,29	0,1,3	180	149	0.380218	1	0.918,0.949,0.956	1.0,0.961,0.889	-0.009
87	ENSG00000182944	EWSR1	chr22	+	29288605	29291599	29288605	29288755	29292136	29292169	87	918,735,706	4,2,1	679,655,886	0,1,3	298	149	1	1	0.991,0.995,0.997	1.0,0.997,0.993	-0.002
88	ENSG00000182944	EWSR1	chr22	+	29288605	29291599	29288605	29288786	29292136	29292169	88	882,726,710	0,1,0	695,649,891	3,0,2	298	149	1	1	1.0,0.997,1.0	0.991,1.0,0.996	0.003
89	ENSG00000182944	EWSR1	chr22	+	29298732	29299280	29298732	29298895	29299598	29299851	89	67,39,55	0,0,1	41,55,73	0,0,0	298	149	1	1	1.0,1.0,0.965	1.0,1.0,1.0	-0.012
90	ENSG00000100209	HSCB	chr22	+	28743881	28743978	28743881	28743923	28744614	28744704	90	61,31,62	0,0,1	39,50,65	0,6,3	204	149	0.00291463	0.0751522	1.0,1.0,0.978	1.0,0.859,0.941	0.059
91	ENSG00000100209	HSCB	chr22	+	28744614	28744709	28744614	28744704	28745863	28746008	91	10,1,6	46,10,30	6,1,6	24,25,28	154	149	0.653155	1	0.174,0.088,0.162	0.195,0.037,0.172	0.007
92	ENSG00000100209	HSCB	chr22	+	28744614	28744709	28744614	28744704	28751240	28751288	92	3,0,2	1,1,4	3,0,5	1,3,1	154	149	0.45457	1	0.744,0.0,0.326	0.744,0.0,0.829	-0.168
93	ENSG00000183765	CHEK2	chr22	-	28724564	28724923	28724885	28724923	28719394	28719485	93	2,4,1	1,0,0	1,3,0	0,0,0	298	149	1	1	0.5,1.0,1.0	1.0,1.0,NA	-0.167
94	ENSG00000183765	CHEK2	chr22	-	28730419	28730548	28730455	28730548	28725242	28725367	94	3,5,3	1,0,1	0,6,3	1,1,0	185	149	1	1	0.707,1.0,0.707	0.0,0.829,1.0	0.195
95	ENSG00000183765	CHEK2	chr22	-	28741768	28741820	28741781	28741820	28734402	28734727	95	12,6,10	0,0,2	6,19,18	0,0,0	162	149	1	1	1.0,1.0,0.821	1.0,1.0,1.0	-0.06
97	ENSG00000235954	TTC28-AS1	chr22	+	27997410	27998838	27997410	27997739	27999429	28001658	97	0,2,0	0,1,0	1,3,5	0,2,0	298	149	1	1	NA,0.5,NA	1.0,0.429,1.0	-0.31
98	ENSG00000100099	HPS4	chr22	-	26465454	26466262	26466225	26466262	26463916	26464826	98	68,27,29	0,0,0	46,53,66	0,1,0	298	149	1	1	1.0,1.0,1.0	1.0,0.964,1.0	0.012
99	ENSG00000100099	HPS4	chr22	-	26483673	26483783	26483764	26483783	26481721	26482240	99	6,13,14	5,5,3	12,22,19	4,6,7	240	149	0.714393	1	0.427,0.617,0.743	0.651,0.695,0.628	-0.062
102	ENSG00000099991	CABIN1	chr22	+	24098013	24098192	24098013	24098105	24113565	24113748	102	57,39,65	4,0,2	75,67,76	0,2,3	236	149	0.542976	1	0.9,1.0,0.954	1.0,0.955,0.941	-0.014
104	ENSG00000228315	GUSBP11	chr22	-	23686830	23686995	23686837	23686995	23683724	23683867	104	1,3,2	2,2,4	5,4,4	4,1,2	156	149	0.131262	0.742726	0.323,0.589,0.323	0.544,0.793,0.656	-0.253
105	ENSG00000228315	GUSBP11	chr22	-	23690231	23690356	23690235	23690356	23683724	23683867	105	15,1,2	5,7,6	14,14,7	6,9,11	153	149	0.249795	1	0.745,0.122,0.245	0.694,0.602,0.383	-0.189
106	ENSG00000228315	GUSBP11	chr22	-	23694118	23695517	23695172	23695517	23690235	23690356	106	10,6,11	0,0,0	15,13,14	0,1,1	298	149	1	1	1.0,1.0,1.0	1.0,0.867,0.875	0.086
108	ENSG00000161179	YDJC	chr22	-	21629542	21629761	21629601	21629761	21629307	21629407	108	43,19,40	7,14,4	29,44,35	18,14,7	208	149	0.380345	1	0.815,0.493,0.878	0.536,0.692,0.782	0.059
109	ENSG00000183506	PI4KAP2	chr22	-	21475991	21476160	21476001	21476160	21475210	21475300	109	7,1,7	0,1,1	4,4,3	0,5,0	159	149	0.121653	0.706722	1.0,0.484,0.868	1.0,0.428,1.0	-0.025
111	ENSG00000206140	TMEM191C	chr22	+	21468943	21469062	21468943	21469003	21469273	21469346	111	1,1,0	0,0,1	0,3,1	0,0,0	208	149	1	1	1.0,1.0,0.0	NA,1.0,1.0	-0.333
114	ENSG00000226287	TMEM191A	chr22	+	20703632	20704040	20703632	20703751	20704187	20704228	114	3,2,5	0,2,2	0,6,5	0,0,0	298	149	1	1	1.0,0.333,0.556	NA,1.0,1.0	-0.37
115	ENSG00000226287	TMEM191A	chr22	+	20703967	20704056	20703967	20704040	20704187	20704228	115	4,0,0	2,2,4	0,0,0	0,5,3	165	149	1	1	0.644,0.0,0.0	NA,0.0,0.0	0.215
116	ENSG00000099917	MED15	chr22	+	20537116	20537215	20537116	20537204	20551435	20551487	116	7,4,6	161,110,156	1,6,0	118,120,163	160	149	0.0291416	0.330221	0.039,0.033,0.035	0.008,0.044,0.0	0.018
118	ENSG00000070371	CLTCL1	chr22	-	19201328	19201493	19201390	19201493	19199733	19199841	118	22,27,23	0,0,1	12,9,12	4,0,0	211	149	0.187843	0.89344	1.0,1.0,0.942	0.679,1.0,1.0	0.088
124	ENSG00000198131	ZNF544	chr19	+	58230393	58230497	58230393	58230462	58231771	58231820	124	1,0,5	3,3,2	4,0,0	1,5,5	184	149	0.242286	1	0.213,0.0,0.669	0.764,0.0,0.0	0.039
125	ENSG00000198131	ZNF544	chr19	+	58230393	58230497	58230393	58230462	58237248	58237334	125	1,0,3	1,2,2	4,1,0	4,0,0	184	149	1	1	0.447,0.0,0.548	0.447,1.0,NA	-0.392
126	ENSG00000198131	ZNF544	chr19	+	58230393	58230497	58230393	58230462	58243964	58244056	126	7,2,3	25,28,35	8,5,2	41,50,44	184	149	0.75391	1	0.185,0.055,0.065	0.136,0.075,0.036	0.019
127	ENSG00000196724	ZNF418	chr19	-	57925622	57928047	57927976	57928047	57923191	57923289	127	15,9,3	1,0,0	3,2,10	0,0,0	298	149	1	1	0.882,1.0,1.0	1.0,1.0,1.0	-0.039
128	ENSG00000196724	ZNF418	chr19	-	57935030	57935135	57935079	57935135	57933816	57933902	128	2,1,4	2,0,0	2,0,0	0,0,0	198	149	1	1	0.429,1.0,1.0	1.0,NA,NA	-0.19
129	ENSG00000178935	ZNF552	chr19	-	57814532	57814913	57814710	57814913	57813293	57813420	129	2,3,6	17,13,17	5,8,9	15,18,23	298	149	0.136221	0.758135	0.056,0.103,0.15	0.143,0.182,0.164	-0.06
130	ENSG00000251369	ZNF550	chr19	-	57543650	57544583	57544236	57544583	57541839	57543243	130	16,11,3	0,2,0	19,8,12	0,0,0	298	149	1	1	1.0,0.733,1.0	1.0,1.0,1.0	-0.089
132	ENSG00000105146	AURKC	chr19	+	57232541	57232685	57232541	57232680	57233459	57233608	132	0,1,0	0,3,0	0,0,1	0,2,1	154	149	1	1	NA,0.244,NA	NA,0.0,0.492	-0.002
134	ENSG00000131848	ZSCAN5A	chr19	-	56314619	56314839	56314680	56314839	56313282	56313384	134	4,0,0	6,4,5	0,1,2	7,2,11	210	149	0.46105	1	0.321,0.0,0.0	0.0,0.262,0.114	-0.018
135	ENSG00000108107	RPL28	chr19	+	55386569	55386693	55386569	55386674	55387929	55388048	135	2918,1760,2500	4,0,7	3166,3346,4709	2,2,16	168	149	1	1	0.998,1.0,0.997	0.999,0.999,0.996	0
136	ENSG00000160469	BRSK1	chr19	+	55287213	55287303	55287213	55287299	55289479	55289620	136	3,3,1	23,9,8	3,1,0	22,11,25	153	149	0.0973328	0.623216	0.113,0.245,0.109	0.117,0.081,0.0	0.09
141	ENSG00000160439	RDH13	chr19	-	55047104	55047488	55047386	55047488	55044342	55045309	141	3,1,4	16,13,22	5,2,7	20,14,28	298	149	0.309043	1	0.086,0.037,0.083	0.111,0.067,0.111	-0.028
149	ENSG00000170892	TSEN34	chr19	+	54190267	54190450	54190267	54190371	54191360	54191607	149	44,22,21	10,4,6	41,43,66	17,7,4	228	149	0.607182	1	0.742,0.782,0.696	0.612,0.801,0.915	-0.036
150	ENSG00000167608	TMC4	chr19	-	54163652	54163887	54163723	54163887	54163032	54163159	150	0,0,0	3,0,5	1,0,0	3,2,7	220	149	1	1	0.0,NA,0.0	0.184,0.0,0.0	-0.061
151	ENSG00000105618	PRPF31	chr19	+	54128072	54128377	54128072	54128200	54129056	54129370	151	178,115,143	1,0,0	201,258,268	0,0,0	298	149	1	1	0.989,1.0,1.0	1.0,1.0,1.0	-0.004
152	ENSG00000286261	AC022137.3	chr19	+	53445000	53445219	53445000	53445123	53446226	53446337	152	2,4,0	2,8,7	2,2,3	11,7,14	245	149	0.551963	1	0.378,0.233,0.0	0.1,0.148,0.115	0.083
154	ENSG00000170949	ZNF160	chr19	-	53091412	53091720	53091636	53091720	53086261	53086321	154	17,13,12	7,2,3	7,12,9	4,7,5	298	149	0.0963745	0.621077	0.548,0.765,0.667	0.467,0.462,0.474	0.192
155	ENSG00000167555	ZNF528	chr19	+	52397871	52397904	52397871	52397900	52398366	52398619	155	9,4,1	2,4,1	0,0,0	0,0,3	153	149	1	1	0.814,0.493,0.493	NA,NA,0.0	0.6
156	ENSG00000160193	WDR4	chr21	-	42873550	42873691	42873602	42873691	42859661	42859722	156	42,39,23	3,0,0	15,24,30	0,0,1	201	149	0.87592	1	0.912,1.0,1.0	1.0,1.0,0.957	-0.015
157	ENSG00000160193	WDR4	chr21	-	42873550	42873691	42873602	42873691	42863439	42863596	157	89,78,61	12,10,9	61,50,81	7,3,7	201	149	0.135867	0.758135	0.846,0.853,0.834	0.866,0.925,0.896	-0.051
166	ENSG00000104960	PTOV1	chr19	+	49850734	49851096	49850734	49850955	49854405	49854543	166	2,0,5	0,0,2	6,1,10	1,2,4	290	149	1	1	1.0,NA,0.562	0.755,0.204,0.562	0.274
167	ENSG00000169169	CPT1C	chr19	+	49691820	49691953	49691820	49691889	49692238	49692393	167	4,1,4	9,9,8	4,0,2	8,1,6	213	149	0.886557	1	0.237,0.072,0.259	0.259,0.0,0.189	0.04
168	ENSG00000126457	PRMT1	chr19	+	49680139	49680253	49680139	49680238	49680486	49680588	168	19,9,9	7,6,7	14,15,22	7,7,21	164	149	0.60706	1	0.711,0.577,0.539	0.645,0.661,0.488	0.011
169	ENSG00000126453	BCL2L12	chr19	+	49669023	49669164	49669023	49669115	49670215	49670488	169	4,1,0	134,71,113	2,0,0	156,169,194	198	149	1	1	0.022,0.01,0.0	0.01,0.0,0.0	0.007
170	ENSG00000126460	PRRG2	chr19	+	49583206	49583717	49583206	49583304	49583912	49583952	170	15,15,17	0,0,0	24,21,29	0,0,1	298	149	1	1	1.0,1.0,1.0	1.0,1.0,0.935	0.022
171	ENSG00000142546	NOSIP	chr19	-	49556548	49556993	49556874	49556993	49556316	49556425	171	77,57,74	0,0,1	76,96,121	0,0,0	298	149	1	1	1.0,1.0,0.974	1.0,1.0,1.0	-0.009
172	ENSG00000142546	NOSIP	chr19	-	49557080	49557249	49557089	49557249	49556874	49556993	172	6,11,14	103,74,116	11,24,9	114,164,176	158	149	0.866732	1	0.052,0.123,0.102	0.083,0.121,0.046	0.009
173	ENSG00000142546	NOSIP	chr19	-	49557089	49558978	49558896	49558978	49556874	49556993	173	103,74,116	0,1,0	118,166,178	0,0,0	298	149	1	1	1.0,0.974,1.0	1.0,1.0,1.0	-0.009
174	ENSG00000142541	RPL13A	chr19	+	49489849	49489922	49489849	49489912	49490231	49490297	174	8278,5873,7699	30,17,20	9581,10303,13295	47,43,59	159	149	1	1	0.996,0.997,0.997	0.995,0.996,0.995	0.001
175	ENSG00000142541	RPL13A	chr19	+	49489849	49490090	49489849	49489912	49490231	49490297	175	23,20,22	30,17,20	39,26,42	47,43,59	298	149	0.214732	0.94562	0.277,0.37,0.355	0.293,0.232,0.262	0.072
176	ENSG00000142541	RPL13A	chr19	+	49489849	49490090	49489849	49489922	49490231	49490297	176	14,12,11	8269,5864,7688	24,10,19	9566,10286,13272	298	149	1	1	0.001,0.001,0.001	0.001,0.0,0.001	0
177	ENSG00000142541	RPL13A	chr19	+	49489849	49489922	49489849	49489912	49490474	49490576	177	21,15,16	0,1,0	22,18,23	1,0,0	159	149	1	1	1.0,0.934,1.0	0.954,1.0,1.0	-0.007
178	ENSG00000142541	RPL13A	chr19	+	49489849	49490297	49489849	49489912	49490474	49490576	178	8321,5627,8190	0,1,0	10067,10700,13960	1,0,0	298	149	1	1	1.0,1.0,1.0	1.0,1.0,1.0	0
179	ENSG00000142541	RPL13A	chr19	+	49489849	49490297	49489849	49489922	49490474	49490576	179	8312,5619,8179	12,6,5	10052,10684,13937	7,1,0	298	149	1	1	0.997,0.998,0.999	0.999,1.0,1.0	-0.002
180	ENSG00000142541	RPL13A	chr19	+	49490474	49490600	49490474	49490576	49490778	49490864	180	1,2,2	7333,4819,7036	3,3,2	8724,9513,12223	173	149	1	1	0.0,0.0,0.0	0.0,0.0,0.0	0
181	ENSG00000104872	PIH1D1	chr19	-	49449339	49449654	49449474	49449654	49448000	49448062	181	11,6,10	165,97,109	2,7,13	147,158,245	284	149	0.0521418	0.465633	0.034,0.031,0.046	0.007,0.023,0.027	0.018
182	ENSG00000104872	PIH1D1	chr19	-	49451367	49451578	49451484	49451578	49450781	49450848	182	2,2,1	141,131,141	2,2,3	184,193,232	266	149	1	1	0.008,0.008,0.004	0.006,0.006,0.007	0
184	ENSG00000130529	TRPM4	chr19	+	49182577	49182922	49182577	49182867	49183077	49183212	184	1,1,8	4,0,1	11,4,9	0,0,0	204	149	0.0103431	0.17744	0.154,1.0,0.854	1.0,1.0,1.0	-0.331
185	ENSG00000104852	SNRNP70	chr19	+	49102113	49102185	49102113	49102173	49104633	49104735	185	5,2,1	7,0,8	3,4,8	5,9,11	161	149	0.859081	1	0.398,1.0,0.104	0.357,0.291,0.402	0.151
186	ENSG00000104852	SNRNP70	chr19	+	49102113	49103587	49102113	49102173	49104633	49104735	186	37,32,20	7,0,8	72,48,90	5,9,11	298	149	0.729334	1	0.725,1.0,0.556	0.878,0.727,0.804	-0.043
187	ENSG00000104852	SNRNP70	chr19	+	49102113	49103587	49102113	49102185	49104633	49104735	187	37,32,22	3,1,0	72,48,87	1,3,3	298	149	0.638305	1	0.86,0.941,1.0	0.973,0.889,0.935	0.001
194	ENSG00000105483	CARD8	chr19	-	48232452	48234543	48234402	48234543	48231659	48231810	194	6,7,6	0,0,1	13,18,17	1,0,1	298	149	1	1	1.0,1.0,0.75	0.867,1.0,0.895	-0.004
195	ENSG00000105486	LIG1	chr19	-	48120166	48121322	48121169	48121322	48119136	48119190	195	1,2,0	62,33,30	7,5,7	92,75,95	298	149	0.00792501	0.152844	0.008,0.029,0.0	0.037,0.032,0.036	-0.023
196	ENSG00000178980	SELENOW	chr19	+	47780863	47781000	47780863	47780917	47781107	47781182	196	5,0,5	200,149,175	11,2,4	404,407,532	232	149	0.949103	1	0.016,0.0,0.018	0.017,0.003,0.005	0.003
197	ENSG00000142230	SAE1	chr19	+	47130888	47131112	47130888	47131028	47143493	47143605	197	6,2,4	540,403,469	0,4,6	622,637,834	233	149	1	1	0.007,0.003,0.005	0.0,0.004,0.005	0.002
199	ENSG00000181027	FKRP	chr19	+	46747233	46747305	46747233	46747294	46748026	46748088	199	7,2,1	1,0,0	1,1,1	1,3,0	160	149	0.0252086	0.301869	0.867,1.0,1.0	0.482,0.237,1.0	0.383
200	ENSG00000181027	FKRP	chr19	+	46747578	46747732	46747578	46747681	46748026	46748088	200	0,0,4	0,1,1	0,2,1	0,0,0	200	149	1	1	NA,0.0,0.749	NA,1.0,1.0	-0.625
201	ENSG00000090372	STRN4	chr19	-	46721985	46722340	46722241	46722340	46720535	46720771	201	136,93,133	0,0,0	187,176,189	1,0,0	298	149	1	1	1.0,1.0,1.0	0.989,1.0,1.0	0.004
203	ENSG00000125755	SYMPK	chr19	-	45828969	45829205	45829054	45829205	45827836	45827918	203	131,75,87	1,0,0	121,150,160	2,0,2	234	149	1	1	0.988,1.0,1.0	0.975,1.0,0.981	0.011
204	ENSG00000104936	DMPK	chr19	-	45777326	45777590	45777341	45777590	45774948	45775034	204	21,4,8	6,0,1	27,19,23	2,6,13	164	149	0.271284	1	0.761,1.0,0.879	0.925,0.742,0.616	0.119
205	ENSG00000104892	KLC3	chr19	+	45345533	45345799	45345533	45345751	45346543	45346774	205	17,11,21	0,0,1	29,25,38	2,0,1	197	149	0.476182	1	1.0,1.0,0.941	0.916,1.0,0.966	0.02
206	ENSG00000007255	TRAPPC6A	chr19	-	45178092	45178237	45178134	45178237	45165126	45165194	206	38,24,27	18,11,14	35,27,55	35,38,30	191	149	0.027549	0.317182	0.622,0.63,0.601	0.438,0.357,0.589	0.156
208	ENSG00000142273	CBLC	chr19	+	44784263	44784417	44784263	44784401	44790003	44790091	208	1,0,1	58,28,52	1,2,0	70,56,81	165	149	1	1	0.015,0.0,0.017	0.013,0.031,0.0	-0.004
209	ENSG00000073008	PVR	chr19	+	44658741	44658900	44658741	44658765	44661291	44661323	209	71,34,38	39,5,28	74,88,94	15,20,34	284	149	0.181917	0.879773	0.489,0.781,0.416	0.721,0.698,0.592	-0.108
210	ENSG00000159917	ZNF235	chr19	-	44298807	44298903	44298819	44298903	44234754	44234869	210	0,0,0	1,0,0	0,2,0	0,0,0	161	149	1	1	0.0,NA,NA	NA,1.0,NA	-1
212	ENSG00000159882	ZNF230	chr19	+	44008789	44008991	44008789	44008916	44009083	44009170	212	0,0,0	7,13,15	0,1,0	17,13,16	224	149	1	1	0.0,0.0,0.0	0.0,0.049,0.0	-0.016
213	ENSG00000167637	ZNF283	chr19	+	43837052	43837179	43837052	43837132	43846938	43852017	213	7,6,5	0,1,1	13,6,16	0,0,0	196	149	1	1	1.0,0.82,0.792	1.0,1.0,1.0	-0.129
214	ENSG00000105771	SMG9	chr19	-	43739672	43740218	43740106	43740218	43738121	43738217	214	1,1,0	74,45,60	7,0,2	112,96,111	298	149	0.743204	1	0.007,0.011,0.0	0.03,0.0,0.009	-0.007
216	ENSG00000079432	CIC	chr19	+	42294172	42294304	42294172	42294298	42294603	42294735	216	35,12,21	19,4,7	53,48,33	19,9,28	155	149	0.938672	1	0.639,0.743,0.743	0.728,0.837,0.531	0.01
217	ENSG00000160570	DEDD2	chr19	-	42215132	42215252	42215147	42215252	42209699	42209840	217	42,28,42	6,4,6	56,68,106	2,7,2	164	149	0.00878662	0.163083	0.864,0.864,0.864	0.962,0.898,0.98	-0.083
224	ENSG00000269858	EGLN2	chr19	+	40807137	40807551	40807137	40807274	40807808	40808432	224	111,76,105	0,0,0	169,165,178	1,0,0	298	149	1	1	1.0,1.0,1.0	0.988,1.0,1.0	0.004
225	ENSG00000077312	SNRPA	chr19	+	40757331	40757504	40757331	40757441	40759430	40759610	225	558,376,464	0,0,5	566,533,683	4,2,5	212	149	1	1	1.0,1.0,0.985	0.99,0.995,0.99	0.003
226	ENSG00000188493	C19orf54	chr19	-	40742398	40742770	40742514	40742770	40740855	40741439	226	14,3,11	0,0,0	5,9,12	2,0,0	265	149	1	1	1.0,1.0,1.0	0.584,1.0,1.0	0.139
227	ENSG00000188493	C19orf54	chr19	-	40742398	40742770	40742576	40742770	40740855	40741439	227	27,9,17	1,0,0	8,7,16	0,2,1	298	149	1	1	0.931,1.0,1.0	1.0,0.636,0.889	0.135
228	ENSG00000188493	C19orf54	chr19	-	40742514	40742770	40742576	40742770	40740855	40741439	228	20,7,11	1,0,0	6,1,4	0,2,1	211	149	0.414836	1	0.934,1.0,1.0	1.0,0.261,0.739	0.311
229	ENSG00000188493	C19orf54	chr19	-	40742398	40742770	40742514	40742770	40742072	40742189	229	13,3,11	1,2,0	5,10,12	1,1,0	265	149	0.668795	1	0.88,0.458,1.0	0.738,0.849,1.0	-0.083
230	ENSG00000188493	C19orf54	chr19	-	40742398	40742770	40742576	40742770	40742072	40742189	230	26,9,17	0,0,0	8,8,16	4,0,0	298	149	0.142934	0.778098	1.0,1.0,1.0	0.5,1.0,1.0	0.167
231	ENSG00000188493	C19orf54	chr19	-	40742514	40742770	40742576	40742770	40742072	40742189	231	21,9,11	0,0,0	5,2,4	4,0,0	211	149	0.120142	0.706722	1.0,1.0,1.0	0.469,1.0,1.0	0.177
233	ENSG00000090013	BLVRB	chr19	-	40457498	40458244	40458173	40458244	40451363	40451492	233	10,8,13	3,0,1	7,8,33	1,4,3	298	149	0.273247	1	0.625,1.0,0.867	0.778,0.5,0.846	0.123
234	ENSG00000090013	BLVRB	chr19	-	40458154	40458244	40458173	40458244	40451363	40451492	234	132,72,116	3,0,1	140,169,214	1,4,3	168	149	0.709561	1	0.975,1.0,0.99	0.992,0.974,0.984	0.005
235	ENSG00000090013	BLVRB	chr19	-	40458173	40458545	40458380	40458545	40451363	40451492	235	5,1,1	0,0,0	4,11,4	2,0,0	298	149	0.780308	1	1.0,1.0,1.0	0.5,1.0,1.0	0.167
236	ENSG00000160392	C19orf47	chr19	-	40341785	40341890	40341838	40341890	40336319	40336407	236	10,12,17	48,21,37	12,19,14	33,42,50	202	149	0.921873	1	0.133,0.297,0.253	0.211,0.25,0.171	0.017
237	ENSG00000105197	TIMM50	chr19	+	39482884	39482963	39482884	39482916	39483134	39483156	237	7,0,2	193,113,183	2,3,0	186,195,242	196	149	0.744217	1	0.027,0.0,0.008	0.008,0.012,0.0	0.005
238	ENSG00000105193	RPS16	chr19	-	39433521	39433761	39433664	39433761	39433206	39433418	238	3095,1643,2779	5,5,7	3413,3573,4545	4,0,5	292	149	1	1	0.997,0.994,0.995	0.998,1.0,0.998	-0.003
239	ENSG00000105193	RPS16	chr19	-	39433664	39435708	39435606	39435708	39433521	39433569	239	3891,1988,3461	0,0,1	4029,4292,5637	0,0,0	298	149	1	1	1.0,1.0,0.999	1.0,1.0,1.0	0
240	ENSG00000105193	RPS16	chr19	-	39435606	39435708	39435657	39435708	39433664	39433761	240	6022,3584,5324	82,60,101	5810,6510,8780	112,126,130	200	149	0.518796	1	0.982,0.978,0.975	0.975,0.975,0.981	0.001
242	ENSG00000130669	PAK4	chr19	+	39168229	39168312	39168229	39168302	39168624	39168840	242	8,1,7	0,0,0	9,6,7	2,0,1	159	149	0.702988	1	1.0,1.0,1.0	0.808,1.0,0.868	0.108
243	ENSG00000130669	PAK4	chr19	+	39168229	39168312	39168229	39168302	39169531	39169757	243	45,22,30	57,38,60	52,60,73	68,59,80	159	149	0.0547394	0.474261	0.425,0.352,0.319	0.417,0.488,0.461	-0.09
244	ENSG00000130669	PAK4	chr19	+	39172917	39173376	39172917	39173106	39173575	39174010	244	214,128,145	0,2,0	186,145,245	0,0,0	298	149	1	1	1.0,0.97,1.0	1.0,1.0,1.0	-0.01
245	ENSG00000104824	HNRNPL	chr19	-	38840095	38840559	38840487	38840559	38838893	38839015	245	1200,669,926	0,1,0	931,925,1117	1,1,1	298	149	1	1	1.0,0.997,1.0	0.998,0.998,0.998	0.001
246	ENSG00000178982	EIF3K	chr19	+	38619195	38619327	38619195	38619317	38620336	38620435	246	847,548,667	17,5,13	715,853,1090	15,12,14	159	149	0.815083	1	0.979,0.99,0.98	0.978,0.985,0.986	0
248	ENSG00000011332	DPF1	chr19	-	38217459	38217876	38217797	38217876	38216352	38216403	248	40,21,25	3,3,5	20,19,28	0,0,0	298	149	2.71533e-06	0.000899401	0.87,0.778,0.714	1.0,1.0,1.0	-0.213
254	ENSG00000105258	POLR2I	chr19	-	36114150	36114251	36114176	36114251	36114014	36114066	254	3,0,0	181,86,102	3,1,4	188,190,273	175	149	1	1	0.014,0.0,0.0	0.013,0.004,0.012	-0.005
255	ENSG00000104866	PPP1R37	chr19	+	45140505	45140661	45140505	45140606	45141321	45141386	255	0,2,3	37,36,44	3,0,0	60,54,78	204	149	0.66143	1	0.0,0.039,0.047	0.035,0.0,0.0	0.017
256	ENSG00000239382	ALKBH6	chr19	-	36013000	36013089	36013020	36013089	36010893	36011045	256	1,1,0	4,0,0	1,0,0	0,1,0	169	149	1	1	0.181,1.0,NA	1.0,0.0,NA	0.091
257	ENSG00000239382	ALKBH6	chr19	-	36013000	36013089	36013020	36013089	36011403	36011464	257	1,0,2	54,33,39	2,0,0	62,65,61	169	149	1	1	0.016,0.0,0.043	0.028,0.0,0.0	0.01
258	ENSG00000239382	ALKBH6	chr19	-	36013020	36013422	36013343	36013422	36011403	36011464	258	54,34,39	0,0,2	63,65,64	0,2,1	298	149	0.601761	1	1.0,1.0,0.907	1.0,0.942,0.97	-0.002
260	ENSG00000239382	ALKBH6	chr19	-	36013309	36013422	36013343	36013422	36013020	36013089	260	0,2,0	75,47,67	0,0,0	69,69,86	183	149	1	1	0.0,0.033,0.0	0.0,0.0,0.0	0.011
263	ENSG00000161265	U2AF1L4	chr19	-	35744011	35744145	35744069	35744145	35743808	35743904	263	4,1,7	12,5,10	3,1,4	8,17,18	207	149	0.103774	0.652336	0.194,0.126,0.335	0.213,0.041,0.138	0.088
265	ENSG00000105677	TMEM147	chr19	+	35546671	35547029	35546671	35546808	35547118	35547240	265	203,121,209	0,0,1	244,245,305	0,0,0	298	149	1	1	1.0,1.0,0.991	1.0,1.0,1.0	-0.003
266	ENSG00000161249	DMKN	chr19	-	35498597	35498763	35498715	35498763	35497219	35497538	266	69,33,48	117,56,105	50,55,75	87,87,135	267	149	0.615494	1	0.248,0.247,0.203	0.243,0.261,0.237	-0.014
267	ENSG00000161249	DMKN	chr19	-	35498597	35498763	35498715	35498763	35497646	35497681	267	53,18,33	24,14,22	44,44,68	30,31,25	267	149	0.847544	1	0.552,0.418,0.456	0.45,0.442,0.603	-0.023
268	ENSG00000161249	DMKN	chr19	-	35506478	35506665	35506509	35506665	35506125	35506185	268	0,1,0	2,0,2	0,1,0	0,0,0	180	149	1	1	0.0,1.0,0.0	NA,1.0,NA	-0.667
269	ENSG00000161249	DMKN	chr19	-	35510370	35510435	35510378	35510435	35510183	35510252	269	219,139,221	193,115,165	192,189,246	162,147,202	157	149	0.985174	1	0.519,0.534,0.56	0.529,0.55,0.536	-0.001
271	ENSG00000089356	FXYD3	chr19	+	35122764	35122954	35122764	35122839	35123270	35123308	271	701,433,664	12,5,8	495,614,704	3,0,6	264	149	0.00802837	0.153645	0.971,0.98,0.979	0.989,1.0,0.985	-0.015
272	ENSG00000089335	ZNF302	chr19	+	34677638	34678103	34677638	34677856	34678736	34678813	272	10,10,13	18,11,7	10,13,20	9,25,28	298	149	0.474742	1	0.217,0.312,0.481	0.357,0.206,0.263	0.061
273	ENSG00000089335	ZNF302	chr19	+	34677646	34677856	34677646	34677796	34678736	34678813	273	26,13,7	1,1,0	14,31,39	1,0,2	209	149	1	1	0.949,0.903,1.0	0.909,1.0,0.933	0.003
275	ENSG00000104859	CLASRP	chr19	+	45057749	45057898	45057749	45057882	45059267	45059364	275	91,69,89	13,7,7	104,86,82	13,10,17	165	149	0.232897	0.991025	0.863,0.899,0.92	0.878,0.886,0.813	0.035
276	ENSG00000104859	CLASRP	chr19	+	45068014	45068058	45068014	45068054	45068419	45068480	276	16,4,11	27,12,28	16,15,23	25,17,24	153	149	0.0499706	0.452803	0.366,0.245,0.277	0.384,0.462,0.483	-0.147
279	ENSG00000105176	URI1	chr19	+	29980158	29980364	29980158	29980250	29985222	29985301	279	0,0,0	1,0,0	0,1,1	0,0,0	263	149	1	1	0.0,NA,NA	NA,1.0,1.0	-1
284	ENSG00000261824	LINC00662	chr19	-	27746020	27746340	27746080	27746340	27732795	27732967	284	0,0,0	0,0,2	0,4,2	2,0,2	209	149	1	1	NA,NA,0.0	0.0,1.0,0.416	-0.472
285	ENSG00000261824	LINC00662	chr19	-	27746020	27746340	27746097	27746340	27732795	27732967	285	0,2,0	23,19,15	0,4,3	15,19,33	226	149	0.0339656	0.348287	0.0,0.065,0.0	0.0,0.122,0.057	-0.038
286	ENSG00000261824	LINC00662	chr19	-	27746080	27746340	27746097	27746340	27732795	27732967	286	0,2,2	23,19,15	2,0,3	15,19,33	166	149	0.731391	1	0.0,0.086,0.107	0.107,0.0,0.075	0.004
292	ENSG00000198521	ZNF43	chr19	-	21845391	21845506	21845429	21845506	21843144	21843326	292	4,9,15	2,0,2	0,2,0	0,0,0	187	149	1	1	0.614,1.0,0.857	NA,1.0,NA	-0.176
293	ENSG00000196268	ZNF493	chr19	+	21397132	21397422	21397132	21397267	21405128	21405255	293	1,0,0	1,8,3	0,0,0	2,0,1	298	149	1	1	0.333,0.0,0.0	0.0,NA,0.0	0.111
294	ENSG00000181896	ZNF101	chr19	+	19677863	19677990	19677863	19677986	19678725	19678786	294	27,16,17	3,5,15	4,11,8	3,7,2	153	149	0.596173	1	0.898,0.757,0.525	0.565,0.605,0.796	0.071
295	ENSG00000089639	GMIP	chr19	-	19642534	19642619	19642536	19642619	19641975	19642051	295	13,17,15	1,2,6	22,15,12	5,1,0	151	149	0.238997	1	0.928,0.893,0.712	0.813,0.937,1.0	-0.072
296	ENSG00000186010	NDUFA13	chr19	+	19527280	19527372	19527280	19527352	19527700	19527770	296	1,1,0	682,428,624	1,0,0	496,582,700	169	149	1	1	0.001,0.002,0.0	0.002,0.0,0.0	0
300	ENSG00000064545	TMEM161A	chr19	-	19121307	19121668	19121524	19121668	19120991	19121166	300	50,32,33	3,0,1	34,56,33	0,0,0	298	149	0.882815	1	0.893,1.0,0.943	1.0,1.0,1.0	-0.055
302	ENSG00000005007	UPF1	chr19	+	18852986	18853104	18852986	18853071	18853251	18853350	302	19,23,26	131,105,107	17,15,38	104,125,110	182	149	0.936388	1	0.106,0.152,0.166	0.118,0.089,0.22	-0.001
303	ENSG00000006015	REX1BD	chr19	+	18588994	18589683	18588994	18589077	18590853	18590933	303	67,32,64	6,8,20	53,40,53	6,4,10	298	149	0.227656	0.982195	0.848,0.667,0.615	0.815,0.833,0.726	-0.081
304	ENSG00000105655	ISYNA1	chr19	-	18435247	18435483	18435265	18435483	18434820	18435117	304	1,1,2	69,40,54	2,0,0	65,112,96	167	149	0.570073	1	0.013,0.022,0.032	0.027,0.0,0.0	0.013
305	ENSG00000105655	ISYNA1	chr19	-	18437598	18437988	18437859	18437988	18436972	18437105	305	56,29,35	1,0,4	44,67,80	0,2,1	298	149	0.347841	1	0.966,1.0,0.814	1.0,0.944,0.976	-0.047
307	ENSG00000105640	RPL18A	chr19	+	17861292	17861472	17861292	17861307	17862093	17862223	307	9395,5558,8044	3,0,0	6601,7091,9023	0,0,0	298	149	1	1	0.999,1.0,1.0	1.0,1.0,1.0	0
310	ENSG00000130299	GTPBP3	chr19	+	17337558	17337664	17337558	17337576	17338007	17338255	310	53,27,39	1,0,0	29,21,36	0,0,0	237	149	1	1	0.971,1.0,1.0	1.0,1.0,1.0	-0.01
312	ENSG00000160111	CPAMD8	chr19	-	16975086	16975258	16975096	16975258	16970890	16971033	312	2,0,0	3,1,1	0,0,0	0,0,1	159	149	1	1	0.385,0.0,0.0	NA,NA,0.0	0.128
313	ENSG00000214046	SMIM7	chr19	-	16647095	16647261	16647119	16647261	16631376	16631664	313	32,17,20	0,0,0	7,17,20	1,0,0	173	149	1	1	1.0,1.0,1.0	0.858,1.0,1.0	0.047
314	ENSG00000268790	AC008764.4	chr19	-	16647095	16647261	16647119	16647261	16578334	16578409	314	28,16,20	0,1,0	7,17,20	0,0,0	173	149	1	1	1.0,0.932,1.0	1.0,1.0,1.0	-0.023
315	ENSG00000268790	AC008764.4	chr19	-	16659954	16660000	16659958	16660000	16659394	16659447	315	0,1,2	208,157,173	4,1,0	145,136,178	153	149	1	1	0.0,0.006,0.011	0.026,0.007,0.0	-0.005
316	ENSG00000127527	EPS15L1	chr19	-	16402314	16402485	16402320	16402485	16395343	16395467	316	1,0,0	46,30,33	0,0,0	48,25,45	155	149	1	1	0.02,0.0,0.0	0.0,0.0,0.0	0.007
317	ENSG00000127527	EPS15L1	chr19	-	16440861	16440909	16440884	16440909	16437769	16437865	317	59,36,33	6,0,4	51,62,49	3,5,2	172	149	0.807613	1	0.895,1.0,0.877	0.936,0.915,0.955	-0.011
319	ENSG00000130511	SSBP4	chr19	+	18432558	18432735	18432558	18432604	18432828	18432883	319	67,43,97	0,0,0	82,105,104	0,2,0	280	149	1	1	1.0,1.0,1.0	1.0,0.965,1.0	0.012
320	ENSG00000130511	SSBP4	chr19	+	18433709	18433932	18433709	18433817	18434216	18434562	320	16,4,8	41,28,42	20,7,17	46,66,62	264	149	0.840671	1	0.18,0.075,0.097	0.197,0.056,0.134	-0.012
323	ENSG00000105135	ILVBL	chr19	-	15116000	15116321	15116151	15116321	15115849	15115921	323	68,36,55	0,0,0	45,60,51	0,3,1	298	149	0.512012	1	1.0,1.0,1.0	1.0,0.909,0.962	0.043
324	ENSG00000104957	CCDC130	chr19	+	13731759	13731950	13731759	13731931	13732174	13732285	324	4,4,3	0,0,0	5,6,3	1,0,0	168	149	1	1	1.0,1.0,1.0	0.816,1.0,1.0	0.061
328	ENSG00000105607	GCDH	chr19	+	12891486	12891660	12891486	12891522	12891830	12891974	328	2,3,0	30,13,36	3,7,2	28,21,17	287	149	0.0216241	0.275484	0.033,0.107,0.0	0.053,0.148,0.058	-0.04
329	ENSG00000167815	PRDX2	chr19	-	12799858	12801069	12800915	12801069	12796822	12797166	329	1210,628,1007	0,0,0	1016,939,1371	1,0,0	298	149	1	1	1.0,1.0,1.0	0.998,1.0,1.0	0.001
332	ENSG00000130159	ECSIT	chr19	-	11507701	11508048	11507990	11508048	11507456	11507562	332	69,47,48	0,0,1	36,37,57	0,2,0	298	149	1	1	1.0,1.0,0.96	1.0,0.902,1.0	0.019
333	ENSG00000187266	EPOR	chr19	-	11382846	11383232	11383096	11383232	11381929	11382105	333	4,1,0	5,4,5	2,1,1	1,2,4	298	149	0.971632	1	0.286,0.111,0.0	0.5,0.2,0.111	-0.138
335	ENSG00000197256	KANK2	chr19	-	11195555	11195820	11195621	11195820	11194474	11194590	335	83,42,66	39,19,22	57,64,66	21,20,27	215	149	0.505103	1	0.596,0.605,0.675	0.653,0.689,0.629	-0.032
336	ENSG00000127616	SMARCA4	chr19	+	11025421	11025619	11025421	11025508	11026299	11026346	336	0,1,1	278,154,200	0,0,0	240,239,312	260	149	1	1	0.0,0.004,0.003	0.0,0.0,0.0	0.002
341	ENSG00000105401	CDC37	chr19	-	10393258	10393441	10393279	10393441	10393085	10393157	341	429,245,332	14,4,12	389,384,486	22,16,18	170	149	0.0693706	0.527756	0.964,0.982,0.96	0.939,0.955,0.959	0.018
343	ENSG00000130816	DNMT1	chr19	-	10135438	10135852	10135735	10135852	10134216	10134307	343	3,1,0	149,59,134	3,1,5	179,144,217	298	149	1	1	0.01,0.008,0.0	0.008,0.003,0.011	-0.001
344	ENSG00000127445	PIN1	chr19	+	9849089	9849311	9849089	9849201	9849532	9849682	344	148,124,117	2,1,4	177,190,201	6,1,0	259	149	0.587473	1	0.977,0.986,0.944	0.944,0.991,1.0	-0.009
345	ENSG00000127452	FBXL12	chr19	-	9818727	9819079	9818753	9819079	9818544	9818617	345	27,29,25	4,6,5	42,26,31	10,10,11	175	149	0.0979298	0.624719	0.852,0.805,0.81	0.781,0.689,0.706	0.097
346	ENSG00000267106	ZNF561-AS1	chr19	+	9626783	9627806	9626783	9626860	9632227	9632417	346	3,5,5	14,5,6	1,1,6	6,5,4	298	149	0.65313	1	0.097,0.333,0.294	0.077,0.091,0.429	0.042
347	ENSG00000270011	ZNF559-ZNF177	chr19	+	9337795	9338017	9337795	9337858	9338493	9338582	347	1,2,4	6,10,10	4,3,9	12,5,8	298	149	0.0583415	0.490661	0.077,0.091,0.167	0.143,0.231,0.36	-0.133
348	ENSG00000188321	ZNF559	chr19	+	9337795	9337865	9337795	9337858	9338493	9338582	348	2,0,0	6,10,10	0,0,1	12,5,8	156	149	1	1	0.241,0.0,0.0	0.0,0.0,0.107	0.045
350	ENSG00000181143	MUC16	chr19	-	8858585	8858751	8858599	8858751	8858203	8858271	350	1,0,0	59,44,49	2,0,1	68,60,102	163	149	1	1	0.015,0.0,0.0	0.026,0.0,0.009	-0.007
[truncated: 4,099 more rows]

## Sheet: MXE (sgRBPMS-1)
ID	GeneID	geneSymbol	chr	strand	1stExonStart_0base	1stExonEnd	2ndExonStart_0base	2ndExonEnd	upstreamES	upstreamEE	downstreamES	downstreamEE	ID	IJC_SAMPLE_1	SJC_SAMPLE_1	IJC_SAMPLE_2	SJC_SAMPLE_2	IncFormLen	SkipFormLen	PValue	FDR	IncLevel1	IncLevel2	IncLevelDifference
[truncated: 5,863 more rows]

[truncated: 7 more sheets: RI (sgRBPMS-1), SE (sgRBPMS-1), A3SS (sgRBPMS-2), A5SS (sgRBPMS-2), MXE (sgRBPMS-2), RI (sgRBPMS-2), SE (sgRBPMS-2)]
