# Supplementary material for: RBPMS inhibits bladder cancer metastasis by downregulating MYC pathway through alternative splicing of ANKRD10
Source: Commun Biol. 2025 Mar 5;8:367. doi: 10.1038/s42003-025-07842-1 (PMC11882939; doi:10.1038/s42003-025-07842-1)
Supplement: Supplementary file 5 — Supplementary Data 2 [file 42003_2025_7842_MOESM5_ESM.xlsx]

## Sheet: Fig. 1i
	Relative mRNA expression of RBPMS						RBPMS-1/4	RBPMS-2	RBPMS-3
RT4	1.00253	1.00446	0.993004			RT4	0.273722	0.111313	0.615039
UM-UC-3	0.074285	0.078732	0.077587			UM-UC-3	0.1322	0.0221572	0.849484
T24	0.182763	0.183923	0.175838			T24	0.257344	0.0499134	0.690518
5637	0.878131	0.899964	0.890066			5637	0.160317	0.0229202	0.816987
J82	1.1336	1.05985	1.14078			J82	0.311804	0.0298143	0.658925

## Sheet: Fig. 2a
Vector	RBPMS-A	RBPMS-C
104.615	24.6154	32.3077
84.1026	44.1026	30.7692
111.282	36.9231	44.1026

## Sheet: Fig. 2b
Vector	RBPMS-A	RBPMS-C
89.4169	78.6464	62.5288
105.972	74.2143	74.2088
104.612	75.6233	70.8533

## Sheet: Fig. 2e
	Average radiant efficiency
Vector	467900000	472800000	497700000	483600000	491400000	408900000
RBPMS-A	178000000	239100000	253300000	237500000	156200000	217800000
RBPMS-C	225000000	304400000	330600000	294500000	260700000	232200000

## Sheet: Fig. 3f
sgCtrl		+	-	-	+	-	-	-
sgRBPMS-1		-	+	-	-	+	+	+
sgRBPMS-2		-	-	+	-	-	-	-
Vector		-	-	-	+	+	-	-
RBPMS-A		-	-	-	-	-	+	-
RBPMS-C		-	-	-	-	-	-	+
ANKRD10	216 bp	0.2725	0.6401	0.6727	0.3507	0.6812	0.5801	0.5739
	122 bp	0.6335	0.2979	0.521	0.7554	0.3418	0.4584	0.4771
FAM126A	461 bp	0.5115	0.2603	0.2605	0.5179	0.1123	0.1647	0.0812
	246 bp	0.5524	0.724	0.7511	0.4929	0.6485	0.6988	0.6625
FN1	432 bp	0.6487	0.5189	0.3051	0.4625	0.271	0.2022	0.1497
	159 bp	0.6655	0.7851	0.7292	0.6177	0.6533	0.6642	0.6141
CD46	264 bp	0.3021	0.6155	0.5403	0.4259	0.6608	0.6235	0.5847
	171 bp	0.6499	0.74	0.7204	0.6769	0.715	0.6781	0.6647
ZNF195	249 bp	0.3695	0.6913	0.5383	0.3554	0.4894	0.4231	0.367
	102 bp	0.6718	0.6439	0.7345	0.6116	0.4837	0.4773	0.4306
MTA1	148 bp	0.4609	0.3942	0.3676	0.7492	0.5693	0.621	0.5976
	97 bp	0.5872	0.7539	0.6732	0.7377	0.8014	0.8198	0.7956
THOC5	208 bp	0.5594	0.2864	0.3405	0.5523	0.4417	0.7782	0.3538
	175 bp	0.5536	0.7257	0.7342	0.5063	0.7238	0.6819	0.5818

## Sheet: Fig. 3i
	Relative ANKRD10 mRNA (percent of input %)
IgG	0.987315	0.989939	1.02275
RBPMS	5.55795	5.57331	5.37628

## Sheet: Fig. 3k
Segment ID	2	4	6	8	12	15	22	26	30	36
IgG	1.01771	1.04073	1.12789	1.0135	1.02905	1.01655	1.09339	1.00665	1.00924	1.03414
	1.00664	0.981371	0.97006	1.01006	0.992656	1.01482	1.07448	1.00117	0.999331	1.02157
	0.975646	0.977903	0.902054	0.976438	0.978296	0.968631	0.832126	0.992183	0.991428	0.944289
IP: RBPMS	1.30503	1.74186	5.10988	1.70459	1.04367	1.34737	3.86443	1.61684	1.71143	1.2196
	1.28825	1.71451	5.02161	1.69831	0.998278	1.28824	3.86112	1.59964	1.68425	1.21703
	1.28439	1.69833	4.99291	1.64172	0.988958	1.158	3.81703	1.582	1.68401	1.21192

## Sheet: Fig. 4d
sgCtrl	sgRBPMS-1	sgRBPMS-2
0.962264	1.35849	2.37736
1.01887	1.24528	2.49057
1.01887	1.41509	2.26415

## Sheet: Fig. 4e
	sgCtrl			sgRBPMS-1			sgRBPMS-2
C1QBP	0.971039	0.986491	1.04247	1.51879	1.51064	1.44257	1.78506	1.72377	1.76614
DDX21	0.97647	0.988855	1.03468	1.41201	1.39754	1.34257	2.17012	2.16889	2.20908
HK2	1.00165	0.980521	1.01783	1.88266	1.91676	1.89434	2.19702	2.21638	2.12584
PGK1	1.01031	0.98948	1.00021	2.34005	2.31789	2.35187	1.44354	1.39308	1.42572
PRMT3	0.975512	1.01872	1.00577	1.81026	2.02846	2.02907	2.45997	2.19541	2.30449
RSL1D1	1.01926	1.03995	0.940793	1.97454	2.04289	2.02097	2.87207	2.69131	2.78593
WDR43	0.99033	0.988968	1.0207	1.24884	1.23266	1.26299	1.8229	1.85001	1.83154

## Sheet: Fig. 4f
sgCtrl+Vector	sgRBPMS+Vector	sgRBPMS+RBPMS-A	sgRBPMS+RBPMS-C
1.04348	1.56522	1.04348	1.04348
0.978261	1.56522	1.04348	1.1087
0.978261	1.36956	1.17391	1.04348

[truncated: 13 more sheets: Fig. 4g, Fig. 5c, Fig. 5d, Fig. 5e, Fig. 5f, Fig. 6b, Fig. 6d, Fig. 6e, Fig. 6f, Suppl. Fig. 3d, Suppl. Fig. 3e, Suppl. Fig. 4j, Suppl. Fig. 4k]
